# Supplementary material for: Global Network Analysis of Neisseria gonorrhoeae Identifies Coordination between Pathways, Processes, and Regulators Expressed during Human Infection
Source: mSystems. 2020 Feb 4;5(1):e00729-19. doi: 10.1128/mSystems.00729-19 (PMC7002116; doi:10.1128/mSystems.00729-19)
Supplement: TABLE S1 [file mSystems.00729-19-st001.xlsx]

## Sheet: Sheet1
Table S1. Sample information for data used to infer network
Sample Number	File Name	Short_Name	Reference	GEO Accession	Strain of N. gonorrhoeae	Experiment	Condition	Replicate	Total Reads	Aligned to N. gonorrhoeae FA1090	Percent Alignment
1	SRR3666080_Cpx_Exp_FA1090_CpxA_KO_Rep1.fastq	CpX_CpxA_KO_Rep1	(18)	SRP076546	FA1090	Cpx KO	CpxA KO	1	5363304	3874334	0.722378
2	SRR3666083_Cpx_Exp_FA1090_CpxA_KO_Rep2.fastq	CpX_CpxA_KO_Rep2	(18)	SRP076546	FA1090	Cpx KO	CpxA KO	2	3981289	2873789	0.721824
3	SRR3666086_Cpx_Exp_FA1090_CpxA_KO_Rep3.fastq	CpX_CpxA_KO_Rep3	(18)	SRP076546	FA1090	Cpx KO	CpxA KO	3	4389778	3176719	0.723663
4	SRR3666089_Cpx_Exp_FA1090_CpxA_KO_Rep4.fastq	CpX_CpxA_KO_Rep4	(18)	SRP076546	FA1090	Cpx KO	CpxA KO	4	4021998	3028947	0.753095
5	SRR3666081_Cpx_Exp_FA1090_CpxR_KO_Rep1.fastq	CpX_CpxR_KO_Rep1	(18)	SRP076546	FA1090	Cpx KO	CpxR KO	1	3927370	2450898	0.624056
6	SRR3666084_Cpx_Exp_FA1090_CpxR_KO_Rep2.fastq	CpX_CpxR_KO_Rep2	(18)	SRP076546	FA1090	Cpx KO	CpxR KO	2	4457795	2796768	0.627388
7	SRR3666087_Cpx_Exp_FA1090_CpxR_KO_Rep3.fastq	CpX_CpxR_KO_Rep3	(18)	SRP076546	FA1090	Cpx KO	CpxR KO	3	4713266	3012939	0.639247
8	SRR3666090_Cpx_Exp_FA1090_CpxR_KO_Rep4.fastq	CpX_CpxR_KO_Rep4	(18)	SRP076546	FA1090	Cpx KO	CpxR KO	4	4250723	2760895	0.649512
9	SRR3666079_Cpx_Exp_FA1090_WT_Rep1.fastq	CpX_WT_Rep1	(18)	SRP076546	FA1090	Cpx KO	WT	1	5375690	3686403	0.685754
10	SRR3666082_Cpx_Exp_FA1090_WT_Rep2.fastq	CpX_WT_Rep2	(18)	SRP076546	FA1090	Cpx KO	WT	2	5414338	3698100	0.68302
11	SRR3666085_Cpx_Exp_FA1090_WT_Rep3.fastq	CpX_WT_Rep3	(18)	SRP076546	FA1090	Cpx KO	WT	3	4890791	3378267	0.69074
12	SRR3666088_Cpx_Exp_FA1090_WT_Rep4.fastq	CpX_WT_Rep4	(18)	SRP076546	FA1090	Cpx KO	WT	4	5041403	3471382	0.688575
13	CDM 05OP.R1_FINVT.fastq	Female_CDM_Rep2	(25-26)	SRP140724 and SRP061374	Infecting Strain	Female Strains in vitro	CDM	2	10938984	5306628	0.485112
14	CDM 061Z part two.R1_FINVT.fastq	Female_CDM_Rep3	(25-26)	SRP140724 and SRP061374	Infecting Strain	Female Strains in vitro	CDM	3	6174696	3941020	0.638253
15	CV lavage 10576_Genco_FINV.fastq	Female_lavage_Rep4	(25-26)	SRP140724 and SRP061374	Infecting Strain	Female Strains in vivo	Female GT	4	31145982	2252090	0.0723076
16	CV_lavage_07JW.R1_FINV.fastq	Female_lavage_Rep7	(25-26)	SRP140724 and SRP061374	Infecting Strain	Female Strains in vivo	Female GT	7	10618666	1037562	0.0977111
17	87_6_1_663D3AAXX_090613_RNA_6_Genco_FurComp_Minus_1hr.fastq	FurC_Minus_1hr_Rep1	(17)	SRP076306	F62	Fur/Iron 1 Hour	FurKOComp - Iron	1	8011936	5313198	0.66316
18	87_5_1_663D3AAXX_090613_RNA_5_Genco_FurComp_Plus_1hr.fastq	FurC_Plus_1hr_Rep1	(17)	SRP076306	F62	Fur/Iron 1 Hour	FurKOComp + Iron	1	3986355	3350458	0.840482
19	87_5_2_663D3AAXX_090613_RNA_17_Genco_FurComp_Plus_1hr.fastq	FurC_Plus_1hr_Rep2	(17)	SRP076306	F62	Fur/Iron 1 Hour	FurKOComp + Iron	2	11030820	7460212	0.676306
20	87_4_1_663D3AAXX_090613_RNA_4_Genco_Fur_Minus_1hr.fastq	FurKO_Minus_1hr_Rep1	(17)	SRP076306	F62	Fur/Iron 1 Hour	FurKO - Iron	1	10624360	6896480	0.64912
21	87_4_2_663D3AAXX_090613_RNA_16_Genco_Fur_Minus_1hr.fastq	FurKO_Minus_1hr_Rep2	(17)	SRP076306	F62	Fur/Iron 1 Hour	FurKO - Iron	2	5759543	4026967	0.699182
22	87_3_2_663D3AAXX_090613_RNA_15_Genco_Fur_Plus_1hr.fastq	FurKO_Plus_1hr_Rep2	(17)	SRP076306	F62	Fur/Iron 1 Hour	FurKO + Iron	2	7156209	5605830	0.783352
23	87_2_1_663D3AAXX_090613_RNA_2_Genco_WT_Minus_1hr.fastq	WT_Minus_1hr_Rep1	(17)	SRP076306	F62	Fur/Iron 1 Hour	WT - Iron	1	6851860	4673276	0.682045
24	87_2_2_663D3AAXX_090613_RNA_14_Genco_WT_Minus_1hr.fastq	WT_Minus_1hr_Rep2	(17)	SRP076306	F62	Fur/Iron 1 Hour	WT - Iron	2	15482926	10149645	0.655538
25	87_1_1_663D3AAXX_090613_RNA_1_Genco_WT_Plus_1hr.fastq	WT_Plus_1hr_Rep1	(17)	SRP076306	F62	Fur/Iron 1 Hour	WT + Iron	1	13415669	10418628	0.776601
26	87_1_2_663D3AAXX_090613_RNA_13_Genco_WT_Plus_1hr.fastq	WT_Plus_1hr_Rep2	(17)	SRP076306	F62	Fur/Iron 1 Hour	WT + Iron	2	3561285	3067197	0.861261
27	Sample_12.R1.fastq	FurC_Minus_3hr_Rep2	This study	None	F62	Fur/Iron 3 Hour	FurKOComp - Iron	2	10158763	6807633	0.670124
28	Sample_09.R1.fastq	FurC_Plus_3hr_Rep1	This study	None	F62	Fur/Iron 3 Hour	FurKOComp + Iron	1	5031330	3509287	0.697487
29	Sample_10.R1.fastq	FurC_Plus_3hr_Rep2	This study	None	F62	Fur/Iron 3 Hour	FurKOComp + Iron	2	5578361	3579563	0.641687
30	Sample_07.R1.fastq	FurKO_Minus_3hr_Rep1	This study	None	F62	Fur/Iron 3 Hour	FurKO - Iron	1	9957848	7737107	0.776986
31	Sample_08.R1.fastq	FurKO_Minus_3hr_Rep2	This study	None	F62	Fur/Iron 3 Hour	FurKO - Iron	2	8507379	6135256	0.721169
32	Sample_06.R1.fastq	FurKO_Plus_3hr_Rep2	This study	None	F62	Fur/Iron 3 Hour	FurKO + Iron	2	7408447	5058545	0.682808
33	Sample_04.R1.fastq	WT_Minus_3hr_Rep2	This study	None	F62	Fur/Iron 3 Hour	WT - Iron	2	3897480	2309669	0.592606
34	Sample_01.R1.fastq	WT_Plus_3hr_Rep1	This study	None	F62	Fur/Iron 3 Hour	WT + Iron	1	7268135	5692450	0.783206
35	Sample_02.R1.fastq	WT_Plus_3hr_Rep2	This study	None	F62	Fur/Iron 3 Hour	WT + Iron	2	3434461	2119020	0.616988
36	SRR7207729_H2O2_Exp_Control_Rep1.fastq	H2O2_Control_Rep1	(22)	SRP148785	FA1090	H2O2 Response	Control	1	38650516	33845759	0.875687
37	SRR7207731_H2O2_Exp_Control_Rep2.fastq	H2O2_Control_Rep2	(22)	SRP148785	FA1090	H2O2 Response	Control	2	24885236	21469894	0.862756
38	SRR7207733_H2O2_Exp_Control_Rep3.fastq	H2O2_Control_Rep3	(22)	SRP148785	FA1090	H2O2 Response	Control	3	23086570	28341254	1.22761
39	SRR7207730_H2O2_Exp_H2O2_Treatment_Rep1.fastq	H2O2_Treatment_Rep1	(22)	SRP148785	FA1090	H2O2 Response	H2O2 Treatment	1	29253034	24509979	0.837861
40	SRR7207732_H2O2_Exp_H2O2_Treatment_Rep2.fastq	H2O2_Treatment_Rep2	(22)	SRP148785	FA1090	H2O2 Response	H2O2 Treatment	2	17458373	14758697	0.845365
41	SRR7207734_H2O2_Exp_H2O2_Treatment_Rep3.fastq	H2O2_Treatment_Rep3	(22)	SRP148785	FA1090	H2O2 Response	H2O2 Treatment	3	32417336	20148443	0.621533
42	CDM_03AD.R1_MINVT.fastq.RC	Male_CDM_Rep2	(25-26)	SRP140724	Infecting Strain	Male Strains in vitro	CDM	2	16285089	15416462	0.946661
43	CDM_07AD.R1_MINVT.fastq.RC	Male_CDM_Rep3	(25-26)	SRP140724	Infecting Strain	Male Strains in vitro	CDM	3	14999105	13536066	0.902458
44	Sample_0747.R1_MINVT.fastq.RC	Male_CDM_Rep4	(25-26)	SRP140724	Infecting Strain	Male Strains in vitro	CDM	4	13759458	12303197	0.894163
45	Sample_07D1.R1_MINVT.fastq.RC	Male_CDM_Rep5	(25-26)	SRP140724	Infecting Strain	Male Strains in vitro	CDM	5	16705875	15774420	0.944244
46	Sample_07M5.R1_MINVT.fastq.RC	Male_CDM_Rep6	(25-26)	SRP140724	Infecting Strain	Male Strains in vitro	CDM	6	15223620	14256385	0.936465
47	male_swab03A203A3.R1_MINV.fastq.RC	Male_swab_Rep1	(25-26)	SRP140724	Infecting Strain	Male Strains in vivo	Male GT	1	18225411	1574334	0.0863813
48	male_swab0745.R1_MINV.fastq.RC	Male_swab_Rep2	(25-26)	SRP140724	Infecting Strain	Male Strains in vivo	Male GT	2	34815677	7303918	0.209788
49	male_swabO365.R1_MINV.fastq.RC	Male_swab_Rep5	(25-26)	SRP140724	Infecting Strain	Male Strains in vivo	Male GT	5	12458593	804190	0.064549
50	SRR957053_MisR_Exp_misRKO_Rep1.fastq	MisR_misRKO_Rep1	(19)	SRP029218	FA19	MisR KO	MisRKO	1	18692733	9188334	0.491546
51	SRR957054_MisR_Exp_misRKO_Rep2.fastq	MisR_misRKO_Rep2	(19)	SRP029218	FA19	MisR KO	MisRKO	2	7644702	3537154	0.462694
52	SRR957055_MisR_Exp_misRKO_Rep3.fastq	MisR_misRKO_Rep3	(19)	SRP029218	FA19	MisR KO	MisRKO	3	9184147	4387350	0.477709
53	SRR957050_MisR_Exp_WT_Rep1.fastq	MisR_WT_Rep1	(19)	SRP029218	FA19	MisR KO	WT	1	8290062	3290125	0.396876
54	SRR957051_MisR_Exp_WT_Rep2.fastq	MisR_WT_Rep2	(19)	SRP029218	FA19	MisR KO	WT	2	7730771	3521163	0.455474
55	SRR957052_MisR_Exp_WT_Rep3.fastq	MisR_WT_Rep3	(19)	SRP029218	FA19	MisR KO	WT	3	11372476	4525249	0.397912
56	11_WT_PMN_10m_AAGGGA_L002_R1_001.fastq.gz	PMNs_10min_Rep1	This study	None	1291	PMN Response	10 Minutes	1	13668458	220387	0.0161238
57	41_WT_PMN_10m_AAGGGA_L003_R1_001.fastq.gz	PMNs_10min_Rep2	This study	None	1291	PMN Response	10 Minutes	2	14020864	232530	0.0165846
58	12_WT_PMN_3h_AAGGGA_L001_R1_001.fastq.gz	PMNs_180min_Rep1	This study	None	1291	PMN Response	180 Minutes	1	12550926	721164	0.057459
59	2_WT_PMN_3h_CCTTCA_L002_R1_001.fastq.gz	PMNs_180min_Rep2	This study	None	1291	PMN Response	180 Minutes	2	13527189	435712	0.0322101
60	32_WT_PMN_3h_CCTTCA_L003_R1_001.fastq.gz	PMNs_180min_Rep3	This study	None	1291	PMN Response	180 Minutes	3	14565501	855277	0.0587194
61	42_WT_PMN_3h_ACACGA_L004_R1_001.fastq.gz	PMNs_180min_Rep4	This study	None	1291	PMN Response	180 Minutes	4	14681096	123941	0.00844222
62	23_WT_PMN_6hr_GGACCC_L002_R1_001.fastq.gz	PMNs_360min_Rep1	This study	None	1291	PMN Response	360 Minutes	1	12976348	950505	0.073249
63	33_WT_PMN_6hr_GGACCC_L003_R1_001.fastq.gz	PMNs_360min_Rep2	This study	None	1291	PMN Response	360 Minutes	2	13204059	468513	0.0354825
64	3_WT_PMN_6hr_CCTTCA_L001_R1_001.fastq.gz	PMNs_360min_Rep3	This study	None	1291	PMN Response	360 Minutes	3	15893091	435712	0.0274152
65	43_WT_PMN_6hr_CACACA_L004_R1_001.fastq.gz	PMNs_360min_Rep4	This study	None	1291	PMN Response	360 Minutes	4	13517261	116012	0.00858251
