# Supplementary material for: Global Network Analysis of Neisseria gonorrhoeae Identifies Coordination between Pathways, Processes, and Regulators Expressed during Human Infection
Source: mSystems. 2020 Feb 4;5(1):e00729-19. doi: 10.1128/mSystems.00729-19 (PMC7002116; doi:10.1128/mSystems.00729-19)
Supplement: TABLE S2 [file mSystems.00729-19-st002.xlsx]

## Sheet: Sheet1
Table S2. Centrality values for all genes in the network.
LocusTag	Product	KEGG Category	Betweenness Centrality	Degree Centrality
NGO0508	phage_associated_protein	Phage Associated	0.17924	12
NGO1132	phage_associated_protein	Phage Associated	0.164067	7
NGO1290	amino-acid_transporter_sodium/alanine_symporter	Cellular Processes/Organismal Systems/Human Disease	0.140503	5
NGO1834	30S_ribosomal_protein_S19	Genetic Information Processing	0.139314	7
NGO0672	hypothetical_protein	Hypothetical	0.139175	5
NGO1301	hypothetical_protein	Hypothetical	0.134308	4
NGO0446	ABC_transporter	Energy Metabolism	0.126353	4
NGO0326	hypothetical_protein	Hypothetical	0.113428	10
NGO1861	hypothetical_protein	Hypothetical	0.112761	3
NGO1341	phosphoglucosamine_mutase	Carbohydrate Metabolism	0.111455	7
NGO0553	TonB-dependent_receptor	Cellular Processes/Organismal Systems/Human Disease	0.106673	4
NGO2068	hypothetical_protein	Hypothetical	0.102878	2
NGO_t46	Thr_tRNA	tRNA	0.100404	3
NGO1518	hypothetical_protein	Hypothetical	0.0998121	7
NGO0791	hypothetical_protein	Hypothetical	0.0982186	5
NGO1229	hypothetical_protein	Hypothetical	0.0979095	7
NGO0350	hypothetical_protein	Hypothetical	0.0975396	7
NGO1835	50S_ribosomal_protein_L2	Genetic Information Processing	0.0900482	5
NGO1710	trans-acylase	Cellular Processes/Organismal Systems/Human Disease	0.0898313	4
NGO0773	invertase_related_gene_1	Genetic Information Processing	0.0898253	8
NGO1744	hypothetical_protein	Hypothetical	0.0885126	4
NGO1838	50S_ribosomal_protein_L3	Genetic Information Processing	0.0875262	3
NGO1808	D-amino_acid_dehydrogenase_small_subunit	Amino Acid Metabolism	0.0836316	4
NGO1807	amino-acid_transporter	Cellular Processes/Organismal Systems/Human Disease	0.0834098	3
NGO0335	polynucleotide_phosphorylase	Genetic Information Processing	0.0820305	5
NGO1677	50S_ribosomal_protein_L27	Genetic Information Processing	0.0819837	6
NGO_t19	Leu_tRNA	tRNA	0.0810416	4
NGO0663	aspartyl/glutamyl-tRNA_amidotransferase_subunit_C	Genetic Information Processing	0.0810313	6
NGO0394	UDP-N-acetylenolpyruvoylglucosamine_reductase	Carbohydrate Metabolism	0.0772741	5
NGO0463	phage_associated_protein	Phage Associated	0.0768973	3
NGO1067	MafA_adhesin_protein	Cellular Processes/Organismal Systems/Human Disease	0.0758603	7
NGO1579	anaerobic_transcriptional_regulator	Genetic Information Processing	0.0725847	5
NGO0250	Cnp1	Hypothetical	0.0722857	6
NGO0822	hypothetical_protein	Hypothetical	0.071833	7
NGO0626	murein_hydrolase	Enzyme Families	0.0686056	7
NGO0745	hypothetical_protein	Hypothetical	0.0682441	12
NGO0774	hypothetical_protein	Hypothetical	0.068168	7
NGO1586	hypothetical_protein	Hypothetical	0.0678342	11
NGO0700	hypothetical_protein	Hypothetical	0.0673789	7
NGO0640	protein_RmsR	Cellular Processes/Organismal Systems/Human Disease	0.066934	5
NGO1474	LysR_family_transcriptional_regulator	Environmental Information Processing	0.0658491	5
NGO1666	enoyl-ACP_reductase	Lipid Metabolism	0.0656625	4
NGO1070	hypothetical_protein	Hypothetical	0.0656255	4
NGO1585	MafB-like_adhesin	Cellular Processes/Organismal Systems/Human Disease	0.0650998	3
NGO1389	hypothetical_protein	Hypothetical	0.0646325	3
NGO0044	acetyl-CoA_carboxylase__biotin_carboxylase	Carbohydrate Metabolism	0.0619026	7
NGO1743	NADH_dehydrogenase_subunit_I	Energy Metabolism	0.0614987	9
NGO1745	NADH_dehydrogenase_subunit_G	Energy Metabolism	0.0606613	6
NGO0243	hypothetical_protein	Hypothetical	0.0602458	6
NGO1442	alcohol_dehydrogenase	Carbohydrate Metabolism	0.0596376	8
NGO1387	hypothetical_protein	Hypothetical	0.0593318	3
NGO1893	N6-methyladenine_methyltransferase	Cellular Processes/Organismal Systems/Human Disease	0.0585024	5
NGO0637	hypothetical_protein	Hypothetical	0.0568968	7
NGO0069	isoleucyl-tRNA_synthetase	Genetic Information Processing	0.0552376	6
NGO0507	phage_associated_protein	Phage Associated	0.0542753	6
NGO2024	50S_ribosomal_protein_L13	Genetic Information Processing	0.0531512	5
NGO_t14	Leu_tRNA	tRNA	0.0528168	11
NGO1392	MafB-like_protein	Cellular Processes/Organismal Systems/Human Disease	0.0520633	6
NGO1967	hypothetical_protein	Hypothetical	0.0518911	5
NGO1919	phosphoglycerate_kinase	Carbohydrate Metabolism	0.0513494	8
NGO0592	trigger_factor	Genetic Information Processing	0.051099	4
NGO1746	hypothetical_protein	Hypothetical	0.0496253	6
NGO0906	hypothetical_protein	Hypothetical	0.0489544	3
NGO0986	SsrA-binding_protein	Genetic Information Processing	0.0489523	7
NGO0593	ATP-dependent_Clp_protease_proteolytic_subunit	Cellular Processes/Organismal Systems/Human Disease	0.048143	5
NGO0240	malic_enzyme__malate_dehydrogenase/oxaloacetate-decarboxylating	Carbohydrate Metabolism	0.047507	2
NGO0782	hypothetical_protein	Hypothetical	0.0471743	7
NGO1627	phage_associated_protein	Phage Associated	0.0467242	7
NGO0590	ftsK-like_cell_division/stress_response_protein	Genetic Information Processing	0.0461396	2
NGO1467	hypothetical_protein	Hypothetical	0.046088	4
NGO0709	hypothetical_protein	Hypothetical	0.0458831	6
NGO1931	GapC_protein	Carbohydrate Metabolism	0.043834	4
NGO0620	aspartate_alpha-decarboxylase	Metabolism of Other Amino Acids	0.0436359	3
NGO1741	NADH_dehydrogenase_subunit_K	Energy Metabolism	0.0434527	10
NGO0903	AgrA	Cellular Processes/Organismal Systems/Human Disease	0.0423142	3
NGO2139	hypothetical_protein	Hypothetical	0.041548	3
NGO2033	hydrolase	Carbohydrate Metabolism	0.0411818	5
NGO2132	hypothetical_protein	Hypothetical	0.0409669	2
NGO0641	type_III_restriction/modification_system_modification_methylase	Cellular Processes/Organismal Systems/Human Disease	0.0400735	8
NGO1233	ketol-acid_reductoisomerase	Amino Acid Metabolism	0.0396335	7
NGO0904	hypothetical_protein	Hypothetical	0.0394887	2
NGO1506	NTP_pyrophosphohydrolase	Genetic Information Processing	0.0392204	12
NGO2145	ATP_synthase_F0F1_subunit_C	Energy Metabolism	0.0391759	4
NGO0740	3-dehydroquinate_dehydratase	Amino Acid Metabolism	0.0390628	4
NGO0327	D-alanyl-D-alanine-endopeptidase	Enzyme Families	0.0389631	4
NGO1825	50S_ribosomal_protein_L6	Genetic Information Processing	0.0384646	9
NGO1539	UDP-MurNAc-pentapeptide_synthetase	Amino Acid Metabolism	0.0384456	3
NGO1289	hypothetical_protein	Hypothetical	0.0383873	5
NGO1991	NgoIM	Amino Acid Metabolism	0.0379054	4
NGO0942a	23S_rRNA_(guanosine-2'-O-)-methyltransferase_RlmB	Genetic Information Processing	0.0375154	10
NGO0998	DNA_primase	Genetic Information Processing	0.0371845	3
NGO1688	outer_membrane_protein_OmpU	Cellular Processes/Organismal Systems/Human Disease	0.0370839	5
NGO1010	phage_associated_protein	Phage Associated	0.0369734	4
NGO1700	signal_recognition_particle_protein	Genetic Information Processing	0.0356057	3
NGO0171	50S_ribosomal_protein_L19	Genetic Information Processing	0.0354071	4
NGO0017	triosephosphate_isomerase	Carbohydrate Metabolism	0.0352519	4
NGO2026	hypothetical_protein	Hypothetical	0.0338943	7
NGO0011	hypothetical_protein	Hypothetical	0.032995	5
NGO0176	two-component_system_sensor_kinase	Enzyme Families	0.0329561	3
NGO1259	DNA_topoisomerase_IV_subunit_A	Genetic Information Processing	0.0329561	3
NGO1429	molecular_chaperone_DnaK	Genetic Information Processing	0.0329134	2
NGO2163	3-ketoacyl-ACP_reductase	Lipid Metabolism	0.0329134	4
NGO1388	hypothetical_protein	Hypothetical	0.0328666	5
NGO0298	50S_ribosomal_protein_L20	Genetic Information Processing	0.0328083	3
NGO1805	hypothetical_protein	Hypothetical	0.0323364	3
NGO1603	monofunctional_biosynthetic_peptidoglycan_transglycosylase	Glycan Biosynthesis and Metabolism	0.0321099	4
NGO2154	glycyl-tRNA_synthetase_subunit_beta	Genetic Information Processing	0.0320003	8
NGO0026	prolyl_endopeptidase	Cellular Processes/Organismal Systems/Human Disease	0.0319453	6
NGO0826	hypothetical_protein	Hypothetical	0.0319422	4
NGO1390	hypothetical_protein	Hypothetical	0.0317034	4
NGO1565	nicotinate-nucleotide_pyrophosphorylase	Metabolism of Cofactors and Vitamins	0.031642	4
NGO1971	mafB-like_adhesin	Cellular Processes/Organismal Systems/Human Disease	0.0306807	2
NGO1203	anthranilate_phosphoribosyltransferase	Amino Acid Metabolism	0.0305465	5
NGO0775	hypothetical_protein	Hypothetical	0.0303066	6
NGO1854	50S_ribosomal_protein_L1	Genetic Information Processing	0.0303053	3
NGO1856	transcription_antitermination_protein_NusG	Genetic Information Processing	0.0302849	10
NGO0143	hypothetical_protein	Hypothetical	0.0302133	3
NGO1908	twitching_motility/pilus_retraction_protein	Cellular Processes/Organismal Systems/Human Disease	0.0302133	2
NGO0196	ABC_transporter_permease__polyamine	Environmental Information Processing	0.0301963	5
NGO1275	nitric_oxide_reductase	Energy Metabolism	0.0301519	2
NGO0478	phage_associated_protein	Phage Associated	0.0299286	6
NGO0873	DNA_modification_methylase_M.NGOI	Amino Acid Metabolism	0.0298071	5
NGO1955	hypothetical_protein	Hypothetical	0.0296784	3
NGO2098	hypothetical_protein	Hypothetical	0.0287375	3
NGO1064	hypothetical_protein	Hypothetical	0.0275871	3
NGO0332	reductase	Metabolism of Terpenoids and Polyketides	0.0275405	3
NGO2030	cytochrome_B	Energy Metabolism	0.0275405	3
NGO1494	ABC_transporter_periplasmic_binding_protein__polyamine	Environmental Information Processing	0.0256503	5
NGO1056	hypothetical_protein	Hypothetical	0.0255819	4
NGO1012	phage_associated_protein	Phage Associated	0.0255795	4
NGO1628	phage_associated_protein	Phage Associated	0.024822	3
NGO1535	UDP-N-acetylmuramoyl-L-alanyl-D-glutamate_synthetase	Metabolism of Other Amino Acids	0.0247899	2
NGO1687	hypothetical_protein	Hypothetical	0.0247899	4
NGO1595	hypothetical_protein	Hypothetical	0.0244577	3
NGO1455	hypothetical_protein	Hypothetical	0.0242022	6
NGO0575	tRNA_(guanine-N(7)-)-methyltransferase	Genetic Information Processing	0.0240032	5
NGO0787	hypothetical_protein	Hypothetical	0.0238794	3
NGO0303	hypothetical_protein	Hypothetical	0.0238385	2
NGO0747	hypothetical_protein	Hypothetical	0.0235939	3
NGO1855	50S_ribosomal_protein_L11	Genetic Information Processing	0.0234133	3
NGO18311	50S_ribosomal_protein_L16	Genetic Information Processing	0.0234093	3
NGO1795	DcmB	Amino Acid Metabolism	0.0230949	4
NGO1630	phage_repressor_protein__phage_associated_protein	Phage Associated	0.0228031	5
NGO1717	thiol:disulfide_interchange_protein	Cellular Processes/Organismal Systems/Human Disease	0.0227855	4
NGO1059	hypothetical_protein	Hypothetical	0.0226931	6
NGO1371	cytochrome_c_oxidase_subunit	Energy Metabolism	0.0223275	3
NGO0586	phosphatidylserine_synthase	Lipid Metabolism	0.0221287	3
NGO1918	UDP-N-acetylglucosamine_1-carboxyvinyltransferase	Carbohydrate Metabolism	0.0221132	3
NGO1538	hypothetical_protein	Hypothetical	0.0220666	2
NGO1747	NADH_dehydrogenase_subunit_E	Energy Metabolism	0.0220666	2
NGO0258	hypothetical_protein	Hypothetical	0.0214315	4
NGO1484	hypothetical_protein	Hypothetical	0.0214302	3
NGO1782	lipid-A-disaccharide_synthase	Glycan Biosynthesis and Metabolism	0.0213326	4
NGO1466	bifunctional_phosphoribosylaminoimidazolecarboxamide_formyltransferase/IMP_cyclohydrolase	Nucleotide Metabolism	0.0212934	5
NGO1414	Na(+)-translocating_NADH-quinone_reductase_subunit_B	Energy Metabolism	0.0212532	6
NGO1830	30S_ribosomal_protein_S17	Genetic Information Processing	0.0211982	7
NGO2173	50S_ribosomal_protein_L32	Genetic Information Processing	0.02103	7
NGO0892	hypothetical_protein	Hypothetical	0.0209047	3
NGO18211	translation_initiation_factor_IF-1	Genetic Information Processing	0.0208489	9
NGO1509	hypothetical_protein	Hypothetical	0.0203016	6
NGO1492	phospholipase	Lipid Metabolism	0.019781	4
NGO0596	hypothetical_protein	Hypothetical	0.0195741	5
NGO0314	HPr_kinase/phosphorylase	Cellular Processes/Organismal Systems/Human Disease	0.01952	3
NGO1611	glutamyl-Q_tRNA(Asp)_synthetase	Enzyme Families	0.019513	4
NGO1750	NADH_dehydrogenase_subunit_B	Energy Metabolism	0.0193821	4
NGO1562	ArsR_family_transcriptional_regulator	Environmental Information Processing	0.0193413	7
NGO0138	serine_protease	Environmental Information Processing	0.0193354	3
NGO0530	long-chain-fatty-acid--CoA_ligase	Lipid Metabolism	0.0193354	2
NGO1819	30S_ribosomal_protein_S4	Genetic Information Processing	0.0187994	8
NGO1841	30S_ribosomal_protein_S10	Genetic Information Processing	0.018582	5
NGO0635	hypothetical_protein	Hypothetical	0.0185118	4
NGO1077	hypothetical_protein	Hypothetical	0.0181005	7
NGO1330	tRNA_(uracil-5-)-methyltransferase	Genetic Information Processing	0.0180287	8
NGO0654	NH(3)-dependent_NAD_synthetase	Metabolism of Cofactors and Vitamins	0.0177943	6
NGO0119	hypothetical_protein	Hypothetical	0.017465	6
NGO1048	hypothetical_protein	Genetic Information Processing	0.0174118	2
NGO0506	phage_associated_protein	Phage Associated	0.0171994	6
NGO1359	hypothetical_protein	Hypothetical	0.0168231	9
NGO2150	ATP_synthase_F0F1_subunit_beta	Energy Metabolism	0.0166517	5
NGO1738	NADH_dehydrogenase_subunit_M	Energy Metabolism	0.0166393	6
NGO1559	hypothetical_protein	Hypothetical	0.0166315	5
NGO2141	chromosome_segregation_protein	Genetic Information Processing	0.0166276	4
NGO1118	phage_associated_protein	Phage Associated	0.016616	3
NGO0043	50S_ribosomal_protein_L11_methyltransferase	Genetic Information Processing	0.0165965	2
NGO1379	TonB	Environmental Information Processing	0.0165965	4
NGO1946	hypothetical_protein	Hypothetical	0.0165965	2
NGO0319	hypothetical_protein	Hypothetical	0.0165916	6
NGO1742	hypothetical_protein	Hypothetical	0.0165397	6
NGO1232	ornithine_carbamoyltransferase	Amino Acid Metabolism	0.0165248	4
NGO2011	ABC_transporter_permease__amino_acid	Cellular Processes/Organismal Systems/Human Disease	0.016389	3
NGO0049	hypothetical_protein	Hypothetical	0.0163596	5
NGO1329	aromatic_amino_acid_aminotransferase	Amino Acid Metabolism	0.0163538	5
NGO0310	hypothetical_protein	Hypothetical	0.015987	7
NGO2182	50S_ribosomal_protein_L34	Genetic Information Processing	0.0159329	3
NGO1355	sodium_dependent_ion_transport_protein	Environmental Information Processing	0.0156296	3
NGO1525	methylcitrate_synthase	Carbohydrate Metabolism	0.0153986	4
NGO_t34	Met_tRNA	tRNA	0.0149803	6
NGO2178	inner_membrane_protein_translocase_component_YidC	Genetic Information Processing	0.0148337	6
NGO0040	glutamate-1-semialdehyde_aminotransferase	Metabolism of Cofactors and Vitamins	0.0146552	2
NGO1818	DNA-directed_RNA_polymerase_subunit_alpha	Genetic Information Processing	0.0143124	11
NGO_t47	Gly_tRNA	tRNA	0.0142164	3
NGO1740	NADH_dehydrogenase_subunit_L	Energy Metabolism	0.0140197	5
NGO1785	ribonuclease_E	Genetic Information Processing	0.0138771	4
NGO0845	hypothetical_protein	Hypothetical	0.0138732	5
NGO1055	acyl-CoA_hydrolase	Cellular Processes/Organismal Systems/Human Disease	0.0138654	3
NGO1800	hypothetical_protein	Hypothetical	0.0138654	5
NGO0968	ABC_transporter_permease__amino_acid	Cellular Processes/Organismal Systems/Human Disease	0.0138499	2
NGO0974	hypothetical_protein	Hypothetical	0.0138499	3
NGO1448	UDP-2_3-diacylglucosamine_hydrolase	Glycan Biosynthesis and Metabolism	0.0138499	3
NGO2111	hypothetical_protein	Hypothetical	0.0138499	2
NGO1488	hypothetical_protein	Hypothetical	0.0138331	4
NGO1510	chorismate_mutase	Amino Acid Metabolism	0.0135683	4
NGO2058	hypothetical_protein	Hypothetical	0.0135683	4
NGO0109	hypothetical_protein	Hypothetical	0.0134181	5
NGO0208	hypothetical_protein	Hypothetical	0.0134026	3
NGO1197	hypothetical_protein	Hypothetical	0.0133781	3
NGO2019	hypothetical_protein	Hypothetical	0.0131934	4
NGO2162	hypothetical_protein	Hypothetical	0.0129109	7
NGO0983	Lip	Environmental Information Processing	0.0128732	2
NGO0958	ribonuclease_PH	Genetic Information Processing	0.0127757	2
NGO1853	50S_ribosomal_protein_L10	Genetic Information Processing	0.0126979	9
NGO2148	ATP_synthase_F0F1_subunit_alpha	Energy Metabolism	0.012537	3
NGO1763	3-oxoacyl-ACP_synthase	Lipid Metabolism	0.0124591	5
NGO2147	ATP_synthase_F0F1_subunit_delta	Energy Metabolism	0.0122822	3
NGO1040	hypothetical_protein	Hypothetical	0.0122575	5
NGO0832	short_chain_dehydrogenase	Cellular Processes/Organismal Systems/Human Disease	0.0122051	4
NGO0418	glycosyl_transferase_family_protein	Cellular Processes/Organismal Systems/Human Disease	0.0121817	4
NGO1276	nitrite_reductase	Energy Metabolism	0.0119571	6
NGO0182	sec-independent_protein_translocase_component	Genetic Information Processing	0.0118579	5
NGO0766	peptidyl-prolyl_cis-trans_isomerase	Genetic Information Processing	0.0118419	5
NGO0517	pemI-like_protein_(PemI)__phage_associated_protein	Cellular Processes/Organismal Systems/Human Disease	0.011464	5
NGO2126	50S_ribosomal_protein_L31	Genetic Information Processing	0.0112889	5
NGO0732	phage_associated_protein	Phage Associated	0.0111149	4
NGO2000	transferase	Glycan Biosynthesis and Metabolism	0.0111149	4
NGO2151	ATP_synthase_F0F1_subunit_epsilon	Energy Metabolism	0.011106	2
NGO0292	hypothetical_protein	Hypothetical	0.0110954	2
NGO0510	phage_associated_protein	Phage Associated	0.0110954	2
NGO0522	tail_length_tape_measure_protein__phage_associated_protein	Phage Associated	0.0110954	3
NGO0875	phosphoribosylaminoimidazole_carboxylase_ATPase_subunit	Nucleotide Metabolism	0.0110954	4
NGO2072	lipooligosaccharide_glycosyl_transferase_G	Carbohydrate Metabolism	0.0110954	2
NGO0930	50S_ribosomal_protein_L31	Genetic Information Processing	0.0106262	4
NGO1192	hypothetical_protein	Hypothetical	0.0104419	4
NGO1737	NADH_dehydrogenase_subunit_N	Energy Metabolism	0.0100156	5
NGO0168	ABC_transporter_substrate-binding_protein	Cellular Processes/Organismal Systems/Human Disease	0.00986612	4
NGO1187	hypothetical_protein	Hypothetical	0.00917677	3
NGO0859	hypothetical_protein	Hypothetical	0.00905006	4
NGO1110	replicative_DNA_helicase__phage_associated_protein	Genetic Information Processing	0.00903668	3
NGO0683	hypothetical_protein	Hypothetical	0.0088658	6
NGO0382	hypothetical_protein	Hypothetical	0.00851466	2
NGO0853	camphor_resistance_protein_CrcB	Cellular Processes/Organismal Systems/Human Disease	0.00834101	3
NGO1286	translation_initiation_factor_IF-2	Genetic Information Processing	0.00834101	4
NGO1407	AsnC_family_transcriptional_regulator	Genetic Information Processing	0.00834101	4
NGO1540	division_cell_wall_protein	Cellular Processes/Organismal Systems/Human Disease	0.00834101	3
NGO1655	hypothetical_protein	Hypothetical	0.00834101	4
NGO0411	hypothetical_protein	Hypothetical	0.00833324	2
NGO0495	phage_associated_protein	Phage Associated	0.00833324	2
NGO0842	hypothetical_protein	Hypothetical	0.00833324	2
NGO0994	Laz	Energy Metabolism	0.00833324	4
NGO1001	phage_associated_protein	Cellular Processes/Organismal Systems/Human Disease	0.00833324	2
NGO1261	hypothetical_protein	Hypothetical	0.00833324	2
NGO1537	phospho-N-acetylmuramoyl-pentapeptide-transferase	Glycan Biosynthesis and Metabolism	0.00833324	3
NGO0278	protein_RluD	Genetic Information Processing	0.0082144	3
NGO2179	hypothetical_protein	Hypothetical	0.0081591	5
NGO_t45	Trp_tRNA	tRNA	0.00808916	16
NGO1938	hypothetical_protein	Hypothetical	0.00803164	4
NGO0603	integration_host_factor_subunit_beta	Genetic Information Processing	0.00790903	5
NGO_t35	Ala_tRNA	tRNA	0.00788158	16
NGO_t42	Asp_tRNA	tRNA	0.00788158	16
NGO1206	phosphatidylserine_decarboxylase	Lipid Metabolism	0.00780756	5
NGO1073	hypothetical_protein	Hypothetical	0.00768757	8
NGO1536	hypothetical_protein	Hypothetical	0.00757962	3
NGO0647	hypothetical_protein	Hypothetical	0.00756459	5
NGO0046	hypothetical_protein	Hypothetical	0.00746532	4
NGO0784	hypothetical_protein	Hypothetical	0.00738355	8
NGO0036	1-deoxy-D-xylulose-5-phosphate_synthase	Metabolism of Cofactors and Vitamins	0.00727017	5
NGO_t04	Pro_tRNA	tRNA	0.00706748	7
NGO0189	preprotein_translocase_subunit_SecD	Genetic Information Processing	0.00706667	3
NGO1421	hypothetical_protein	Hypothetical	0.00695091	4
NGO1493	30S_ribosomal_protein_S20	Genetic Information Processing	0.00694341	4
NGO0375	phosphoglucomutase	Carbohydrate Metabolism	0.0068958	4
NGO1833	50S_ribosomal_protein_L22	Genetic Information Processing	0.0066886	4
NGO_t37	Arg_tRNA	tRNA	0.00665424	5
NGO0395	multidrug_efflux_protein	Cellular Processes/Organismal Systems/Human Disease	0.00651488	3
NGO1850	DNA-directed_RNA_polymerase_subunit_beta'	Genetic Information Processing	0.00651262	4
NGO0670	methylase	Genetic Information Processing	0.00625032	5
NGO0180	Maf-like_protein	Cellular Processes/Organismal Systems/Human Disease	0.00613652	3
NGO0197	oxidoreductase	Amino Acid Metabolism	0.00609475	5
NGO_t25	Cys_tRNA	tRNA	0.00607369	15
NGO1870	hypothetical_protein	Hypothetical	0.00603775	4
NGO0585	hypothetical_protein	Hypothetical	0.00585717	2
NGO1826	30S_ribosomal_protein_S8	Genetic Information Processing	0.0057309	7
NGO1188	magnesium_transporter	Cellular Processes/Organismal Systems/Human Disease	0.00563471	6
NGO1417	Na(+)-translocating_NADH-quinone_reductase_subunit_E	Energy Metabolism	0.00562786	6
NGO_t33	Asn_tRNA	tRNA	0.00561399	6
NGO0217	ABC_transporter_periplasmic_binding_protein__iron_related	Environmental Information Processing	0.00556715	4
NGO0449	hypothetical_protein	Hypothetical	0.00556715	3
NGO0496	phage_associated_protein	Phage Associated	0.00556715	3
NGO0690	hypothetical_protein	Hypothetical	0.00556715	3
NGO0743	DNA_polymerase_III_subunits_gamma_and_tau	Genetic Information Processing	0.00556715	4
NGO1081	alpha-2_3-sialyltransferase	Enzyme Families	0.00556715	3
NGO1439	ABC_transporter_ATP-binding_protein	Environmental Information Processing	0.00556715	3
NGO1526	2-methylisocitrate_lyase	Carbohydrate Metabolism	0.00556715	4
NGO1654	D-tyrosyl-tRNA(Tyr)_deacylase	Genetic Information Processing	0.00556715	3
NGO2159	LgtE	Cellular Processes/Organismal Systems/Human Disease	0.00556715	3
NGO0231	diadenosine_tetraphosphatase	Nucleotide Metabolism	0.00556326	2
NGO0296	translation_initiation_factor_IF-3	Genetic Information Processing	0.00556326	3
NGO0503	phage_associated_protein	Phage Associated	0.00556326	3
NGO0659	iron/sulfur-binding_oxidoreductase	Carbohydrate Metabolism	0.00556326	2
NGO0931	50S_ribosomal_protein_L36	Genetic Information Processing	0.00556326	2
NGO1111	phage_associated_protein	Phage Associated	0.00556326	2
NGO1249	hypothetical_protein	Hypothetical	0.00556326	2
NGO1328	cytochrome	Energy Metabolism	0.00556326	2
NGO1378	ExbB_oriteub	Cellular Processes/Organismal Systems/Human Disease	0.00556326	3
NGO1581	transporter	Environmental Information Processing	0.00556326	3
NGO1600	hypothetical_protein	Hypothetical	0.00556326	3
NGO1667	2_3_4_5-tetrahydropyridine-2_6-carboxylate_N-succinyltransferase	Amino Acid Metabolism	0.00556326	3
NGO1714	cis-trans_isomerase	Genetic Information Processing	0.00556326	4
NGO1718	hypothetical_protein	Hypothetical	0.00556326	2
NGO1842	elongation_factor_Tu	Genetic Information Processing	0.00556326	2
NGO2016	hypothetical_protein	Hypothetical	0.00556326	3
NGO2031	cytochrome_C1_precursor	Energy Metabolism	0.00556326	2
NGO2071	hypothetical_protein	Hypothetical	0.00556326	3
NGO2168	3-oxoacyl-ACP_synthase	Lipid Metabolism	0.00556326	2
NGO_t36	Phe_tRNA	tRNA	0.0055623	7
NGO1817	50S_ribosomal_protein_L17	Genetic Information Processing	0.00550256	4
NGO_t05	Ser_tRNA	tRNA	0.00539135	15
NGO1609	KpsF	Glycan Biosynthesis and Metabolism	0.00533266	4
NGO1416	Na(+)-translocating_NADH-quinone_reductase_subunit_D	Energy Metabolism	0.00525541	6
NGO0919	hypothetical_protein	Hypothetical	0.00518653	4
NGO2076	glucokinase	Carbohydrate Metabolism	0.00516479	3
NGO1245	hypothetical_protein	Hypothetical	0.00510981	5
NGO1820	30S_ribosomal_protein_S11	Genetic Information Processing	0.00509517	8
NGO1775	ferredoxin	Cellular Processes/Organismal Systems/Human Disease	0.00493196	3
NGO1832	30S_ribosomal_protein_S3	Genetic Information Processing	0.00489861	5
NGO1373	cbb3-type_cytochrome_c_oxidase_subunit_II	Energy Metabolism	0.0048227	4
NGO1403	glutamyl-tRNA_reductase	Metabolism of Cofactors and Vitamins	0.00481995	2
NGO2082	rRNA_large_subunit_methyltransferase	Genetic Information Processing	0.00478161	2
NGO1813	LysR_family_transcriptional_regulator	Cellular Processes/Organismal Systems/Human Disease	0.00453372	4
NGO1877	aspartate_carbamoyltransferase	Nucleotide Metabolism	0.00429553	5
NGO1337	peptide_chain_release_factor_1	Genetic Information Processing	0.00428186	4
NGO_t09	Thr_tRNA	tRNA	0.00418959	14
NGO0613	hypothetical_protein	Hypothetical	0.00413699	2
NGO0905	hypothetical_protein	Hypothetical	0.00408503	2
NGO_t53	Arg_tRNA	tRNA	0.00394508	13
NGO0947	dihydrodipicolinate_synthase	Amino Acid Metabolism	0.0038311	3
NGO_t13	Ser_tRNA	tRNA	0.00373064	12
NGO1228	hypothetical_protein	Hypothetical	0.00370197	5
NGO1702	hypothetical_protein	Hypothetical	0.00358269	4
NGO0333	phosphoribosylaminoimidazolesuccinocarboxamide_synthase	Nucleotide Metabolism	0.00351331	2
NGO0035	site-specific_recombinase	Genetic Information Processing	0.0035006	4
NGO0275	IgA-specific_metalloendopeptidase	Enzyme Families	0.00349675	3
NGO2133	hypothetical_protein	Hypothetical	0.00349273	3
NGO1284	hypothetical_protein	Hypothetical	0.00348794	7
NGO0813	biotin_synthase	Metabolism of Cofactors and Vitamins	0.00346793	2
NGO1605	ABC_transporter_ATP-binding_protein	Environmental Information Processing	0.0033044	3
NGO0131	6-pyruvoyl_tetrahydrobiopterin_synthase	Metabolism of Cofactors and Vitamins	0.00327023	3
NGO2125	acetyltransferase	Cellular Processes/Organismal Systems/Human Disease	0.00320974	3
NGO0850	gamma-glutamyl_phosphate_reductase	Amino Acid Metabolism	0.00319814	3
NGO0874	type_II_DNA_restriction_endonuclease_R.NGOI	Genetic Information Processing	0.00309308	4
NGO0799	inosine_5'-monophosphate_dehydrogenase	Nucleotide Metabolism	0.00309298	3
NGO1405	hypothetical_protein	Hypothetical	0.00302794	5
NGO1851	DNA-directed_RNA_polymerase_subunit_beta	Genetic Information Processing	0.0029846	3
NGO0381	hypothetical_protein	Hypothetical	0.00287943	2
NGO0390	inorganic_polyphosphate/ATP-NAD_kinase	Metabolism of Cofactors and Vitamins	0.00287388	4
NGO0233	outer_membrane_protein	Cellular Processes/Organismal Systems/Human Disease	0.00285868	5
NGO_t20	Glu_tRNA	tRNA	0.00281958	11
NGO0101	cytochrome_precursor	Energy Metabolism	0.002803	5
NGO2027	methionine_biosynthesis_transcriptional_regulator	Genetic Information Processing	0.00278746	3
NGO_t17	Arg_tRNA	tRNA	0.00278552	2
NGO_t31	Arg_tRNA	tRNA	0.00278552	3
NGO0016	preprotein_translocase_subunit_SecG	Genetic Information Processing	0.00278552	3
NGO0032	hypothetical_protein	Hypothetical	0.00278552	2
NGO0048	carbamoyl_phosphate_synthase_large_subunit	Nucleotide Metabolism	0.00278552	2
NGO0161	hypothetical_protein	Hypothetical	0.00278552	2
NGO0185	phosphoribosyl-ATP_pyrophosphatase	Amino Acid Metabolism	0.00278552	2
NGO0187	hypothetical_protein	Hypothetical	0.00278552	2
NGO0234	coproporphyrinogen_III_oxidase	Energy Metabolism	0.00278552	3
NGO0274	tryptophan_synthase_subunit_beta	Amino Acid Metabolism	0.00278552	2
NGO0305	integration_host_factor_subunit_alpha	Genetic Information Processing	0.00278552	2
NGO0318	hypothetical_protein	Hypothetical	0.00278552	2
NGO0386	lyase	Amino Acid Metabolism	0.00278552	3
NGO0400	adenylate_kinase	Nucleotide Metabolism	0.00278552	2
NGO0426	histidyl-tRNA_synthetase	Genetic Information Processing	0.00278552	2
NGO0437	pantoate--beta-alanine_ligase	Metabolism of Other Amino Acids	0.00278552	2
NGO0454	type_IV_biogenesis_protein_(pilJ)	Cellular Processes/Organismal Systems/Human Disease	0.00278552	2
NGO0523	phage_associated_protein	Phage Associated	0.00278552	2
NGO0528	IS1016_transposase	Transposase	0.00278552	2
NGO0608	murein_transglycosylase/nitrite_reductase_transcriptional_regulator	Enzyme Families	0.00278552	2
NGO0652	thioredoxin_I	Cellular Processes/Organismal Systems/Human Disease	0.00278552	3
NGO0698	hypothetical_protein	Hypothetical	0.00278552	2
NGO0742	hypothetical_protein	Hypothetical	0.00278552	3
NGO0765	hypothetical_protein	Hypothetical	0.00278552	2
NGO0792	lipoate-protein_ligase_B	Metabolism of Cofactors and Vitamins	0.00278552	2
NGO0847	hypothetical_protein	Hypothetical	0.00278552	2
NGO0857	dihydroneopterin_aldolase	Metabolism of Cofactors and Vitamins	0.00278552	2
NGO0912	succinyl-CoA_synthetase_subunit_alpha	Carbohydrate Metabolism	0.00278552	2
NGO0960	hypothetical_protein	Hypothetical	0.00278552	3
NGO0978	thiol:disulfide_interchange_protein	Genetic Information Processing	0.00278552	2
NGO1060	FimB_protein	Cellular Processes/Organismal Systems/Human Disease	0.00278552	2
NGO1219	DeoR_family_transcriptional_regulator	Genetic Information Processing	0.00278552	2
NGO1223	hypothetical_protein	Hypothetical	0.00278552	2
NGO1238	ATP_phosphoribosyltransferase	Amino Acid Metabolism	0.00278552	2
NGO1246	periplasmic_protease	Enzyme Families	0.00278552	3
NGO1408	hypothetical_protein	Hypothetical	0.00278552	2
NGO1410	hypothetical_protein	Hypothetical	0.00278552	3
NGO1449	L-lactate_permease	Cellular Processes/Organismal Systems/Human Disease	0.00278552	2
NGO1533	undecaprenyldiphospho-muramoylpentapeptide_beta-N-acetylglucosaminyltransferase	Glycan Biosynthesis and Metabolism	0.00278552	2
NGO1583	anhydro-N-acetylmuramic_acid_kinase	Cellular Processes/Organismal Systems/Human Disease	0.00278552	2
NGO1638	phage_associated_protein	Phage Associated	0.00278552	2
NGO1652	phage_associated_protein	Phage Associated	0.00278552	3
NGO1679	50S_ribosomal_protein_L33	Genetic Information Processing	0.00278552	3
NGO1686	hypothetical_protein	Hypothetical	0.00278552	2
NGO1753	hypothetical_protein	Hypothetical	0.00278552	2
NGO1843	elongation_factor_G	Genetic Information Processing	0.00278552	2
NGO1900	hypothetical_protein	Hypothetical	0.00278552	2
NGO1911	hypothetical_protein	Hypothetical	0.00278552	2
NGO1944	RNA_polymerase_sigma_factor	Genetic Information Processing	0.00278552	2
NGO2025	30S_ribosomal_protein_S9	Genetic Information Processing	0.00278552	3
NGO2034	DNA_ligase	Genetic Information Processing	0.00278552	2
NGO2086	hypothetical_protein	Hypothetical	0.00278552	2
NGO2171	glycerol-3-phosphate_acyltransferase_PlsX	Lipid Metabolism	0.00278552	2
NGO1420	hypothetical_protein	Hypothetical	0.00277775	2
NGO2180	hypothetical_protein	Hypothetical	0.00277775	2
NGO2113	hypothetical_protein	Hypothetical	0.00274667	3
NGO_t15	Ser_tRNA	tRNA	0.00273118	4
NGO1185	ArsR_family_transcriptional_regulator	Environmental Information Processing	0.00272753	4
NGO1924	arsenate_reductase	Metabolism of Cofactors and Vitamins	0.00270678	2
NGO1941	hypothetical_protein	Hypothetical	0.00267358	5
NGO1472	pyridine_nucleotide_transhydrogenase	Metabolism of Cofactors and Vitamins	0.00266075	4
NGO1011	phage_associated_protein	Phage Associated	0.00261191	4
NGO0006	leucyl-tRNA_synthetase	Genetic Information Processing	0.00258776	4
NGO0263	amidophosphoribosyltransferase	Nucleotide Metabolism	0.00257866	3
NGO0156	hypothetical_protein	Hypothetical	0.00254789	2
NGO0269	ABC_transporter_ATP-binding_protein__amino_acid	Cellular Processes/Organismal Systems/Human Disease	0.00238064	2
NGO1106	phage_associated_protein	Phage Associated	0.00237218	3
NGO1780	hypothetical_protein	Hypothetical	0.0023183	3
NGO2012	ABC_transporter_permease__amino_acid	Cellular Processes/Organismal Systems/Human Disease	0.00226711	2
NGO1576	hypothetical_protein	Hypothetical	0.00213629	3
NGO0851	cell-division_protein	Genetic Information Processing	0.00206434	2
NGO0299	phenylalanyl-tRNA_synthetase_subunit_alpha	Genetic Information Processing	0.00205489	2
NGO1923	thioredoxin	Energy Metabolism	0.00203032	4
NGO_t32	Met_tRNA	tRNA	0.00198855	6
NGO1682	efflux_pump_protein__fatty_acid_resistance	Cellular Processes/Organismal Systems/Human Disease	0.00190187	4
NGO18241	50S_ribosomal_protein_L18	Genetic Information Processing	0.00186144	8
NGO1684	7-cyano-7-deazaguanine_reductase	Metabolism of Cofactors and Vitamins	0.00182697	4
NGO0539	hypothetical_protein	Hypothetical	0.00178804	3
NGO1137	invertase_related_gene_2__phage_associated_protein	Genetic Information Processing	0.00175632	3
NGO1031	single-stranded_DNA_binding_protein	Genetic Information Processing	0.00171467	2
NGO2164	GMP_synthase	Nucleotide Metabolism	0.00162881	4
NGO_t54	His_tRNA	tRNA	0.00158341	17
NGO0979	hypothetical_protein	Hypothetical	0.00143678	2
NGO0322	hypothetical_protein	Hypothetical	0.00141995	3
NGO1905	pyrroline-5-carboxylate_reductase	Amino Acid Metabolism	0.00139082	3
NGO1980	malate:quinone_oxidoreductase	Carbohydrate Metabolism	0.00139082	3
NGO_t23	Leu_tRNA	tRNA	0.00138471	16
NGO0169	ABC_transporter_membrane_protein	Cellular Processes/Organismal Systems/Human Disease	0.00133914	3
NGO0554	hypothetical_protein	Hypothetical	0.00131312	3
NGO1418	Na(+)-translocating_NADH-quinone_reductase_subunit_F	Energy Metabolism	0.00129807	4
NGO0780	hypothetical_protein	Hypothetical	0.00128545	3
NGO1822	preprotein_translocase_subunit_SecY	Genetic Information Processing	0.00125567	3
NGO1068	MafB-like_protein	Cellular Processes/Organismal Systems/Human Disease	0.00124991	5
NGO0736	hypothetical_protein	Hypothetical	0.00120696	4
NGO1406	glycine_cleavage_system_aminomethyltransferase_T	Carbohydrate Metabolism	0.00114786	3
NGO_t51	Lys_tRNA	tRNA	0.00110523	8
NGO1517	hypothetical_protein	Hypothetical	0.00109894	2
NGO1726	hypothetical_protein	Hypothetical	0.00108076	4
NGO0913	succinyl-CoA_synthetase_subunit_beta	Carbohydrate Metabolism	0.00107425	2
NGO1331	chorismate_synthase	Amino Acid Metabolism	0.00097145	3
NGO1984	hypothetical_protein	Hypothetical	0.00084543	3
NGO2101	hypothetical_protein	Hypothetical	0.00083177	2
NGO1824	30S_ribosomal_protein_S5	Genetic Information Processing	0.00081552	3
NGO0022	hypothetical_protein	Hypothetical	0.00072674	2
NGO1821	30S_ribosomal_protein_S13	Genetic Information Processing	0.00070699	4
NGO1428	hypothetical_protein	Hypothetical	0.00063087	2
NGO1699	hypothetical_protein	Hypothetical	0.00058223	4
NGO0541	low-molecular_weight_phosphotyrosine_protein_phosphatase	Environmental Information Processing	0.00052602	2
NGO2100	frataxin-like_protein	Environmental Information Processing	0.0004814	2
NGO0073	phosphatase	Carbohydrate Metabolism	0.00045072	2
NGO2116	ABC_transporter_ATP-binding_protein	Environmental Information Processing	0.00043927	2
NGO1992	NgoI_restriction_endonuclease	Genetic Information Processing	0.0003589	3
NGO1935	EtfB_protein	Energy Metabolism	0.00030251	3
NGO0137	hypothetical_protein	Hypothetical	0.00026898	2
NGO0751	hypothetical_protein	Hypothetical	0.00026808	2
NGO0699	hypothetical_protein	Hypothetical	0.00022559	3
NGO0643	hypothetical_protein	Hypothetical	0.0001776	3
NGO_t06	Val_tRNA	tRNA	0.00013346	7
NGO_t55	Met_tRNA	tRNA	7.694e-05	14
NGO0030	hypothetical_protein	Hypothetical	7.566e-05	2
NGO_t01	Leu_tRNA	tRNA	6.962e-05	14
NGO_t48	Tyr_tRNA	tRNA	4.982e-05	7
NGO1377	hypothetical_protein	Hypothetical	2.719e-05	3
NGO_t02	Lys_tRNA	tRNA	1.805e-05	11
NGO_t03	Pro_tRNA	tRNA	1.574e-05	5
NGO_t11	Gln_tRNA	tRNA	1.263e-05	2
NGO_t41	Val_tRNA	tRNA	1.197e-05	5
NGO0021	TonB-dependent_receptor_protein	Cellular Processes/Organismal Systems/Human Disease	3.88e-06	2
NGO0548	hypothetical_protein	Hypothetical	3.88e-06	2
NGO0814	hypothetical_protein	Hypothetical	2.59e-06	2
NGO_r05	23S_ribosomal_RNA	rRNA	0	1
NGO_t16	Asn_tRNA	tRNA	0	1
NGO_t24	Leu_tRNA	tRNA	0	2
NGO_t44	Thr_tRNA	tRNA	0	1
NGO0028	hypothetical_protein	Hypothetical	0	1
NGO0042	oligoribonuclease	Genetic Information Processing	0	1
NGO0055	pilus-associated_protein	Cellular Processes/Organismal Systems/Human Disease	0	1
NGO0057	thioredoxin	Energy Metabolism	0	1
NGO0064	hypothetical_protein	Hypothetical	0	3
NGO0066a	opacity_protein	Cellular Processes/Organismal Systems/Human Disease	0	1
NGO0082	valine--pyruvate_transaminase	Amino Acid Metabolism	0	1
NGO0084	pilin_glycosylation_protein	Cellular Processes/Organismal Systems/Human Disease	0	1
NGO0090	transcriptional_regulator_NrdR	Genetic Information Processing	0	1
NGO0121	hypothetical_protein	Hypothetical	0	1
NGO0129	YbaX	Metabolism of Cofactors and Vitamins	0	1
NGO0135	beta-hexosaminidase	Carbohydrate Metabolism	0	1
NGO0139	endonuclease_III	Genetic Information Processing	0	1
NGO0140	hypothetical_protein	Hypothetical	0	1
NGO0141	hypothetical_protein	Hypothetical	0	1
NGO0145	hypothetical_protein	Hypothetical	0	1
NGO0151	hypothetical_protein	Hypothetical	0	1
NGO0155	hypothetical_protein	Hypothetical	0	1
NGO0163	hypothetical_protein	Hypothetical	0	1
NGO0170	ABC_transporter_ATP-binding_protein	Cellular Processes/Organismal Systems/Human Disease	0	1
NGO0191	30S_ribosomal_protein_S15	Genetic Information Processing	0	1
NGO0207	sugar_transferase	Cellular Processes/Organismal Systems/Human Disease	0	1
NGO0209	peptide_chain_release_factor_3	Genetic Information Processing	0	1
NGO0215	ABC_transporter_ATP-binding_protein__iron_related	Environmental Information Processing	0	1
NGO0216	ABC_transporter_permeas	Environmental Information Processing	0	1
NGO0229	hypothetical_protein	Hypothetical	0	1
NGO0235	DNA_ligase	Genetic Information Processing	0	1
NGO0236	hypothetical_protein	Hypothetical	0	1
NGO0246	hypothetical_protein	Hypothetical	0	2
NGO0256	transcription_antitermination_protein_NusB	Genetic Information Processing	0	1
NGO0257	6_7-dimethyl-8-ribityllumazine_synthase	Metabolism of Cofactors and Vitamins	0	1
NGO0267	FolI	Cellular Processes/Organismal Systems/Human Disease	0	1
NGO0272	dimethyladenosine_transferase	Genetic Information Processing	0	1
NGO0284	hypothetical_protein	Hypothetical	0	1
NGO0286	hypothetical_protein	Hypothetical	0	1
NGO0294	queuine_tRNA-ribosyltransferase	Genetic Information Processing	0	1
NGO0336	hypothetical_protein	Hypothetical	0	1
NGO0337	hypothetical_protein	Hypothetical	0	2
NGO0342	hypothetical_protein	Hypothetical	0	1
NGO0343	signal_peptidase_I	Genetic Information Processing	0	1
NGO0370	exodeoxyribonuclease	Genetic Information Processing	0	1
NGO0373	ABC_transporter_permease__amino_acid	Environmental Information Processing	0	1
NGO0391	hypothetical_protein	Hypothetical	0	1
NGO0393	TetR_family_transcriptional_regulator	Environmental Information Processing	0	1
NGO0402	sugar_kinase_/_ADP-heptose_synthase	Glycan Biosynthesis and Metabolism	0	2
NGO0416	hypothetical_protein	Hypothetical	0	1
NGO0417	hypothetical_protein	Hypothetical	0	1
NGO0434	hypothetical_protein	Hypothetical	0	2
NGO0436	3-methyl-2-oxobutanoate_hydroxymethyltransferase	Metabolism of Cofactors and Vitamins	0	1
NGO0445	ABC_transporter_ATP-binding_protein	Energy Metabolism	0	1
NGO0452	type_IV_biogenesis_protein_(pilH)	Cellular Processes/Organismal Systems/Human Disease	0	1
NGO0453	type_IV_biogenesis_protein_(pilI)	Cellular Processes/Organismal Systems/Human Disease	0	2
NGO0464	phage_associated_protein	Phage Associated	0	1
NGO0494	phage_associated_protein	Phage Associated	0	1
NGO0497	phage_associated_protein	Phage Associated	0	1
NGO0504	phage_associated_protein	Phage Associated	0	2
NGO0514	phage_associated_protein	Phage Associated	0	1
NGO0516	plasmid_stable_inheritance_protein_phage_associated_protein	Cellular Processes/Organismal Systems/Human Disease	0	1
NGO0526	phosphoribosylaminoimidazole_synthetase	Nucleotide Metabolism	0	1
NGO0543	hypothetical_protein	Hypothetical	0	1
NGO0571	hypothetical_protein	Hypothetical	0	1
NGO0581	30S_ribosomal_protein_S6	Genetic Information Processing	0	1
NGO0600	esterase_D	Energy Metabolism	0	2
NGO0616	hypothetical_protein	Hypothetical	0	2
NGO0617	phosphopyruvate_hydratase	Carbohydrate Metabolism	0	2
NGO0624	oxidoreductase	Energy Metabolism	0	2
NGO0631	hypothetical_protein	Hypothetical	0	1
NGO0632	hypothetical_protein	Hypothetical	0	1
NGO0650	ATP-dependent_RNA_helicase	Genetic Information Processing	0	1
NGO0666	hypothetical_protein	Hypothetical	0	1
NGO0669	hypothetical_protein	Hypothetical	0	2
NGO0678	hypothetical_protein	Hypothetical	0	2
NGO0685	P-type_cation-transporting_ATPase	Environmental Information Processing	0	1
NGO0694	hypothetical_protein	Hypothetical	0	1
NGO0697	type_I_restriction_enzyme	Cellular Processes/Organismal Systems/Human Disease	0	1
NGO0702	hypothetical_protein	Hypothetical	0	2
NGO0704	bifunctional_3_4-dihydroxy-2-butanone_4-phosphate_synthase/GTP_cyclohydrolase_II-like_protein	Metabolism of Cofactors and Vitamins	0	1
NGO0716	hypothetical_protein	Hypothetical	0	1
NGO0729	phage_associated_protein	Phage Associated	0	1
NGO0738	DNA_polymerase_IV	Genetic Information Processing	0	1
NGO0759	hypothetical_protein	Hypothetical	0	1
NGO0761	hypothetical_protein	Hypothetical	0	1
NGO0778	hypothetical_protein	Hypothetical	0	1
NGO0788	genome-derived_Neisseria_antigen_1220	Cellular Processes/Organismal Systems/Human Disease	0	1
NGO0795	BfrB	Metabolism of Cofactors and Vitamins	0	2
NGO0815	UDP-N-acetylmuramate:_L-alanyl-gamma-D-glutamyl-meso-diaminopimelate_ligase	Carbohydrate Metabolism	0	2
NGO0816	hypothetical_protein	Hypothetical	0	1
NGO0820	hypothetical_protein	Hypothetical	0	1
NGO0828	hypothetical_protein	Hypothetical	0	1
NGO0834	hypothetical_protein	Hypothetical	0	1
NGO0846	prolipoprotein_diacylglyceryl_transferase	Cellular Processes/Organismal Systems/Human Disease	0	1
NGO0858	hypothetical_protein	Hypothetical	0	1
NGO0863	hypothetical_protein	Hypothetical	0	1
NGO0880	hypothetical_protein	Hypothetical	0	1
NGO0891	hypothetical_protein	Hypothetical	0	2
NGO0921	succinate_dehydrogenase_flavoprotein_subunit	Carbohydrate Metabolism	0	1
NGO0922	succinate_dehydrogenase_hydrophobic_membrane_anchor_protein	Carbohydrate Metabolism	0	1
NGO0927	hypothetical_protein	Hypothetical	0	1
NGO0938	hypothetical_protein	Hypothetical	0	1
NGO0956	aspartate_kinase	Amino Acid Metabolism	0	1
NGO0975	FixS	Cellular Processes/Organismal Systems/Human Disease	0	1
NGO0991	succinyl-diaminopimelate_desuccinylase	Amino Acid Metabolism	0	1
NGO1004	phage_associated_protein	Cellular Processes/Organismal Systems/Human Disease	0	1
NGO1005	phage_associated_protein	Cellular Processes/Organismal Systems/Human Disease	0	1
NGO1013	phage_repressor__phage_associated_protein	Phage Associated	0	2
NGO1045	tryptophanyl-tRNA_synthetase	Genetic Information Processing	0	1
NGO1046	ClpB_protein	Cellular Processes/Organismal Systems/Human Disease	0	3
NGO1053	recombination_regulator_RecX	Genetic Information Processing	0	1
NGO1058	stationary_phase_survival_protein_SurE	Nucleotide Metabolism	0	1
NGO1116	phage_repressor_protein__phage_associated_protein	Phage Associated	0	2
NGO1117	phage_associated_protein	Phage Associated	0	1
NGO1120	phage_associated_protein	Phage Associated	0	3
NGO1143	phage_associated_protein	Phage Associated	0	1
NGO1152	ABC_transporter_periplasmic_histidine-binding_protein_precursor	Cellular Processes/Organismal Systems/Human Disease	0	1
NGO1190	genome-derived_Neisseria_antigen_2001	Cellular Processes/Organismal Systems/Human Disease	0	1
NGO1191	hypothetical_protein	Hypothetical	0	2
NGO1201	hypothetical_protein	Hypothetical	0	1
NGO1205	TonB-dependent_receptor_protein	Cellular Processes/Organismal Systems/Human Disease	0	2
NGO1224	phosphoribosylglycinamidetransformylase	Nucleotide Metabolism	0	1
NGO1231	bifunctional_aconitate_hydratase_2/2-methylisocitrate_dehydratase	Carbohydrate Metabolism	0	1
NGO1235	acetolactate_synthase_3_regulatory_subunit	Carbohydrate Metabolism	0	1
NGO1248	hypothetical_protein	Hypothetical	0	1
NGO1253	ABC_transporter_periplasmic_binding_protein__polyamine	Environmental Information Processing	0	1
NGO1258	phosphoglyceromutase	Carbohydrate Metabolism	0	1
NGO1277	hypothetical_protein	Hypothetical	0	2
NGO1282	hypothetical_protein	Hypothetical	0	1
NGO1285	transcription_elongation_factor_NusA	Genetic Information Processing	0	2
NGO1294	AsnC_family_transcriptional_regulator	Genetic Information Processing	0	1
NGO1318	hypothetical_protein	Hypothetical	0	1
NGO1321	hypothetical_protein	Hypothetical	0	1
NGO1333	DNA_topoisomerase_IV_subunit_B	Genetic Information Processing	0	1
NGO1365	antibiotic_resistance_efflux_pump_component	Cellular Processes/Organismal Systems/Human Disease	0	1
NGO1366	mtrCDE_transcriptional_repressor	Genetic Information Processing	0	1
NGO1368	antibiotic_resistance_efflux_pump_component	Cellular Processes/Organismal Systems/Human Disease	0	1
NGO1374	cbb3-type_cytochrome_c_oxidase_subunit_I	Energy Metabolism	0	2
NGO1376	hypothetical_protein	Hypothetical	0	1
NGO1391	hypothetical_protein	Hypothetical	0	2
NGO1396	electron_transfer_flavoprotein-ubiquinone_oxidoreductase	Energy Metabolism	0	1
NGO1411	hypothetical_protein	Hypothetical	0	1
NGO1413	Na(+)-translocating_NADH-quinone_reductase_subunit_A	Energy Metabolism	0	1
NGO1415	Na(+)-translocating_NADH-quinone_reductase_subunit_C	Energy Metabolism	0	2
NGO1435	cadmium_resistance_protein	Cellular Processes/Organismal Systems/Human Disease	0	2
NGO1441	type_IV_pilin_protein	Cellular Processes/Organismal Systems/Human Disease	0	1
NGO1452	aromatic_amino_acid_aminotransferase	Amino Acid Metabolism	0	1
NGO1470	NAD(P)_transhydrogenase_subunit_alpha	Metabolism of Cofactors and Vitamins	0	1
NGO1481	hypothetical_protein	Hypothetical	0	3
NGO1482	hypothetical_protein	Hypothetical	0	1
NGO1496	TbpB	Environmental Information Processing	0	2
NGO1499	hypothetical_protein	Hypothetical	0	1
NGO1504	hypothetical_protein	Hypothetical	0	1
NGO1508	pyridoxine_5'-phosphate_synthase	Metabolism of Cofactors and Vitamins	0	2
NGO1519	hypothetical_protein	Hypothetical	0	1
NGO1520	hypothetical_protein	Hypothetical	0	2
NGO1521	acetate_kinase	Carbohydrate Metabolism	0	1
NGO1532	UDP-N-acetylmuramate--L-alanine_ligase	Metabolism of Other Amino Acids	0	1
NGO1541	UDP-N-acetylmuramoylalanyl-D-glutamate--2_6-diaminopimelate_ligase	Amino Acid Metabolism	0	1
NGO1551	hypothetical_protein	Hypothetical	0	1
NGO1552	sodium/proline_symporter__proline_permease	Cellular Processes/Organismal Systems/Human Disease	0	1
NGO1558	hypothetical_protein	Hypothetical	0	1
NGO1561	exodeoxyribonuclease_III	Genetic Information Processing	0	1
NGO1584	MafA-like_adhesin	Cellular Processes/Organismal Systems/Human Disease	0	1
NGO1588	hypothetical_protein	Hypothetical	0	2
NGO1593	hypothetical_protein	Hypothetical	0	2
NGO1594	hypothetical_protein	Hypothetical	0	1
NGO1612	tRNA-dihydrouridine_synthase_A	Genetic Information Processing	0	1
NGO1629	phage_associated_protein	Phage Associated	0	1
NGO1656	hypothetical_protein	Hypothetical	0	1
NGO1659	intracellular_septation_protein_A	Cellular Processes/Organismal Systems/Human Disease	0	2
NGO1683	efflux_pump_protein__fatty_acid_resistance	Cellular Processes/Organismal Systems/Human Disease	0	1
NGO1685	hypothetical_protein	Hypothetical	0	1
NGO1690	hypothetical_protein	Hypothetical	0	1
NGO1695	phospho-2-dehydro-3-deoxyheptonate_aldolase	Amino Acid Metabolism	0	1
NGO1725	bioH_-_biotin_biosynthesis_protein	Metabolism of Cofactors and Vitamins	0	1
NGO1751	hypothetical_protein	Hypothetical	0	2
NGO1755	hypothetical_protein	Hypothetical	0	1
NGO1769	cytochrome-c_peroxidase	Energy Metabolism	0	2
NGO1773	hypothetical_protein	Hypothetical	0	1
NGO1787	amino-acid_transport_protein	Cellular Processes/Organismal Systems/Human Disease	0	2
NGO1804	(3R)-hydroxymyristoyl-ACP_dehydratase	Lipid Metabolism	0	1
NGO1827	50S_ribosomal_protein_L5	Genetic Information Processing	0	2
NGO1844	30S_ribosomal_protein_S7	Genetic Information Processing	0	1
NGO1857	preprotein_translocase_subunit_SecE	Genetic Information Processing	0	1
NGO1864	hypothetical_protein	Hypothetical	0	1
NGO1867	two-component_system_sensor_kinase	Environmental Information Processing	0	1
NGO1868	hypothetical_protein	Hypothetical	0	2
NGO1879	hypothetical_protein	Hypothetical	0	1
NGO1891	hypothetical_protein	Hypothetical	0	1
NGO1910	hypothetical_protein	Hypothetical	0	2
NGO1914	6-phosphogluconate_dehydrogenase	Carbohydrate Metabolism	0	2
NGO1932	hypothetical_protein	Hypothetical	0	1
NGO1943	hypothetical_protein	Hypothetical	0	1
NGO1948	hypothetical_protein	Hypothetical	0	1
NGO1965	hypothetical_protein	Hypothetical	0	1
NGO1966	hypothetical_protein	Hypothetical	0	2
NGO1982	hypothetical_protein	Hypothetical	0	1
NGO1997	aspartate-semialdehyde_dehydrogenase	Amino Acid Metabolism	0	1
NGO2010	hypothetical_protein	Hypothetical	0	1
NGO2017	hypothetical_protein	Hypothetical	0	1
NGO2021	NAD(P)H-dependent_glycerol-3-phosphate_dehydrogenase	Lipid Metabolism	0	1
NGO2029	PetA	Energy Metabolism	0	1
NGO2047	hypothetical_protein	Hypothetical	0	2
NGO2048	genome-derived_Neisserial_antigen_33	Enzyme Families	0	1
NGO2054	hypothetical_protein	Hypothetical	0	1
NGO2070	D_D-heptose_1_7-bisphosphate_phosphatase	Glycan Biosynthesis and Metabolism	0	1
NGO2081	hypothetical_protein	Hypothetical	0	2
NGO2083	hypothetical_protein	Hypothetical	0	1
NGO2085	phosphopantetheine_adenylyltransferase	Metabolism of Cofactors and Vitamins	0	1
NGO2094	co-chaperonin_GroES	Genetic Information Processing	0	3
NGO2095	molecular_chaperone_GroEL	Genetic Information Processing	0	3
NGO2099	hypothetical_protein	Hypothetical	0	1
NGO2119	hypothetical_protein	Hypothetical	0	1
NGO2134	30S_ribosomal_protein_S21	Genetic Information Processing	0	4
NGO2137	ABC_transporter_ATP-binding_protein	Environmental Information Processing	0	1
NGO2146	ATP_synthase_F0F1_subunit_B	Energy Metabolism	0	2
NGO2149	ATP_synthase_F0F1_subunit_gamma	Energy Metabolism	0	2
NGO2161	hypothetical_protein	Hypothetical	0	1
NGO2167	hypothetical_protein	Hypothetical	0	1
