# Supplementary material for: Global Network Analysis of Neisseria gonorrhoeae Identifies Coordination between Pathways, Processes, and Regulators Expressed during Human Infection
Source: mSystems. 2020 Feb 4;5(1):e00729-19. doi: 10.1128/mSystems.00729-19 (PMC7002116; doi:10.1128/mSystems.00729-19)
Supplement: TABLE S3 [file mSystems.00729-19-st003.xlsx]

## Sheet: Sheet1
Table S3. Annotation, centrality, module, and expression data for all genes
aN/A indicates that the gene was not found in the main network cluster and therefore has no Betweenness Centrality
bN/A indicates that the gene was not found in the main network cluster and therefore has no Degree value
cN/A indicates that the gene was not found in the network and there is in no module. A '0' indicates that the gene was in the network but was not clustered into any module
LocusTag	Product	KEGG Category	Betweenness Centralitya	Degreeb	ModuleIDc	PMNs_10min_Rep1	PMNs_180min_Rep1	PMNs_180min_Rep2	PMNs_360min_Rep1	PMNs_360min_Rep3	PMNs_180min_Rep3	PMNs_360min_Rep2	PMNs_10min_Rep2	PMNs_180min_Rep4	PMNs_360min_Rep4	WT_Plus_1hr_Rep1	WT_Plus_1hr_Rep2	WT_Minus_1hr_Rep1	WT_Minus_1hr_Rep2	FurKO_Plus_1hr_Rep2	FurKO_Minus_1hr_Rep1	FurKO_Minus_1hr_Rep2	FurC_Plus_1hr_Rep1	FurC_Plus_1hr_Rep2	FurC_Minus_1hr_Rep1	Male_CDM_Rep2	Female_CDM_Rep2	Female_CDM_Rep3	Male_CDM_Rep3	Female_lavage_Rep7	Female_lavage_Rep4	Male_swab_Rep1	Male_swab_Rep2	Male_swab_Rep5	WT_Plus_3hr_Rep1	WT_Plus_3hr_Rep2	WT_Minus_3hr_Rep2	FurKO_Plus_3hr_Rep2	FurKO_Minus_3hr_Rep1	Male_CDM_Rep4	Male_CDM_Rep5	Male_CDM_Rep6	FurKO_Minus_3hr_Rep2	FurC_Plus_3hr_Rep1	FurC_Plus_3hr_Rep2	FurC_Minus_3hr_Rep2	CpX_WT_Rep1	CpX_CpxA_KO_Rep1	CpX_CpxR_KO_Rep1
NGO_r02	23S_ribosomal_RNA	rRNA	N/A	N/A	N/A	1.42561	1.42561	1.42561	7.98087	1.42561	1.42561	1.42561	1.42561	1.42561	1.42561	3.41152	3.38095	3.74875	5.3968	2.30681	4.55134	5.32704	3.12312	3.65523	4.9513	2.62348	3.51846	3.66796	2.78084	3.45105	4.6872	4.15288	2.9996	3.50037	5.16641	5.67425	5.26047	4.5934	4.67803	2.18977	2.95515	2.78031	4.97312	5.2677	4.97881	6.14188	1.42561	1.42561	1.42561
NGO_r03	16S_ribosomal_RNA	rRNA	N/A	N/A	17	1.42561	1.42561	1.42561	5.13926	1.42561	1.42561	2.65244	1.42561	1.42561	1.42561	1.42561	1.42561	1.42561	1.42561	1.42561	1.42561	1.42561	1.42561	1.42561	1.42561	1.42561	1.42561	1.42561	1.42561	1.42561	1.42561	1.42561	1.42561	1.42561	1.42561	1.42561	1.42561	1.42561	1.42561	1.42561	1.42561	1.42561	1.42561	1.42561	1.42561	1.42561	1.42561	1.42561	1.42561
NGO_r05	23S_ribosomal_RNA	rRNA	0	1	12	1.42561	1.42561	1.42561	2.96118	1.42561	1.42561	1.42561	1.42561	1.42561	1.42561	1.42561	1.42561	1.42561	1.42561	1.42561	1.42561	3.26526	1.42561	2.9135	3.03129	3.14942	1.42561	1.42561	2.72177	1.42561	2.98271	1.42561	3.40175	3.50037	2.78376	1.42561	1.42561	1.42561	3.3989	2.72077	3.32731	3.39362	4.01648	3.03501	1.42561	3.76049	1.42561	1.42561	1.42561
NGO_r11	23S_ribosomal_RNA	rRNA	N/A	N/A	N/A	1.42561	1.42561	1.42561	3.89857	1.42561	1.42561	1.42561	1.42561	1.42561	1.42561	6.05981	5.59263	5.67624	7.857	4.02689	6.60304	6.1329	3.71819	4.36603	5.91972	3.87628	3.17843	4.38113	2.88999	4.28722	5.30891	4.15288	3.56277	4.63383	3.92058	2.99923	1.42561	4.5934	2.87106	3.13668	3.50636	3.8412	4.01648	3.60754	4.32864	4.49034	1.42561	1.42561	1.42561
NGO_r12	16S_ribosomal_RNA	rRNA	N/A	N/A	17	1.42561	1.42561	1.42561	6.03149	1.42561	1.42561	1.42561	1.42561	1.42561	1.42561	1.42561	1.42561	1.42561	1.42561	1.42561	1.42561	1.42561	1.42561	1.42561	1.42561	1.42561	1.42561	1.42561	1.42561	1.42561	1.42561	1.42561	1.42561	1.42561	1.42561	1.42561	1.42561	1.42561	1.42561	1.42561	1.42561	1.42561	1.42561	1.42561	1.42561	1.42561	1.42561	1.42561	1.42561
NGO_t01	Leu_tRNA	tRNA	6.962e-05	14	11	3.9582	1.42561	2.53633	2.96118	1.42561	2.71638	2.65244	3.11084	1.42561	1.42561	15.9063	14.7019	17.3435	17.918	15.2528	17.687	17.4551	15.0348	17.386	17.8495	4.57857	16.6444	16.7417	4.69809	16.45	13.4354	6.75327	5.86197	7.4083	16.3891	16.5072	17.1473	17.4772	16.6576	3.71318	3.26148	2.86694	17.2185	16.3834	16.8839	18.1043	8.76277	9.64672	8.6319
NGO_t02	Lys_tRNA	tRNA	1.805e-05	11	11	1.42561	1.42561	1.42561	2.96118	3.49646	2.35302	2.65244	3.70283	1.42561	4.42372	11.7202	11.0221	12.8868	12.1447	11.4531	12.108	13.3395	11.627	13.6669	12.454	4.45324	10.2956	9.96223	4.53245	9.60192	9.93708	5.44864	4.71494	5.48224	12.814	11.4057	11.9885	12.0583	12.3724	3.81954	4.11947	4.146	12.3769	11.6398	11.4271	12.598	7.78323	8.73324	8.36298
NGO_t03	Pro_tRNA	tRNA	1.574e-05	5	11	1.42561	1.42561	1.42561	1.42561	1.42561	1.42561	1.42561	1.42561	1.42561	1.42561	13.1448	12.3627	14.6736	15.4967	12.9393	16.4196	15.395	12.3207	14.6255	16.1509	5.47332	13.3808	13.2886	5.97147	13.0778	10.8945	7.15062	7.47717	7.46316	13.3944	13.9995	15.8597	16.1355	15.6237	5.26139	5.25984	5.25948	16.0722	14.8799	15.2925	16.6099	6.04543	6.76375	5.29939
NGO_t04	Pro_tRNA	tRNA	0.00706748	7	11	1.42561	1.42561	1.42561	1.42561	1.42561	1.42561	1.42561	3.11084	1.42561	1.42561	11.9637	11.5565	14.321	14.7983	12.9154	14.7602	14.6107	12.2441	14.4598	15.031	2.62348	13.7083	11.755	2.44254	11.5442	10.0351	1.42561	3.21722	1.42561	13.152	13.6885	14.8724	14.8517	13.6651	2.77019	2.21676	2.68594	14.4658	13.6716	14.3177	15.3995	5.28378	6.14671	4.5575
NGO_t05	Ser_tRNA	tRNA	0.00539135	15	11	3.9582	2.86397	2.53633	4.44289	3.76322	1.42561	2.65244	3.70283	1.42561	4.42372	15.6534	14.7602	16.9928	18.8242	14.303	18.1225	18.0574	14.6834	16.0729	17.8928	7.45232	16.6158	15.8921	7.08812	15.6808	14.1648	9.56523	9.21255	8.29778	15.4306	16.4829	16.8922	17.7424	17.0368	7.44363	6.80401	6.66894	17.0344	17.2122	16.9987	18.3877	8.01546	8.79358	7.57798
NGO_t06	Val_tRNA	tRNA	0.00013346	7	11	3.9582	3.15558	3.26927	1.42561	2.68607	2.983	3.11515	3.11084	1.42561	1.42561	14.7086	13.8084	16.7979	17.2822	13.9248	16.6984	16.8066	13.9835	15.9679	16.6466	7.38281	11.1044	9.18606	7.46088	8.82481	12.7045	7.35281	7.21698	6.78939	14.9387	14.9712	15.9156	15.7395	15.2968	6.64378	6.35578	6.5562	15.6257	15.1524	15.3237	16.7246	10.517	11.3158	10.4309
NGO_t07	Arg_tRNA	tRNA	N/A	N/A	N/A	5.40682	2.46285	2.53633	4.19739	5.2459	2.35302	4.68463	1.42561	1.42561	4.42372	8.5043	8.44961	8.7189	9.30643	8.20861	8.38201	8.73046	8.8705	9.22045	8.42802	6.16079	9.23634	10.4356	6.4678	10.1913	7.47234	7.56309	8.0381	7.35128	8.17842	8.01787	8.4748	8.3807	8.30336	6.52785	6.2885	6.15279	8.72065	8.1828	8.09283	8.44912	7.44683	8.57234	4.99751
NGO_t08	Glu_tRNA	tRNA	N/A	N/A	0	1.42561	1.42561	1.42561	1.42561	3.1592	2.71638	3.11515	1.42561	1.42561	1.42561	9.07026	7.99398	9.07411	9.87035	6.85698	9.72848	9.77988	6.93106	8.57467	9.37735	5.3945	9.27334	10.1089	6.16596	9.9704	5.03175	7.35281	7.07317	6.78939	9.85335	8.88956	9.37412	8.46097	8.88912	4.97138	5.11134	5.41591	9.06189	8.28914	8.66167	9.50012	2.93747	2.85302	2.01973
NGO_t09	Thr_tRNA	tRNA	0.00418959	14	11	1.42561	2.46285	1.42561	2.96118	1.42561	2.35302	1.42561	1.42561	1.42561	1.42561	13.7422	12.6477	15.8071	15.8498	13.0065	14.7808	15.5676	12.9541	15.4069	15.6399	4.34421	14.4485	15.5666	4.04671	15.3018	11.5782	5.2994	4.57795	5.48224	14.2325	14.3651	15.2424	15.4852	13.939	3.85982	4.75782	3.72215	14.6059	14.4691	14.6966	15.598	6.49903	8.20162	6.62396
NGO_t10	Gln_tRNA	tRNA	N/A	N/A	0	1.42561	1.42561	1.42561	1.42561	1.42561	1.42561	1.42561	1.42561	1.42561	1.42561	5.72263	5.96888	5.30809	6.26069	5.40657	5.78494	5.32704	5.78822	5.74395	5.51587	3.83581	4.20272	4.84998	3.89285	4.69145	5.03175	4.15288	3.95318	3.50037	4.94276	5.06011	3.84198	5.15695	5.61979	4.28291	4.28519	4.46946	5.13694	4.30932	4.02131	5.73214	4.34243	5.02657	3.7159
NGO_t11	Gln_tRNA	tRNA	1.263e-05	2	11	3.317	1.42561	1.42561	1.42561	2.68607	1.42561	3.11515	3.11084	1.42561	3.70395	8.88307	8.08825	9.08939	8.71914	6.98028	9.00053	9.69552	8.43075	9.51309	8.7578	6.68578	8.39533	8.2185	6.49774	8.08153	7.44407	8.95668	8.83193	8.73668	9.83728	8.94221	8.02821	8.69137	8.60421	6.67681	6.63384	7.188	8.81982	8.33951	8.42898	8.56981	7.05585	7.34435	6.35724
NGO_t12	Ser_tRNA	tRNA	N/A	N/A	N/A	3.9582	3.58727	3.89955	5.87569	4.86553	2.983	4.28085	4.10929	1.42561	3.70395	12.686	12.0429	14.5575	14.9798	11.8561	14.6751	14.8503	12.1486	13.9461	14.6847	7.3485	12.7441	14.9052	6.90482	14.6271	11.9451	10.3111	10.1324	10.6774	12.6443	13.0785	14.317	14.1735	14.6346	7.85528	7.26678	7.01604	14.5203	13.7004	13.8019	15.632	14.6426	15.1569	11.8179
NGO_t13	Ser_tRNA	tRNA	0.00373064	12	11	1.42561	2.46285	1.42561	3.51403	3.76322	1.42561	2.65244	1.42561	1.42561	1.42561	10.4335	10.0038	11.5232	12.1803	9.24062	10.9704	11.3861	10.7764	11.8128	11.4044	5.61903	10.7066	10.688	5.09329	10.5398	9.02821	8.52604	7.47717	8.32764	10.5298	10.4886	9.75232	10.6014	9.72987	6.61282	6.02927	5.8766	9.81126	10.7793	10.599	11.0456	8.21543	9.2657	7.34769
NGO_t14	Leu_tRNA	tRNA	0.0528168	11	11	1.42561	1.42561	1.42561	1.42561	1.42561	2.71638	1.42561	3.11084	1.42561	1.42561	13.9196	12.7837	15.3578	16.6313	13.1182	15.9876	15.7738	12.8349	15.2036	15.5595	7.77003	14.5097	15.5856	7.94366	15.3329	13.0789	10.316	10.7888	9.84583	13.3778	14.1715	14.4587	15.1398	14.5449	8.16936	7.06286	6.71968	14.8277	14.3635	14.3043	15.4273	10.5592	10.9977	8.86706
NGO_t15	Ser_tRNA	tRNA	0.00273118	4	11	3.317	1.42561	1.42561	1.42561	1.42561	1.42561	1.42561	1.42561	1.42561	1.42561	14.2675	13.3881	15.611	16.1229	13.3717	15.6836	16.0432	13.2566	15.1362	15.5043	8.95631	13.7686	14.5493	9.22593	14.3027	12.8954	11.2281	11.637	10.5565	13.4376	13.9675	13.321	15.1285	14.0153	9.37079	8.6588	8.33745	14.175	14.5305	14.5746	15.2131	7.59664	7.96487	7.73643
NGO_t16	Asn_tRNA	tRNA	0	1	11	1.42561	1.42561	1.42561	1.42561	1.42561	1.42561	1.42561	1.42561	1.42561	1.42561	5.63879	5.82997	5.90116	6.00781	5.54124	5.47902	5.49681	6.97954	6.79929	5.62798	3.70654	6.92758	4.84998	5.16068	7.15218	4.86991	4.72625	6.12804	6.39689	5.94518	6.24394	6.77459	6.80844	6.39903	5.1157	4.90592	3.72215	7.05418	6.09256	6.84095	6.66018	4.18505	4.53848	3.95744
NGO_t17	Arg_tRNA	tRNA	0.00278552	2	3	4.391	2.46285	2.96187	3.89857	4.34392	3.19879	3.11515	4.10929	3.6758	4.42372	6.70609	6.51347	6.97513	8.62331	5.8572	7.30047	7.99425	6.28958	7.8255	7.02928	1.42561	8.58391	1.42561	1.84791	1.42561	5.30891	1.42561	3.21722	1.42561	5.88379	6.70073	7.41843	5.67221	6.67221	2.08929	1.42561	1.95371	7.20861	6.0119	6.52361	7.2615	4.69727	5.3391	3.03342
NGO_t18	Glu_tRNA	tRNA	N/A	N/A	N/A	5.21266	2.86397	3.26927	4.44289	3.98535	3.19879	1.42561	4.10929	3.6758	1.42561	6.54687	6.09554	7.24453	7.82602	5.69352	7.32431	7.96572	5.10185	5.94037	7.10851	4.80005	6.63418	3.08302	5.05331	1.42561	4.6872	7.15062	6.92742	6.87282	7.31317	6.10285	6.64397	6.59724	6.49596	4.65208	4.22127	4.53983	7.09437	6.16893	5.65733	6.83561	4.18505	4.39702	2.59037
NGO_t19	Leu_tRNA	tRNA	0.0810416	4	11	4.391	4.57972	4.05714	2.96118	4.17625	3.81244	3.92699	5.24775	1.42561	4.42372	11.559	10.3966	12.46	13.8042	10.2913	13.8314	13.3367	10.4139	12.5469	13.2561	4.50473	11.5831	11.561	6.22087	11.2763	8.83495	5.58379	5.45978	4.63383	11.3516	11.9375	12.2521	12.1189	11.9758	3.81954	5.1457	4.26239	12.2098	11.6811	11.7933	13.1155	7.82681	7.88446	5.78507
NGO_t20	Glu_tRNA	tRNA	0.00281958	11	11	1.42561	1.42561	2.96187	1.42561	1.42561	1.42561	1.42561	1.42561	1.42561	1.42561	17.0425	16.0441	18.5411	18.7271	16.5114	18.2999	18.6293	16.0725	18.1667	18.3386	3.21765	19.0925	19.232	3.16556	18.9456	13.7017	4.72625	3.70602	3.50037	17.7056	17.3351	17.8875	18.3965	18.5995	3.4162	2.65474	2.46507	18.5807	17.6085	18.3751	19.6409	4.27716	4.44578	3.7159
NGO_t22	Ile_tRNA	tRNA	N/A	N/A	N/A	1.42561	1.42561	1.42561	1.42561	1.42561	1.42561	1.42561	1.42561	1.42561	1.42561	1.42561	2.85708	3.38099	1.42561	1.42561	3.30676	3.26526	1.42561	1.42561	1.42561	1.42561	1.42561	1.42561	1.42561	1.42561	1.42561	1.42561	1.42561	1.42561	3.28635	1.42561	3.22264	3.05633	2.87106	1.42561	1.42561	1.42561	1.42561	1.42561	1.42561	4.17323	1.42561	1.42561	1.42561
NGO_t23	Leu_tRNA	tRNA	0.00138471	16	11	3.317	1.42561	2.53633	2.96118	3.98535	2.71638	3.11515	1.42561	1.42561	1.42561	13.8485	13.0133	16.7988	16.2209	13.5462	15.0052	16.5399	14.0198	16.0602	15.5408	7.12348	14.4472	13.696	6.81257	13.3799	12.8836	8.16703	7.84501	7.79789	15.6891	15.2925	15.7051	16.2058	15.4832	6.80434	6.54058	6.0691	15.8662	15.7068	15.6531	16.4207	9.86434	10.6706	9.58964
NGO_t24	Leu_tRNA	tRNA	0	2	11	7.62031	5.98264	5.87698	5.50186	5.73583	5.83142	6.02399	6.22888	6.40951	4.42372	13.2331	12.5246	16.3879	15.0423	13.7406	14.7651	16.4832	13.015	15.6368	15.3241	7.37602	12.1524	10.0455	8.00874	9.79958	12.6676	9.5071	9.77585	9.12469	14.0925	13.4259	15.6154	15.5262	15.347	7.13459	7.33129	7.30887	15.5501	14.0183	13.9147	16.2511	7.55893	7.76896	6.8256
NGO_t25	Cys_tRNA	tRNA	0.00607369	15	11	3.9582	4.39038	4.55227	4.83345	4.34392	4.40013	3.44596	3.70283	4.39041	3.70395	16.3568	15.2993	17.3293	19.1221	15.5072	18.8279	18.1631	15.0373	17.4096	18.7331	7.75177	16.5069	13.4919	8.4817	15.3873	14.2304	8.86708	9.49473	8.94369	16.6697	16.5399	17.2228	17.8347	18.2761	7.9222	8.20373	7.95485	18.0789	17.0451	17.0102	18.979	10.4586	10.8383	8.9051
NGO_t26	Gly_tRNA	tRNA	N/A	N/A	0	1.42561	1.42561	1.42561	1.42561	3.1592	2.35302	2.65244	3.11084	1.42561	1.42561	7.52914	7.62606	6.80038	6.94823	7.51677	6.71554	7.45191	6.93106	7.17139	6.4928	8.2927	8.32656	7.92193	8.96992	7.64631	7.12594	9.36471	9.5111	9.09026	6.56921	5.45912	5.26047	5.77651	7.18936	7.62656	9.32803	8.53866	6.45684	5.83559	5.94966	6.66018	9.35642	9.93581	7.33948
NGO_t27	Gly_tRNA	tRNA	N/A	N/A	N/A	1.42561	1.42561	1.42561	1.42561	1.42561	1.42561	1.42561	1.42561	1.42561	1.42561	1.42561	1.42561	1.42561	1.42561	1.42561	1.42561	1.42561	1.42561	1.42561	1.42561	5.76179	1.42561	1.42561	6.59443	1.42561	1.42561	8.40392	8.53541	7.83995	1.42561	1.42561	1.42561	1.42561	1.42561	6.00619	1.42561	5.66467	1.42561	1.42561	1.42561	1.42561	1.42561	1.42561	1.42561
NGO_t28	Gly_tRNA	tRNA	N/A	N/A	N/A	1.42561	1.42561	1.42561	1.42561	1.42561	1.42561	1.42561	1.42561	1.42561	1.42561	9.30762	9.1194	8.94569	9.70996	8.31078	8.86895	9.57792	10.4764	10.116	9.57155	4.93673	10.9183	10.739	5.09329	10.5358	8.75668	6.43451	6.02744	4.9759	10.3174	10.8361	11.8511	10.9574	10.4662	5.16333	4.8232	4.77139	10.5241	10.3627	9.9503	11.0396	9.04451	9.74646	7.09316
NGO_t31	Arg_tRNA	tRNA	0.00278552	3	11	1.42561	3.75871	2.96187	1.42561	2.68607	2.71638	2.65244	3.11084	4.39041	1.42561	12.5415	11.7467	13.8334	15.2975	11.7137	14.7625	14.5606	11.6553	13.6652	14.2576	3.66049	11.4277	12.271	3.82115	11.9661	10.7917	1.42561	4.25586	1.42561	12.36	12.0853	12.9458	13.1426	13.3753	3.81954	3.61321	3.339	13.2966	12.6378	12.5561	13.724	11.6393	12.4909	11.6222
NGO_t32	Met_tRNA	tRNA	0.00198855	6	11	3.317	1.42561	2.96187	3.51403	1.42561	1.42561	1.42561	1.42561	1.42561	3.70395	12.2898	11.4196	13.3387	12.766	12.0606	13.0964	13.1119	11.7989	13.8745	13.4913	3.40222	12.4905	10.4641	3.91593	10.7368	9.4749	5.58379	4.57795	4.9759	12.8655	13.316	14.1243	14.5427	13.7954	3.57314	3.19194	3.72215	14.266	13.6551	13.4636	15.0993	5.3374	5.19138	4.49894
NGO_t33	Asn_tRNA	tRNA	0.00561399	6	11	1.42561	1.42561	1.42561	2.96118	1.42561	1.42561	1.42561	1.42561	1.42561	1.42561	6.27847	4.95229	6.15497	5.76764	5.54124	6.60304	6.49456	5.6145	6.45879	6.85643	3.21765	4.52163	3.08302	3.45601	5.00525	3.92921	5.44864	5.45978	4.63383	7.14051	7.22762	7.33624	7.37063	7.27375	2.86262	3.11817	2.94723	7.59211	6.49973	7.28655	7.82977	3.70501	3.66025	2.59037
NGO_t34	Met_tRNA	tRNA	0.0149803	6	11	1.42561	1.42561	1.42561	1.42561	2.68607	1.42561	1.42561	1.42561	1.42561	1.42561	15.1622	14.0745	16.1044	17.1002	14.1751	17.3521	17.1181	13.899	16.2752	17.2387	4.22592	13.1544	13.9657	4.4726	13.7084	13.0748	3.14227	4.5041	1.42561	14.6918	14.4673	14.8783	15.3253	14.6608	4.39485	4.04717	4.05177	14.7653	15.0357	14.9225	15.7203	10.5188	11.3198	10.2495
NGO_t35	Ala_tRNA	tRNA	0.00788158	16	11	1.42561	1.42561	1.42561	1.42561	1.42561	2.35302	1.42561	3.11084	1.42561	1.42561	14.3222	13.64	15.9031	15.7829	13.6632	15.2783	16.1988	13.8881	15.788	15.5339	6.28222	14.3217	14.5117	6.63203	14.225	12.6538	6.57059	7.89576	7.516	15.3215	14.5664	14.9201	15.3127	15.6062	6.60711	5.95402	6.16749	15.3828	14.9094	14.7921	15.9836	7.52942	8.59246	6.78988
NGO_t36	Phe_tRNA	tRNA	0.0055623	7	11	1.42561	2.86397	1.42561	1.42561	1.42561	2.35302	3.11515	1.42561	1.42561	1.42561	13.768	12.7102	16.9548	16.664	13.4195	17.0589	17.4115	12.7623	15.1304	17.1942	4.99151	14.9384	14.3764	5.82547	14.2726	13.4856	7.65775	6.00115	7.02646	14.4772	14.6656	16.9363	16.0743	17.2378	5.17112	5.58128	5.12978	17.2497	14.5093	15.0161	17.9664	9.33952	10.0933	6.17528
NGO_t37	Arg_tRNA	tRNA	0.00665424	5	11	5.21266	4.48825	5.14047	4.99456	4.75208	4.40013	4.79702	5.65382	5.9321	5.97149	11.6284	10.5727	12.8547	15.3191	11.2148	14.4275	13.8247	10.8581	13.0424	14.1619	4.42677	11.7158	12.2802	4.63142	12.0942	9.63973	6.86334	6.61749	6.78939	12.0455	13.2704	13.4873	14.172	13.8202	4.0792	4.15425	4.29002	14.0835	13.1469	13.5156	14.9825	8.87711	9.0672	8.17049
NGO_t40	Asp_tRNA	tRNA	N/A	N/A	N/A	4.391	3.58727	2.53633	1.42561	1.42561	3.54173	2.65244	4.67799	4.39041	3.70395	4.3129	4.27379	5.67624	4.10973	4.43148	4.37724	5.78579	5.01091	5.74395	4.55415	4.37228	3.17843	3.66796	5.22503	3.11958	2.98271	7.35281	6.81132	6.39689	5.3597	4.50352	5.06909	5.55972	4.67803	3.89894	4.59237	3.87865	4.32349	5.2677	3.04788	4.17323	5.3374	5.7278	4.1238
NGO_t41	Val_tRNA	tRNA	1.197e-05	5	11	1.42561	1.42561	1.42561	1.42561	1.42561	2.35302	1.42561	1.42561	1.42561	1.42561	15.3265	14.5224	16.2704	16.7571	14.1916	16.3476	16.8903	14.3822	16.3917	16.5905	5.20718	15.6607	14.1731	7.47035	13.8497	13.1798	7.93475	9.07148	8.94369	15.4402	15.5679	15.5964	16.5711	15.813	7.30091	5.56871	5.27319	15.495	15.7049	15.7149	16.7291	8.96196	10.4023	9.23878
NGO_t42	Asp_tRNA	tRNA	0.00788158	16	11	1.42561	1.42561	1.42561	1.42561	1.42561	1.42561	1.42561	1.42561	1.42561	1.42561	14.1674	13.4486	16.3499	15.6715	14.2388	16.0831	16.8086	14.3606	16.0598	16.0743	6.95122	12.3936	10.3019	7.35043	10.1069	12.0566	9.00548	8.7076	8.23613	15.2135	14.7716	14.9524	15.3342	14.5088	6.97559	7.3387	6.80673	14.9758	15.3058	15.3302	16.048	8.57779	9.32783	7.46931
NGO_t43	Val_tRNA	tRNA	N/A	N/A	N/A	1.42561	1.42561	1.42561	1.42561	1.42561	1.42561	1.42561	1.42561	1.42561	1.42561	7.40806	7.2169	7.00767	7.36944	7.90066	6.78593	6.78339	7.83509	7.56524	6.65999	2.62348	4.37127	3.66796	2.26148	6.76861	6.21287	3.14227	2.73052	1.42561	5.81965	6.30961	6.34073	7.43564	6.75286	2.08929	1.9885	1.95371	7.01284	6.66696	6.40013	7.37946	3.31202	3.42774	2.71968
NGO_t44	Thr_tRNA	tRNA	0	1	11	1.42561	1.42561	1.42561	1.42561	1.42561	1.42561	1.42561	1.42561	1.42561	1.42561	10.0279	8.9372	12.1044	12.3299	9.58351	12.7143	13.2993	9.07389	11.4691	12.6161	1.42561	3.17843	3.08302	1.42561	11.0035	8.4506	1.42561	1.42561	1.42561	11.9041	10.665	12.2366	12.3022	12.8647	1.81103	1.42561	1.42561	12.9381	11.2345	11.7418	13.102	8.89324	9.95562	9.01097
NGO_t45	Trp_tRNA	tRNA	0.00808916	16	11	3.317	1.42561	1.42561	1.42561	1.42561	2.35302	2.65244	3.11084	1.42561	3.70395	11.8409	11.3292	13.6581	14.5226	11.6409	13.6826	14.0852	11.8976	13.4586	13.985	4.71558	11.4555	11.1105	4.57572	10.956	10.5545	4.94399	5.2065	4.9759	11.1533	11.4038	12.6709	13.3897	12.6625	4.8886	4.64166	4.75184	12.8911	12.3491	12.176	13.4564	7.37971	8.5533	8.39106
NGO_t46	Thr_tRNA	tRNA	0.100404	3	11	7.73279	8.66316	8.89276	8.59359	8.58208	8.56934	9.09747	8.19209	8.30494	8.06694	16.9571	15.7392	19.0527	19.3112	16.6732	18.4394	18.888	16.5866	18.9228	18.9338	7.10304	15.3698	15.3459	7.77066	18.3497	15.1752	9.07573	9.6632	8.88465	17.4724	18.0439	19.005	19.6219	18.2327	7.27778	7.32385	6.97904	18.8759	18.555	18.9281	20.0195	9.99421	10.6299	10.5075
NGO_t47	Gly_tRNA	tRNA	0.0142164	3	11	8.19223	7.8725	8.30574	7.40149	7.76297	8.01809	8.27888	7.77229	7.67691	7.82711	14.9738	13.9972	16.3907	16.5213	14.6962	15.7649	15.9294	14.5397	16.6107	16.1648	7.0655	16.2589	16.2321	7.64093	15.995	12.8796	8.78559	7.38882	7.16528	15.2924	15.7682	16.1357	16.9687	15.8638	5.3463	7.14116	7.01604	16.705	16.2846	16.4275	17.5323	9.93182	10.4893	9.73596
NGO_t48	Tyr_tRNA	tRNA	4.982e-05	7	11	6.58034	6.8513	6.91544	6.81046	6.66405	6.65323	6.89175	6.75282	6.40951	6.91041	14.8412	14.1176	16.7059	16.7025	14.3053	16.1839	17.0643	13.8236	15.6427	16.3103	8.60464	13.9505	14.4658	8.30262	15.165	13.4756	8.72859	9.1631	8.57179	14.2659	13.9643	16.1782	16.7919	17.2747	8.33879	8.39869	8.48544	17.1796	15.0757	14.9844	17.5517	10.4453	11.2368	9.73126
NGO_t51	Lys_tRNA	tRNA	0.00110523	8	11	1.42561	1.42561	1.42561	2.96118	1.42561	1.42561	1.42561	1.42561	1.42561	1.42561	10.8019	10.2649	11.3099	11.6332	10.4659	11.2478	11.8649	10.5098	12.5299	11.6672	2.19598	4.01071	4.07054	2.72177	8.87667	8.34756	4.72625	4.95456	4.18095	12.1171	10.8746	11.1447	11.6614	12.2441	3.10127	3.44943	3.15904	11.5542	11.09	10.9737	11.7401	4.72991	5.46132	4.66779
NGO_t52	Pro_tRNA	tRNA	N/A	N/A	N/A	1.42561	2.46285	1.42561	3.51403	2.68607	2.35302	2.65244	1.42561	1.42561	1.42561	11.1383	10.3338	12.6891	12.0723	10.8974	12.6609	12.9456	10.9445	12.9309	12.8652	6.06248	10.2218	10.8074	6.13769	10.5558	8.76812	6.75327	6.95504	6.70083	10.3261	10.88	11.6763	11.4884	10.8148	5.55673	5.3509	5.48815	11.0863	11.0093	11.1635	12.0659	10.2077	11.2613	7.87635
NGO_t53	Arg_tRNA	tRNA	0.00394508	13	11	1.42561	2.86397	1.42561	3.51403	3.1592	1.42561	2.65244	1.42561	1.42561	4.42372	12.3917	11.6064	13.9015	13.8039	12.0018	13.7507	14.3367	12.1618	14.001	13.8593	6.66919	11.6175	11.0255	6.98888	11.1686	10.7316	10.1026	10.1187	10.1092	13.3809	12.5205	13.0429	13.1685	13.4421	6.64656	6.09202	6.23187	13.4291	12.5567	12.8006	14.0701	7.73234	8.56421	6.95486
NGO_t54	His_tRNA	tRNA	0.00158341	17	11	1.42561	1.42561	1.42561	1.42561	1.42561	1.42561	2.65244	1.42561	1.42561	1.42561	15.2401	14.4897	16.9918	16.7202	15.1359	17.1575	17.2016	15.1115	17.1986	17.109	7.1986	15.6926	14.3309	7.92314	14.0851	13.3283	9.21712	8.92909	9.1416	16.316	16.8154	17.7577	17.7528	16.9647	7.60242	7.06286	7.17352	17.5138	17.1056	17.2407	18.2807	9.47009	10.5811	9.97659
NGO_t55	Met_tRNA	tRNA	7.694e-05	14	11	1.42561	2.86397	2.96187	1.42561	2.68607	1.42561	3.44596	1.42561	1.42561	1.42561	16.0507	15.2953	17.9694	17.3855	15.5447	17.1883	18.0363	16.1844	17.7697	17.4375	3.61278	16.1167	16.363	4.50284	16.072	14.5853	5.70728	4.83981	4.18095	17.0909	16.2014	16.6466	17.1741	16.9891	4.58326	4.46103	3.22201	16.9027	16.3408	16.4983	17.7006	8.51548	9.34217	8.96769
NGO0001	chromosomal_replication_initiation_protein	Environmental Information Processing	N/A	N/A	N/A	9.20524	8.90045	8.99088	9.07689	9.19569	8.7649	8.96083	9.69659	9.32893	9.29815	8.90113	9.0586	8.78607	8.50119	9.03423	8.51224	8.86013	8.91478	8.58056	8.65603	9.0952	8.98545	8.94123	9.06478	8.83795	9.00904	8.62307	8.67891	9.69361	8.71547	8.98299	9.52083	8.86661	9.1716	8.89987	8.97127	9.00718	8.86696	9.13188	8.97439	9.06829	9.53492	9.56082	8.75581
NGO0002	DNA_polymerase_III_subunit_beta	Genetic Information Processing	N/A	N/A	N/A	9.45521	9.27253	9.21449	9.22119	8.95658	9.30517	9.12438	8.99394	8.76765	9.00719	8.786	9.06634	9.08177	8.63229	9.06797	8.33585	8.87554	8.98767	8.77803	8.7578	8.88031	8.80944	8.74252	8.66754	8.76414	8.64936	8.3099	8.2756	9.10758	8.8173	8.70686	9.45422	8.59506	8.64702	8.81345	8.67643	8.86125	8.40647	8.32291	8.18916	9.10299	6.29273	6.28518	6.34908
NGO0003	polyphosphate_kinase	Energy Metabolism	N/A	N/A	0	7.36502	7.48591	7.29941	7.61332	7.49245	7.3462	7.39458	7.63016	7.29272	7.00573	5.04013	4.6535	4.65356	4.63093	4.90406	5.08947	5.32704	4.57454	4.5721	5.2613	6.6524	7.14865	7.74713	6.04435	7.29247	3.92921	6.0245	5.80229	6.70083	5.26632	5.57072	6.50032	6.28049	5.22525	5.35997	6.06546	5.9207	4.32349	4.56	5.28975	4.96713	6.47063	6.00955	5.61821
NGO0004	hypothetical_protein	Hypothetical	N/A	N/A	N/A	5.40682	4.96489	5.79225	6.30008	5.1599	5.22288	5.87956	6.44826	6.10943	5.53235	3.78323	4.95229	4.03639	4.10973	4.43148	4.17826	4.64706	3.12312	4.1241	4.30372	5.66449	5.93607	5.48349	5.17936	5.09613	2.98271	6.28422	6.31031	7.02646	4.81619	5.06011	5.42922	5.15695	4.29678	5.39359	4.98409	4.82847	3.61943	3.03501	4.02131	4.49034	5.32683	5.44956	3.95744
NGO0006	leucyl-tRNA_synthetase	Genetic Information Processing	0.00258776	4	1	8.7507	8.68873	8.65009	8.67841	8.45314	8.67043	8.34444	8.66998	8.02484	8.64231	9.48569	9.50272	9.47397	8.82475	9.53206	9.10054	9.33189	9.46705	9.39438	9.18979	9.6751	8.67366	8.58808	9.39392	8.83139	9.38112	8.93164	9.23805	9.1416	8.87354	8.85702	8.84534	8.678	8.40662	9.53206	9.55547	9.44482	8.52877	8.67641	8.72731	8.44912	8.32518	8.44681	8.8855
NGO0009	hypothetical_protein	Hypothetical	N/A	N/A	0	6.41022	6.65766	6.20645	5.60484	6.0053	6.02236	6.35041	6.14763	7.36428	7.09514	6.05981	5.82997	5.75519	6.97673	5.69352	6.14816	6.32506	6.0379	6.40664	5.73195	5.97509	6.13333	6.90624	6.11371	6.87449	6.45895	6.86334	6.71766	6.27943	5.6821	6.30961	3.22264	5.67221	6.63013	6.22314	6.10946	5.27319	6.18618	7.68209	7.6805	6.04986	6.82488	6.90782	7.30616
NGO0011	hypothetical_protein	Hypothetical	0.032995	5	8	7.54013	7.91645	8.38005	8.31952	8.14338	8.08066	7.97026	8.28987	8.71388	8.75631	7.13035	7.07057	7.07063	6.85921	6.31671	7.06604	6.71643	7.22045	6.62773	6.71166	7.84578	6.49776	8.2185	7.61898	8.10346	8.18628	7.74657	7.50546	7.516	7.21705	8.93183	8.22372	7.84758	8.91562	7.47369	7.86746	7.65996	8.61415	8.55377	8.26184	8.10555	8.92931	8.91573	8.16586
NGO0016	preprotein_translocase_subunit_SecG	Genetic Information Processing	0.00278552	3	13	7.99583	7.98408	8.1615	7.7086	7.80586	8.25897	8.03976	7.90167	7.97999	7.66139	9.75754	9.61254	9.50848	9.53907	9.64068	9.55802	9.84398	9.61242	9.55558	9.39326	9.48133	9.87149	11.663	10.3703	11.3549	9.59544	9.65973	9.97777	9.12469	9.39655	10.2081	10.3527	8.76909	9.62135	9.55333	9.88422	10.1333	9.5973	9.62696	9.81193	10.0611	11.3006	11.7027	11.3104
NGO0017	triosephosphate_isomerase	Carbohydrate Metabolism	0.0352519	4	10	9.64921	10.2646	10.5799	10.3902	10.3714	10.6017	10.503	10.2617	10.2492	10.3476	9.35205	9.52536	8.60658	9.02212	8.92187	9.08667	9.17873	9.17098	9.04411	9.02605	8.75888	9.49096	8.44812	8.56354	8.43284	9.19861	7.93475	7.77702	7.35128	9.70626	10.1286	10.2215	9.3691	10.1795	8.81778	8.61832	8.85899	10.1339	9.98434	9.92255	10.185	9.37632	9.54301	9.21878
NGO0018	hypothetical_protein	Hypothetical	N/A	N/A	0	3.317	1.42561	4.19844	2.96118	2.68607	3.68401	3.70822	1.42561	3.6758	4.42372	7.2573	7.07057	6.64352	7.03208	6.95645	7.00833	7.41016	7.02644	7.30551	7.18361	7.22532	6.72864	6.6463	7.0457	6.89979	7.79685	5.58379	5.91927	6.27943	7.75088	7.38809	7.70707	7.55749	8.40662	7.37152	7.26678	7.49508	8.12551	7.85366	7.90135	8.08255	6.05184	6.16117	6.01934
NGO0019	protein-L-isoaspartate_O-methyltransferase	Amino Acid Metabolism	N/A	N/A	23	5.21266	4.66561	4.83463	4.99456	4.62874	4.40013	4.79702	5.65382	6.26728	5.97149	7.82868	8.23285	7.3242	7.69501	8.04883	7.71542	7.45191	8.06583	7.77501	7.77544	7.29184	7.89593	8.15988	7.1624	7.99031	9.31242	7.31458	6.78077	6.78939	8.57716	8.94221	8.17727	8.86661	9.38893	7.90256	7.68204	7.66514	9.07198	9.52908	9.5176	9.15903	7.30932	7.74519	7.73017
NGO0020	hypothetical_protein	Hypothetical	N/A	N/A	N/A	4.391	3.3898	2.96187	2.96118	3.1592	2.35302	3.11515	3.11084	3.6758	4.42372	5.66729	5.08099	4.81082	4.30594	5.37082	5.19726	5.32704	4.91376	5.36011	4.55415	5.1917	5.93607	4.63497	5.09329	4.43531	5.74059	5.13274	3.95318	5.2514	4.94276	5.77081	4.26325	6.20783	5.22525	4.84044	5.33612	5.42821	4.32349	5.40071	5.76152	4.96713	3.44302	3.99724	4.08407
NGO0021	TonB-dependent_receptor_protein	Cellular Processes/Organismal Systems/Human Disease	3.88e-06	2	3	3.317	3.15558	3.72113	3.89857	3.98535	3.68401	4.68463	3.70283	3.6758	4.42372	2.62962	1.42561	3.38099	4.10973	2.90945	3.66468	1.42561	3.12312	2.49996	3.03129	2.36374	1.42561	1.42561	1.84791	1.42561	1.42561	3.14227	3.56277	3.50037	3.64149	1.42561	1.42561	5.67221	4.50032	2.66887	3.44943	2.58187	3.61943	3.60754	3.62376	4.49034	2.36301	2.67355	1.42561
NGO0022	hypothetical_protein	Hypothetical	0.00072674	2	3	4.391	3.58727	2.53633	3.51403	4.49355	2.71638	3.11515	4.10929	3.6758	3.70395	1.42561	1.42561	3.74875	2.75881	1.42561	2.79953	3.89461	2.65852	1.42561	3.60284	1.97354	1.42561	1.42561	2.65911	1.42561	1.42561	1.42561	2.73052	1.42561	3.28635	2.99923	1.42561	4.03317	4.67803	2.77019	2.53127	1.95371	4.32349	4.00321	3.04788	4.17323	2.24089	2.32135	2.01973
NGO0023	ABC_transporter_substrate-binding_protein	Cellular Processes/Organismal Systems/Human Disease	N/A	N/A	N/A	1.42561	2.86397	1.42561	2.96118	1.42561	2.983	3.11515	4.10929	1.42561	1.42561	3.08516	1.42561	2.85711	1.42561	2.65385	2.79953	4.3212	2.65852	1.42561	3.60284	2.50286	1.42561	3.08302	2.44254	2.65582	1.42561	1.42561	3.40175	3.50037	2.78376	1.42561	1.42561	4.5934	4.67803	3.06477	3.19194	1.95371	4.78793	3.03501	3.04788	3.76049	2.36301	2.16081	2.26009
NGO0024	hypothetical_protein	Hypothetical	N/A	N/A	N/A	3.9582	2.46285	1.42561	1.42561	1.42561	1.42561	1.42561	3.70283	1.42561	1.42561	1.42561	1.42561	1.42561	1.42561	1.42561	1.42561	1.42561	1.42561	2.9135	3.03129	1.97354	1.42561	1.42561	2.15197	1.42561	1.42561	3.14227	2.73052	1.42561	1.42561	1.42561	1.42561	1.42561	1.42561	2.18977	1.42561	1.95371	3.04444	1.42561	1.42561	1.42561	1.42561	1.42561	1.42561
NGO0025	AraC_family_transcriptional_regulator	Environmental Information Processing	N/A	N/A	0	3.9582	3.3898	2.53633	3.51403	3.49646	3.19879	3.44596	1.42561	1.42561	1.42561	3.88707	3.38095	7.60502	7.64264	7.33469	7.48101	7.22992	3.12312	3.65523	7.45009	2.19598	3.17843	3.08302	2.44254	3.45105	6.34116	3.74212	4.06166	1.42561	4.67719	3.5623	7.0049	6.75847	8.35591	2.08929	2.21676	1.95371	8.14477	4.77266	4.02131	8.19406	1.90046	2.67355	3.35195
NGO0026	prolyl_endopeptidase	Cellular Processes/Organismal Systems/Human Disease	0.0319453	6	1	4.72074	5.68968	5.33326	5.39091	5.06837	5.43014	4.90114	4.8943	5.21201	4.89573	6.79895	6.4674	6.51353	6.26069	6.80455	6.75116	7.02388	6.8022	6.67257	6.85643	6.96488	7.05455	6.5276	6.81257	6.42953	5.64424	7.23493	7.02186	6.60647	6.40431	5.06011	6.25377	5.87375	6.06157	6.77414	6.81467	7.19877	5.75541	5.12101	5.85867	6.22835	3.86467	3.61695	6.69006
NGO0027	N-acetylglutamate_synthase	Amino Acid Metabolism	N/A	N/A	N/A	7.05459	7.03799	6.39048	6.81046	6.60048	6.68581	6.70462	6.37879	5.72977	5.53235	6.89824	7.10105	7.51735	7.18641	7.71437	6.81988	7.57036	7.09405	6.87797	6.98797	6.32524	7.14865	6.09831	6.29949	6.32129	6.14416	6.43451	6.24463	6.15153	7.58753	6.70073	7.41843	7.30254	7.6764	6.44397	6.44085	6.22486	7.64717	6.55766	6.691	7.65368	3.35721	3.14283	5.87887
NGO0028	hypothetical_protein	Hypothetical	0	1	18	4.72074	6.19763	5.39215	5.60484	5.79392	6.07255	6.06908	5.08196	6.26728	6.14922	5.08321	4.03634	5.50396	5.47904	5.0011	5.71436	5.64857	3.45511	5.24559	6.16211	4.87976	5.19057	5.60603	4.69809	5.54561	2.98271	5.2994	3.70602	4.18095	6.56921	6.74885	6.16122	6.47876	6.82923	5.20185	5.07613	4.29002	7.13346	6.37637	6.88765	6.99198	5.27281	5.17716	5.60453
NGO0029	orotate_phosphoribosyltransferase	Genetic Information Processing	N/A	N/A	0	7.58078	8.74342	8.70893	8.89643	8.73783	8.59529	8.67806	7.63016	8.02484	7.92787	6.66438	6.41981	6.60148	7.4325	6.52557	6.85305	7.53195	6.59994	6.83916	7.25499	5.79281	6.49776	6.90624	5.67611	6.65433	7.60593	6.20274	7.20553	5.48224	7.52869	7.63841	6.83571	7.37063	8.08724	6.98221	5.94433	6.39692	7.98299	8.32291	8.07276	7.55685	6.05822	6.09491	6.52602
NGO0030	hypothetical_protein	Hypothetical	7.566e-05	2	9	4.72074	5.0308	4.83463	5.13926	4.97057	4.81208	4.68463	4.42239	4.39041	5.53235	5.94826	6.72402	6.83707	6.21355	6.69359	5.85222	6.49456	6.88089	6.55774	5.8289	5.86268	6.38623	5.71891	5.62944	5.88723	4.47726	5.82098	5.67492	5.2514	6.71715	6.49037	6.34073	5.67221	5.78262	5.86983	5.68974	5.56806	6.25877	5.7386	5.94966	6.38713	4.42496	4.44578	4.71986
NGO0031	acetyltransferase	Genetic Information Processing	N/A	N/A	N/A	4.98787	5.1541	4.83463	5.39091	5.9035	5.08235	5.60097	5.87209	5.72977	6.14922	5.38781	5.75514	5.75519	5.3968	6.00412	5.08947	5.91104	5.73262	5.56484	5.51587	4.47922	5.19057	5.9211	4.4878	5.33846	4.6872	4.46873	3.40175	5.68099	6.00405	5.33809	5.71669	6.47876	5.33454	4.32595	4.43322	4.26239	5.28387	5.52241	5.14274	4.96713	4.11171	4.0932	3.95744
NGO0032	hypothetical_protein	Hypothetical	0.00278552	2	15	6.11013	5.51722	5.39215	5.50186	5.40377	5.46822	5.3311	5.65382	5.21201	4.89573	6.67842	7.1888	7.07063	7.08538	6.8698	7.45964	6.71643	6.90619	7.24743	7.06944	5.49866	6.60127	5.60603	5.60208	6.20425	6.89478	5.82098	5.53514	6.50549	7.03169	7.38809	6.95068	7.26725	7.32739	5.86983	5.7013	5.37838	7.47525	7.65583	7.38748	6.72106	6.01294	6.34972	6.18449
NGO0033	hypothetical_protein	Hypothetical	N/A	N/A	0	5.21266	6.25358	6.3014	6.10348	6.35286	6.58576	6.55431	6.30578	5.72977	5.97149	6.81174	7.10105	5.50396	4.63093	6.58896	6.30032	6.23218	6.56858	5.97662	5.8289	5.63053	6.30676	5.9211	6.37807	6.46387	7.60593	5.58379	5.80229	4.63383	8.01656	7.61265	6.89434	7.9401	8.27635	5.35315	5.83321	5.94652	8.23738	8.28914	8.27945	8.05917	7.06854	7.44813	6.88887
NGO0034	fructose-1_6-bisphosphate_aldolase	Carbohydrate Metabolism	N/A	N/A	0	10.2563	10.4834	10.1539	10.0425	9.72876	10.484	10.0517	9.0055	9.11744	9.45832	9.16297	9.19902	8.97065	8.63229	9.03707	9.34151	9.22761	8.93949	8.66059	9.18065	9.45175	8.35643	8.64617	9.11751	8.6421	9.0377	9.22745	9.41497	8.8439	9.36887	8.78965	8.26872	8.96897	9.56666	9.33849	9.49051	9.54312	9.68541	9.28537	9.16647	9.20235	8.18809	8.53262	8.47775
NGO0035	site-specific_recombinase	Genetic Information Processing	0.0035006	4	3	6.21726	6.35936	5.9954	6.23749	6.8117	6.14471	6.52227	6.8067	7.29272	6.14922	5.85233	6.0336	7.1602	6.30634	6.11603	6.39349	6.78339	6.12678	6.11313	6.65999	5.38093	5.64401	4.63497	5.52402	5.26216	5.03175	4.94399	5.00864	5.48224	6.40431	6.24394	6.16122	6.65301	5.70351	5.5207	5.66634	4.86528	6.25877	7.11558	7.01932	6.22835	5.62271	5.3391	5.1375
NGO0036	1-deoxy-D-xylulose-5-phosphate_synthase	Metabolism of Cofactors and Vitamins	0.00727017	5	6	8.0833	8.21275	8.67391	8.49013	8.69284	8.53847	8.64127	8.59545	8.5394	8.78345	8.62872	8.90303	8.89442	8.57756	8.95531	8.40455	8.56913	9.14997	8.8961	8.54652	8.96199	8.92692	8.76891	9.00289	8.657	8.51994	8.65401	8.53997	8.23613	8.98714	8.56633	9.06534	8.4765	9.08085	8.72087	8.86764	8.71021	8.72065	8.04794	7.94615	8.60252	10.1278	10.2413	9.60684
NGO0037	(dimethylallyl)adenosine_tRNA_methylthiotransferase	Genetic Information Processing	N/A	N/A	0	7.69626	7.02198	7.20441	7.37268	7.62609	6.80925	7.69668	7.8513	8.11057	7.92787	7.4899	7.00761	7.27158	7.00467	7.03819	6.679	7.1811	6.77499	7.92145	6.60638	7.60545	7.39888	8.2185	7.09303	8.09254	6.07201	7.2753	6.85596	6.95168	7.60662	8.03737	8.56776	9.10507	5.33454	5.6816	7.30508	7.27536	5.28387	7.73323	7.85511	6.72106	7.62696	7.4715	6.77777
NGO0039	hypothetical_protein	Hypothetical	N/A	N/A	0	4.72074	3.75871	4.55227	5.13926	4.97057	4.47773	4.68463	4.8943	4.85996	3.70395	4.74993	5.08099	4.27384	5.30954	4.2835	4.97285	4.91153	4.80947	4.9112	5.39424	5.12804	4.65743	5.60603	5.39435	5.47983	3.54136	5.70728	4.95456	5.48224	5.52995	4.89772	4.26325	4.3413	5.43607	5.38693	5.38	4.77139	4.5748	4.95748	4.32864	5.32345	5.80089	5.93573	5.31629
NGO0040	glutamate-1-semialdehyde_aminotransferase	Metabolism of Cofactors and Vitamins	0.0146552	2	15	7.54013	7.69212	7.75536	7.84067	7.94025	7.64842	7.69668	6.8067	7.05386	7.40589	7.71757	8.14784	8.02616	7.77828	8.43665	7.73333	7.84558	8.3593	7.99387	7.89196	8.06022	7.94918	7.92193	7.95044	7.82854	7.84088	7.49635	7.69752	7.4083	8.61536	8.16691	8.24639	8.41335	8.80657	8.39525	8.01335	7.84493	8.64152	8.25456	8.49076	8.43102	7.75409	8.09282	7.80362
NGO0042	oligoribonuclease	Genetic Information Processing	0	1	13	7.80319	6.86931	6.9549	6.57776	6.63261	7.2623	6.8145	6.44826	7.29272	6.14922	6.87405	6.6843	6.64352	6.39351	7.24902	7.32431	6.23218	6.28958	6.69448	6.16211	6.5534	6.72864	6.58817	6.40598	6.49742	5.83089	6.36132	5.64123	5.2514	4.94276	5.67425	6.42273	6.1313	5.33454	5.14763	7.73629	6.76386	4.97312	5.63458	5.42304	5.73214	5.20517	5.08873	6.38146
NGO0043	50S_ribosomal_protein_L11_methyltransferase	Genetic Information Processing	0.0165965	2	21	5.57775	5.1541	4.32662	4.99456	4.97057	5.17756	4.56251	5.96992	5.49416	4.42372	6.18318	6.51347	6.31968	4.63093	6.23976	6.03698	6.57238	5.89335	6.40664	5.62798	6.57732	6.42437	6.70217	6.40598	6.46387	4.6872	5.92634	5.60673	5.2514	5.44735	5.20585	4.58578	5.55972	4.50032	4.99793	7.46921	6.45199	4.78793	5.12101	5.54497	5.47301	4.42496	4.15364	5.01837
NGO0044	acetyl-CoA_carboxylase__biotin_carboxylase	Carbohydrate Metabolism	0.0619026	7	1	7.45523	7.66146	7.48599	8.05526	6.99589	7.71305	7.49699	7.00409	7.21741	7.87837	8.38534	8.65865	8.1768	7.88732	8.49981	8.0799	8.32145	8.24501	8.40579	7.97884	8.78605	7.67663	8.32903	8.40188	8.15688	7.50007	8.43988	8.09505	7.02646	7.68055	7.15807	8.02821	7.58641	6.90176	8.58473	8.40751	9.12472	6.32787	6.81678	6.97675	7.04054	7.70214	7.68898	8.0398
NGO0045	acetyl-CoA_carboxylase_biotin_carboxyl_carrier_protein_subunit	Carbohydrate Metabolism	N/A	N/A	0	5.40682	5.42253	5.33326	5.27062	5.54595	5.22288	5.40348	5.24775	4.39041	4.89573	6.12282	6.37058	6.212	6.30634	6.64968	5.978	6.1329	6.63063	6.45879	5.8289	6.22279	5.76805	6.17935	5.9768	6.62428	7.55397	5.82098	5.97437	6.01113	6.48912	6.24394	6.64397	6.65301	5.78262	6.24167	5.95402	6.47581	5.85252	6.09256	6.691	6.46039	4.23187	4.26711	4.19998
NGO0046	hypothetical_protein	Hypothetical	0.00746532	4	6	4.391	2.86397	1.42561	2.96118	3.1592	2.35302	3.11515	4.10929	1.42561	1.42561	4.51704	5.30803	4.65356	4.47784	4.7999	4.55134	3.26526	4.91376	5.78544	4.9513	3.07708	3.17843	4.38113	3.08074	4.12144	5.17705	3.14227	2.9996	1.42561	3.92058	2.99923	3.22264	3.05633	3.76899	2.49437	3.38984	2.86694	4.01648	3.60754	3.04788	3.76049	7.31199	7.56681	7.1459
NGO0047	S-adenosylmethionine--tRNA_ribosyltransferase-isomerase	Genetic Information Processing	N/A	N/A	N/A	6.73248	6.5941	6.27044	6.17204	6.53396	6.65323	5.92933	6.90877	7.05386	6.14922	7.26662	7.74661	7.44792	7.03208	7.2588	6.81988	7.60778	7.6677	6.95257	7.02928	7.30979	7.36008	6.85787	7.36471	6.92465	7.22896	7.31458	7.79241	8.26728	6.40431	7.04703	7.15631	6.65301	6.18306	7.95509	7.37155	7.46863	6.3938	6.95249	7.28655	5.95156	8.70709	8.90719	8.82653
NGO0048	carbamoyl_phosphate_synthase_large_subunit	Nucleotide Metabolism	0.00278552	2	1	10.3533	10.1085	9.46379	9.97709	9.59254	9.83253	9.59742	9.58544	9.57496	9.42423	10.4612	10.548	10.189	9.85125	10.6236	9.87285	9.99279	10.5505	10.2896	10.0591	10.9685	10.3829	9.74017	9.7927	9.77246	9.67663	10.8513	10.0863	9.85611	10.1551	9.70371	10.3888	10.1619	9.40772	8.99019	10.836	9.69907	9.43472	9.17875	8.93048	9.83891	9.8851	9.63253	9.95862
NGO0049	hypothetical_protein	Hypothetical	0.0163596	5	6	4.98787	2.86397	2.96187	1.42561	3.76322	3.19879	3.11515	3.70283	4.39041	3.70395	6.93377	6.55812	5.30809	8.60519	6.25939	7.52282	7.41016	6.0379	6.11313	7.50967	1.42561	1.42561	1.42561	1.42561	1.42561	7.63122	1.42561	1.42561	1.42561	6.00405	5.06011	5.06909	7.46709	6.97082	1.42561	1.42561	1.42561	6.78625	6.24145	6.19245	6.94171	8.65129	8.8392	10.2038
NGO0050	hypothetical_protein	Hypothetical	N/A	N/A	N/A	7.73279	6.73827	6.44694	6.62741	6.27352	6.89535	7.05735	6.30578	6.53894	7.53929	7.3213	7.10105	6.68436	6.91917	6.58896	6.88547	7.22992	6.82891	7.0577	7.21974	6.38067	7.36008	5.71891	6.06451	5.78214	6.71712	6.86334	6.39346	7.02646	6.71715	5.86129	6.57393	6.47876	7.24617	4.42148	6.48825	5.06812	6.83451	5.40071	5.42304	6.66018	6.62035	6.18967	6.16602
NGO0053	carbamoyl_phosphate_synthase_small_subunit	Nucleotide Metabolism	N/A	N/A	N/A	9.01075	8.99364	8.78201	8.84494	8.86493	8.76871	8.94884	8.84747	8.59993	8.72864	8.43162	8.44961	7.87566	8.05698	8.25817	7.99333	8.38747	7.79503	7.65731	8.3649	8.24314	7.8823	7.60787	7.2833	7.85464	8.02389	8.3292	7.03486	7.95922	9.20319	9.07074	9.0396	8.56632	9.83542	5.82627	8.07004	6.70967	9.5973	8.25456	8.42898	9.31518	8.75886	8.33181	7.89328
NGO0055	pilus-associated_protein	Cellular Processes/Organismal Systems/Human Disease	0	1	6	9.6962	9.98605	10.2854	9.9481	9.71383	10.105	10.0849	9.62345	9.82367	9.91628	10.3582	10.4027	9.96708	9.75587	10.1329	9.97426	9.64243	10.2969	10.0538	10.1224	11.2131	9.66816	8.906	11.4985	9.00454	10.5479	10.3682	10.4811	9.2391	10.9646	9.37647	9.25618	10.3507	10.7912	11.3122	11.4282	11.9786	10.5604	10.334	10.0409	10.0902	11.5213	11.8801	11.67
NGO0056	ATPase	Genetic Information Processing	N/A	N/A	N/A	8.67764	9.52613	9.61299	9.33754	9.00645	9.6257	9.39575	8.61066	8.62928	8.31034	7.24793	7.66738	7.44792	7.62475	7.32542	8.25134	7.36717	7.68242	7.10753	8.28191	7.93865	7.89593	8.75578	8.08463	8.68636	6.66905	7.2753	7.2619	8.57179	8.59638	7.93715	7.41843	7.82349	8.23486	8.32062	7.95675	7.41732	8.12551	8.20108	8.44468	8.08255	8.34616	7.77836	7.52467
NGO0057	thioredoxin	Energy Metabolism	0	1	9	5.99437	4.66561	4.44399	5.60484	5.1599	5.30942	5.53812	6.69684	6.76741	5.53235	6.03818	6.21194	4.27384	3.88074	5.50874	5.08947	5.32704	6.0379	5.70123	4.55415	7.30264	5.93607	6.5276	7.29186	6.89979	1.42561	6.63409	7.51477	7.16528	4.52299	5.57072	6.16122	4.80712	4.97782	5.41993	7.05838	7.07567	3.04444	4.95748	4.58019	4.49034	7.0269	7.83351	6.61718
NGO0058	MarR_family_transcriptional_regulator	Environmental Information Processing	N/A	N/A	N/A	7.73279	7.68197	8.27491	8.91652	9.97094	7.75969	9.35543	7.40423	7.78517	8.06694	10.2625	10.0238	9.77258	10.0752	9.86195	9.88492	9.94243	10.4006	10.2083	10.2237	9.73475	9.72651	9.06351	9.74712	9.61725	11.0479	10.7403	10.8834	9.77173	11.092	10.6991	10.7278	11.1367	12.2275	9.42401	9.61916	9.77476	12.2392	10.8933	10.6808	11.6819	9.91568	10.1424	9.66219
NGO0059	flavoprotein_oxidoreductase	Amino Acid Metabolism	N/A	N/A	N/A	4.72074	4.82314	4.6528	4.44289	4.49355	4.55125	5.17431	5.65382	4.39041	4.89573	7.56734	7.74661	6.0956	6.73125	6.81784	7.25157	6.90864	7.17953	7.12376	7.02928	6.73975	7.25823	7.12638	6.94882	7.17308	6.61933	6.57059	6.28875	7.09754	7.16647	7.68859	7.49618	7.87127	8.11799	5.74539	7.11553	6.45799	7.98299	7.87658	7.38748	7.52308	8.3012	8.12817	6.48936
NGO0060	sugar-phosphate_transferase	Carbohydrate Metabolism	N/A	N/A	N/A	5.86847	5.32112	4.99576	4.99456	5.9553	5.13075	5.66118	6.37879	5.72977	5.97149	6.77302	6.76267	5.75519	5.83155	6.11603	6.5635	6.23218	6.69012	6.58145	6.00514	6.66919	6.42437	6.3289	6.82443	6.5302	6.34116	6.63409	5.80229	7.83995	7.14051	7.97807	7.91953	7.11677	7.03671	5.23935	6.62175	6.45799	7.24476	6.95249	7.25128	7.04054	6.98736	7.19087	5.53412
NGO0062	formate--tetrahydrofolate_ligase	Energy Metabolism	N/A	N/A	N/A	9.45521	10.4007	9.90238	9.70407	9.32906	10.499	9.66495	9.71782	9.49752	9.47506	8.5584	8.68906	8.38924	7.62475	8.1883	8.03726	8.66098	8.31277	8.22956	8.44337	8.42205	8.80944	8.51201	8.66672	8.5251	7.98518	9.21712	9.27138	8.49491	9.21568	8.90024	9.38438	8.63712	9.21492	9.63328	8.86123	8.56663	9.02079	8.40404	8.11261	8.90745	7.86729	7.97103	7.43889
NGO0063	GTP-dependent_nucleic_acid-binding_protein_EngD	Genetic Information Processing	N/A	N/A	N/A	8.19223	7.80864	7.77753	7.7086	8.0981	7.58076	7.95834	8.3272	8.19149	8.15271	8.7795	8.44961	8.50769	7.91702	9.0818	8.28816	7.64424	8.93949	8.77289	8.11932	8.12448	8.60065	8.01306	8.43801	7.99031	8.16911	8.71398	9.58142	8.17172	7.46734	8.92138	9.66245	8.06863	7.06856	8.43599	8.27683	8.54148	7.67393	7.94325	7.96804	8.43102	7.46613	7.52274	7.54623
NGO0064	hypothetical_protein	Hypothetical	0	3	6	3.9582	2.86397	2.53633	1.42561	3.1592	2.983	4.28085	3.70283	1.42561	1.42561	3.88707	4.03634	4.27384	3.88074	3.5859	2.79953	3.26526	3.12312	4.5721	3.03129	5.23764	3.17843	4.07054	5.69565	4.28722	2.98271	1.42561	5.111	4.18095	3.28635	2.99923	3.22264	3.05633	1.42561	5.26866	5.24408	5.79365	3.04444	1.42561	1.42561	5.15639	6.0772	6.2037	5.11832
NGO0065	lipo-oligosaccharide_acyltransferase	Carbohydrate Metabolism	N/A	N/A	N/A	6.99567	6.73827	6.20645	6.72184	6.8395	6.4213	6.8145	7.40423	7.43247	7.25887	6.54687	6.4674	6.26685	6.39351	6.55761	6.14816	7.27713	6.53652	7.15569	6.08576	6.52294	7.39888	6.80782	6.77945	6.65433	5.17705	6.20274	7.36842	7.09754	5.26632	7.00802	7.83228	5.43764	4.97782	5.25408	6.04748	6.73948	4.78793	5.2677	5.65733	6.53012	5.52457	5.11882	6.06991
NGO0066	tyrosyl-tRNA_synthase	tRNA	N/A	N/A	N/A	9.67759	9.16371	8.70316	8.94615	8.70799	9.10301	8.73504	8.5006	7.93369	8.34719	7.17061	7.6876	7.27158	7.2106	7.14746	7.20095	7.32285	7.1159	7.21749	7.45009	7.20629	7.3202	7.04231	7.38686	7.61612	6.80868	7.88345	7.8227	7.56698	7.05967	8.03737	8.20068	7.07656	6.1236	7.15035	7.2937	7.46863	6.18618	6.90866	7.10086	6.66018	6.94327	6.95419	7.11256
NGO0066a	opacity_protein	Cellular Processes/Organismal Systems/Human Disease	0	1	6	10.5297	11.2859	11.1883	10.2821	10.2238	10.7331	10.4401	10.5688	10.0789	10.2342	8.57349	8.54135	8.94569	8.14746	8.41932	8.81108	8.96475	8.46519	8.45151	8.4736	10.0227	9.27334	9.4205	10.5771	9.54697	7.05293	10.0396	9.87493	9.00041	9.352	10.3973	10.9409	9.35236	9.86292	7.84078	11.0596	11.2561	10.0028	9.0024	9.06857	10.1958	7.16324	6.99912	6.45175
NGO0068	bifunctional_riboflavin_kinase/FMN_adenylyltransferase	Metabolism of Cofactors and Vitamins	N/A	N/A	N/A	8.7507	7.78038	8.09245	8.56841	8.82379	8.20382	8.27888	8.232	8.76765	8.19376	7.37398	7.16014	7.80337	6.85921	7.06071	7.22648	7.9069	7.22045	7.7647	7.70072	6.96034	7.66075	7.45372	6.77028	7.08761	6.61933	6.80935	7.2619	7.75457	7.42495	7.38809	7.97489	8.2054	6.39903	7.63218	7.71654	7.56053	6.45684	6.86345	7.59867	7.3412	7.89959	7.78537	6.74705
NGO0069	isoleucyl-tRNA_synthetase	Genetic Information Processing	0.0552376	6	13	10.973	10.9102	10.8521	10.9636	10.77	10.9531	10.573	10.557	10.3229	10.5429	9.66371	9.55317	10.0199	9.74349	9.60856	9.83602	10.1405	9.69818	9.86161	9.98754	9.63724	9.50437	9.37828	9.59153	9.494	9.57604	9.4986	9.49473	9.549	9.93868	9.69146	10.2442	9.84042	8.96721	10.164	9.9229	9.91734	9.07198	9.34411	9.31049	9.22353	8.28091	7.98328	9.03022
NGO0070	outer_membrane_opacity_protein_B	Cellular Processes/Organismal Systems/Human Disease	N/A	N/A	N/A	5.21266	5.68968	6.10479	4.19739	4.62874	5.30942	5.25486	5.08196	1.42561	4.89573	2.28896	1.42561	1.42561	1.42561	2.65385	3.30676	1.42561	3.12312	2.49996	1.42561	2.19598	1.42561	1.42561	3.31923	1.42561	1.42561	3.14227	8.39127	6.27943	1.42561	1.42561	1.42561	3.05633	1.42561	7.12863	7.51567	6.23187	1.42561	3.03501	4.32864	1.42561	4.7618	4.6042	6.17528
NGO0071	lipoprotein_signal_peptidase	Genetic Information Processing	N/A	N/A	0	6.41022	7.1003	6.55362	6.36007	6.35286	6.51498	6.70462	6.85864	6.40951	6.14922	7.78396	7.39963	7.49457	7.62475	7.97368	7.6789	7.36717	7.49508	7.57707	7.84647	6.69127	7.4552	6.70217	6.62865	6.7126	7.70455	7.49635	8.27011	6.39689	6.68156	7.38809	6.71076	6.65301	5.78262	7.06769	6.29614	6.39067	6.32787	7.07651	7.28655	6.14188	7.74226	8.00346	8.05492
NGO0072	4-hydroxy-3-methylbut-2-enyl_diphosphate_reductase	Metabolism of Terpenoids and Polyketides	N/A	N/A	N/A	7.62031	7.32565	7.51266	7.1531	7.18107	7.25146	6.64636	7.56914	7.88586	7.09514	8.25567	8.31313	8.60658	8.07026	8.46224	8.10764	8.38747	8.56384	7.9399	8.19386	8.38699	7.75349	7.2811	8.04592	7.93022	8.28519	8.34825	8.76331	8.57179	7.86626	8.731	8.75335	7.74871	7.40428	8.53233	7.80203	7.93567	7.56377	8.76507	8.24401	7.80188	8.52241	8.60176	8.23608
NGO0073	phosphatase	Carbohydrate Metabolism	0.00045072	2	6	4.98787	5.51722	4.83463	5.50186	4.97057	4.8704	5.53812	4.10929	3.6758	1.42561	5.08321	5.19902	6.03366	4.76901	5.44144	6.03698	5.78579	5.67477	5.51633	5.91972	4.95523	5.3582	4.84998	5.50936	5.09613	4.23021	5.58379	5.00864	4.9759	5.3597	5.86129	5.84136	6.1313	4.50032	4.91673	4.92587	4.91877	4.97312	5.7386	5.42304	4.96713	7.24373	6.94169	6.56177
NGO0078	DNA_polymerase_III_subunit_alpha	Genetic Information Processing	N/A	N/A	0	7.62031	8.16983	8.04755	7.90243	7.52704	8.08066	7.84643	7.8513	7.43247	7.71877	8.54698	8.987	8.73841	8.29046	8.81996	8.13485	8.47104	8.86406	8.43209	8.10007	8.38529	8.45177	8.19922	8.20058	8.27753	7.9045	8.29034	8.33984	8.73668	8.55767	8.23603	8.62079	8.78165	8.35591	8.19427	8.14161	8.24181	8.30741	7.9648	8.26184	7.85714	7.57902	7.42138	7.85923
NGO0079	hypothetical_protein	Hypothetical	N/A	N/A	24	4.391	4.28514	4.19844	3.51403	4.17625	4.23065	3.44596	4.10929	1.42561	1.42561	6.18318	6.09554	5.30809	6.55346	5.80469	5.71436	5.49681	6.63063	6.26736	5.73195	4.50473	5.50822	6.3289	4.57572	5.83565	6.51442	4.94399	5.80229	4.18095	6.00405	7.53248	6.83571	6.99261	6.63013	4.85021	4.68928	4.80969	6.97028	7.68209	6.88765	6.38713	6.80228	6.88623	6.35724
NGO0080	hypothetical_protein	Hypothetical	N/A	N/A	N/A	5.86847	5.68968	5.06995	5.13926	5.1599	5.70972	5.3311	6.30578	6.53894	5.53235	6.33275	6.09554	6.03366	5.63059	6.58896	5.08947	5.64857	6.82891	6.45879	5.62798	4.71558	5.43517	5.71891	4.51772	5.78214	6.21287	6.28422	5.57138	5.48224	7.35892	6.4326	6.42273	6.99261	6.58678	4.32595	4.66567	4.91877	6.78625	6.66696	6.40013	7.04054	6.60301	6.57156	5.42935
NGO0081	hypothetical_protein	Hypothetical	N/A	N/A	N/A	5.21266	5.37272	4.55227	5.50186	5.47662	5.50532	5.3311	5.7671	5.49416	5.97149	5.72263	5.96888	5.75519	5.76764	6.47612	5.91648	5.32704	6.63063	5.74395	5.2613	6.86159	6.17869	6.6463	5.72764	6.12058	5.54095	6.28422	6.24463	5.68099	5.94518	5.77081	7.0049	5.77651	5.33454	4.83061	5.68974	6.19646	5.41709	5.63458	5.54497	5.73214	6.7481	6.76375	5.82097
NGO0082	valine--pyruvate_transaminase	Amino Acid Metabolism	0	1	34	5.57775	4.74657	3.89955	5.39091	4.75208	4.68768	4.56251	5.24775	4.39041	5.24923	3.78323	3.74871	3.38099	3.25401	3.92944	2.79953	3.89461	1.42561	3.45326	3.60284	5.29669	5.64401	6.01243	5.30371	5.54561	3.54136	5.82098	5.38024	4.18095	5.05897	1.42561	3.84198	3.6344	3.3989	5.31153	4.94555	4.75184	3.61943	3.03501	3.04788	5.15639	2.09418	2.32135	4.69407
NGO0083	pilin_glycosylation_protein	Cellular Processes/Organismal Systems/Human Disease	N/A	N/A	N/A	5.86847	6.40947	5.50312	6.30008	6.42806	6.61989	6.4895	5.24775	5.21201	5.53235	5.58005	5.5039	4.47653	4.30594	5.69352	4.97285	5.78579	5.34433	4.98466	5.62798	5.70855	6.22266	6.17935	5.78349	5.83565	5.03175	6.50415	5.53514	6.15153	6.31419	4.71433	5.84136	5.77651	5.99674	5.82627	5.45029	5.66467	5.65126	5.52241	5.54497	6.14188	3.9521	3.47771	5.82097
NGO0084	pilin_glycosylation_protein	Cellular Processes/Organismal Systems/Human Disease	0	1	5	5.86847	6.45789	6.70015	6.52635	6.18955	6.96336	6.38646	6.14763	6.10943	6.69846	7.15062	7.07057	6.64352	5.83155	6.94439	6.88547	6.96741	7.07186	6.83916	5.91972	6.21519	6.7588	6.01243	6.28668	6.35828	7.58018	6.20274	5.77149	6.15153	7.75088	6.49037	6.64397	7.37063	7.61303	6.25267	6.23391	5.88553	7.47525	6.81678	6.88765	7.52308	4.34243	4.06196	4.86547
NGO0085	PglB_protein	Carbohydrate Metabolism	N/A	N/A	N/A	5.99437	6.38463	5.91755	6.17204	5.61207	6.44053	6.1128	5.65382	5.9321	6.30738	6.78605	7.24447	6.76274	6.35059	7.3067	6.85305	7.07821	6.88089	6.79929	6.94544	6.68578	5.93607	5.20161	6.58748	4.90816	5.74059	6.57059	6.56466	6.15153	6.94432	5.33809	6.0623	6.05047	6.18306	6.56949	6.66364	6.5562	6.10974	5.12101	4.79349	6.66018	3.21637	3.32148	5.31629
NGO0086	hypothetical_protein	Hypothetical	N/A	N/A	0	3.9582	2.46285	2.53633	2.96118	3.1592	2.983	4.11528	1.42561	3.6758	3.70395	6.59207	6.80032	6.15497	5.83155	6.15847	6.52284	6.96741	6.16924	6.55774	6.43246	2.50286	3.17843	1.42561	5.49455	1.42561	4.23021	3.74212	3.21722	3.50037	6.97403	5.06011	6.64397	6.59724	6.06157	2.61413	5.38	6.28003	6.02901	5.2677	5.42304	6.66018	3.77118	3.37573	5.31629
NGO0087	hypothetical_protein	Hypothetical	N/A	N/A	0	1.42561	1.42561	1.42561	1.42561	1.42561	1.42561	1.42561	1.42561	1.42561	1.42561	7.34788	7.27152	7.3242	7.5125	7.32542	7.93259	8.42986	6.97954	7.99387	7.8694	1.42561	1.42561	1.42561	6.32059	1.42561	6.07201	1.42561	1.42561	1.42561	8.19112	6.30961	7.97489	7.69662	7.3791	1.42561	6.37031	7.32534	7.09437	6.81678	6.88765	7.96169	4.32101	4.15364	6.13785
NGO0088	hypothetical_protein	Hypothetical	N/A	N/A	N/A	5.57775	5.60604	5.06995	4.19739	4.75208	5.13075	5.17431	5.87209	5.49416	5.24923	7.42481	7.58353	7.62613	7.66031	7.40679	7.48101	7.84558	7.17953	7.90277	7.45009	6.40761	6.69784	5.9211	6.15189	6.39435	5.64424	6.91537	6.68504	7.09754	8.69778	8.48348	8.53129	8.52211	9.02515	6.1622	6.14371	6.56732	9.13111	7.87658	8.20767	8.84047	5.68184	5.78501	5.71046
NGO0089	diaminohydroxyphosphoribosylaminopyrimidine_deaminase	Metabolism of Cofactors and Vitamins	N/A	N/A	16	5.73046	6.67824	7.18795	6.10348	6.72494	6.5508	6.55431	5.7671	6.40951	6.69846	5.58005	6.26678	6.0956	5.55682	6.23976	6.03698	6.1329	5.84175	6.0802	6.4928	5.69766	6.13333	6.46436	5.7465	6.28333	5.74059	4.72625	5.64123	6.27943	6.75188	6.02675	6.50032	6.28049	6.75286	6.6382	5.58128	6.33316	6.51725	6.31049	6.26506	6.14188	4.50289	4.29408	5.73576
NGO0090	transcriptional_regulator_NrdR	Genetic Information Processing	0	1	1	4.72074	4.96489	5.27185	5.13926	4.75208	4.31797	5.47238	4.67799	4.85996	4.89573	4.99569	4.95229	5.50396	4.8948	5.17733	5.08947	5.32704	5.78822	5.304	4.9513	4.13006	4.52163	4.63497	4.44168	5.54561	4.23021	5.13274	3.70602	4.9759	5.52995	5.20585	6.16122	4.5934	5.61979	4.53544	4.28519	3.91508	5.13694	5.40071	5.42304	5.15639	5.23939	4.76579	4.34082
NGO0091	hypothetical_protein	Hypothetical	N/A	N/A	0	6.58034	6.8513	6.50127	6.89395	7.13696	6.58576	6.86646	7.17768	7.13795	6.44987	6.54687	6.4674	6.83707	6.21355	6.81784	6.679	7.07821	6.25057	5.97662	7.02928	6.47282	6.46153	5.20161	6.29949	6.32129	6.71712	6.50415	6.07862	6.78939	7.24168	7.19327	6.95068	7.23108	8.02368	6.41489	5.93458	5.95503	7.80075	7.51681	7.80734	7.7148	6.48963	6.42354	6.08966
NGO0092	3-dehydroquinate_synthase	Amino Acid Metabolism	N/A	N/A	N/A	7.36502	7.5205	6.83314	6.81046	7.24481	7.41581	7.2259	6.30578	6.6577	6.44987	6.83699	7.44785	6.90775	7.76201	7.39797	7.50206	7.45191	7.40922	7.23254	6.94544	7.71454	7.39888	8.25629	7.03298	8.13575	6.89478	7.56309	6.49107	8.03359	7.86626	7.63841	7.83228	8.26026	7.18936	7.09645	6.55972	6.72961	7.56377	7.51681	7.70678	7.45306	6.89423	7.19439	6.48936
NGO0093	shikimate_kinase	Amino Acid Metabolism	N/A	N/A	0	7.76842	7.42636	7.23678	7.53748	7.77741	7.49146	7.30331	7.2954	7.13795	6.69846	5.20517	5.5039	5.08105	5.89274	5.33416	6.09365	5.49681	6.0379	5.46613	5.62798	6.01069	6.03808	5.71891	5.83137	5.72656	4.47726	6.20274	6.02744	7.02646	6.44734	6.74885	6.83571	5.77651	6.82923	5.55673	5.00298	5.42821	6.63094	6.76855	6.79268	6.53012	6.53606	6.94587	6.00901
NGO0094	type_IV_secretin_protein_(pilQ)	Cellular Processes/Organismal Systems/Human Disease	N/A	N/A	N/A	13.2213	13.6786	13.4158	13.3183	12.7631	13.6536	13.1127	13.0029	12.9574	13.0472	11.9677	12.0701	11.7707	11.4923	12.2109	11.6876	11.6283	12.1762	11.9709	11.9035	13.1689	11.7023	12.6653	12.6836	12.5569	11.1367	12.0178	12.3067	11.8979	11.3601	9.86513	10.2158	10.1998	11.4271	12.9749	12.9147	13.0161	11.3053	10.7517	10.5234	11.4044	10.0177	10.2177	11.7436
NGO0095	PilP_protein	Cellular Processes/Organismal Systems/Human Disease	N/A	N/A	0	12.0492	12.3138	12.2681	12.0081	11.6354	12.2383	11.8433	11.3223	11.2413	11.3217	9.95485	9.90361	9.59665	9.67128	9.83445	10.083	9.77166	9.5456	9.75886	10.1367	10.0808	9.88179	10.749	10.1345	10.5834	10.1179	9.21712	9.91238	9.37401	8.90472	8.64467	8.39586	8.3807	9.52137	10.6005	10.1016	10.3572	9.64541	9.76234	9.74378	9.66403	9.64113	10.1282	10.6383
NGO0096	type_IV_biogenesis_protein_(pilO)	Cellular Processes/Organismal Systems/Human Disease	N/A	N/A	0	12.2405	12.3379	11.917	11.7789	11.3541	11.9415	11.4395	11.1765	11.227	11.4416	10.3625	10.2716	9.92937	9.87792	10.058	10.3703	9.90536	9.65407	9.84458	10.3994	10.2991	9.96817	11.058	10.3327	10.924	10.2625	9.2377	9.67985	9.00041	9.49715	9.42906	8.83041	8.41335	9.79793	10.4507	10.3136	10.461	9.46568	10.0813	10.3342	9.45606	11.0508	11.2885	11.8872
NGO0097	PilN	Cellular Processes/Organismal Systems/Human Disease	N/A	N/A	0	11.7394	11.6888	11.7589	11.2906	11.0362	11.8384	11.2883	10.9796	10.9761	10.9427	9.79665	9.76778	9.35259	9.31203	9.80307	9.71952	9.72135	9.62009	9.89508	9.76117	9.84344	8.91359	9.30804	9.77983	9.19019	10.2173	9.30748	9.59903	9.07273	8.21619	8.85702	8.93182	8.44527	9.41393	10.0184	9.86192	9.99863	9.13111	9.26814	9.24028	9.31518	11.1933	11.3113	11.2602
NGO0098	type_IV_biogenesis_protein_(pilM)	Cellular Processes/Organismal Systems/Human Disease	N/A	N/A	0	14.0341	13.7363	14.1497	13.4508	13.5099	13.8545	13.5047	13.1855	13.1289	13.0913	11.4751	11.2917	11.2173	11.3902	11.2526	11.5414	11.303	11.183	11.2892	11.6705	11.7534	10.9594	11.6943	11.8541	11.4532	11.719	11.2761	11.7318	10.9172	10.5172	10.2295	9.79139	10.7965	10.7228	12.0799	11.9751	12.12	10.5923	10.733	10.7233	10.8986	12.3934	12.7186	12.5464
NGO0099	penicillin-binding_protein_1	Glycan Biosynthesis and Metabolism	N/A	N/A	0	7.16566	7.05382	7.58986	7.88214	7.26544	6.44053	7.76668	8.68444	8.50815	8.06694	9.15296	8.987	9.32058	9.34518	9.07904	9.53777	9.32067	9.38398	9.19764	9.32028	9.49001	9.53081	9.54786	9.72318	9.38631	9.73028	9.90454	9.37209	9.95509	10.2309	10.1377	10.1809	10.6295	10.8172	9.77785	9.61077	9.72164	10.9724	10.6254	10.4476	10.7533	9.90688	9.99142	9.45651
NGO0100	ribosome_biogenesis_GTP-binding_protein_YsxC	Genetic Information Processing	N/A	N/A	0	9.60063	9.94633	10.3608	9.65109	9.51282	10.0325	9.34174	9.23886	9.29271	9.13913	7.57486	7.03943	7.39969	7.88732	7.20925	7.69727	7.53195	6.9555	8.00267	7.56689	7.94784	6.92758	7.35265	7.88261	7.25376	8.04287	7.23493	8.41134	7.4083	6.75188	7.61265	7.29332	7.33699	7.00414	8.5869	7.77773	7.34163	7.34809	7.03634	7.73258	7.37946	8.43208	8.67026	8.6486
NGO0101	cytochrome_precursor	Energy Metabolism	0.002803	5	25	10.7145	10.4761	11.238	10.2898	10.4159	10.6028	10.2504	9.85832	9.90989	9.99966	8.67843	8.74801	8.32615	8.59604	8.53642	8.47012	8.56913	9.17098	9.09438	8.4736	9.15199	8.14448	8.66033	9.50488	8.6644	10.1706	9.66734	9.09027	8.98175	8.26507	8.83491	7.29332	7.58641	8.13313	10.5953	9.478	9.82657	8.35779	9.36046	9.15698	7.98669	11.1754	11.5859	11.5
NGO0102	cytochrome_biogenesis_protein	Energy Metabolism	N/A	N/A	N/A	7.62031	7.45048	7.78848	8.50347	8.06317	7.75202	7.97026	8.28987	8.47621	8.81009	8.9453	8.81387	8.07302	8.61428	8.71029	8.57319	8.20422	9.15525	8.90081	8.48849	8.90294	8.58391	8.95278	9.16256	8.90816	8.77948	8.77155	8.92909	8.64477	8.05876	8.77811	9.23366	8.69137	8.45561	8.65129	8.9412	8.98455	8.52877	8.51046	8.5929	8.99628	9.92878	10.1667	9.67855
NGO0103	cytochrome_synthesis_protein	Energy Metabolism	N/A	N/A	0	6.49779	5.64847	5.74793	5.9557	5.61207	5.39103	5.77452	6.30578	7.13795	7.17933	7.36533	6.90769	6.31968	7.08538	6.85698	7.22648	6.84738	6.9555	7.17139	6.90162	8.00843	7.05455	7.51737	7.99045	7.40273	6.85238	8.10119	7.90286	7.56698	6.48912	7.32603	7.29332	6.65301	6.29509	7.39816	7.83642	8.07071	5.53895	6.71865	6.84095	6.59662	7.92944	8.11339	8.16121
NGO0104	DNA-binding/iron_metalloprotein/AP_endonuclease	Genetic Information Processing	N/A	N/A	N/A	5.57775	4.82314	4.32662	5.13926	4.97057	4.40013	4.79702	4.8943	4.85996	5.53235	7.57486	7.78465	7.24453	6.94823	7.80386	7.37085	7.45191	8.13164	7.7227	6.76155	7.53091	8.06227	7.35265	7.12932	7.31144	7.9251	7.31458	6.61749	7.09754	7.16647	8.20188	8.73743	7.15589	6.7131	6.72498	6.94652	6.86198	6.92643	8.21913	8.18916	7.08753	6.09593	6.41149	5.65847
NGO0105	lipid_A_biosynthesis_lauroyl_acyltransferase	Glycan Biosynthesis and Metabolism	N/A	N/A	0	1.42561	5.87965	5.60611	5.50186	6.27352	5.8603	6.2365	6.22888	5.72977	6.14922	6.41891	6.31962	6.80038	6.26069	6.7776	6.20069	5.32704	6.66068	6.50911	7.28939	6.14487	6.53309	6.25606	6.32059	6.28333	7.44407	6.57059	6.84123	5.68099	6.85131	7.26118	7.86195	6.90346	7.52396	7.06145	6.52118	6.43387	7.80075	7.51681	7.80734	7.98669	7.89781	7.67646	7.25469
NGO0106	S-adenosylmethionine_synthetase	Amino Acid Metabolism	N/A	N/A	0	8.82024	8.08765	8.01993	8.5298	7.91435	8.17544	8.49224	8.39908	7.67691	8.02206	7.64083	7.8399	9.57511	9.04919	9.10094	9.25734	9.43954	7.26023	7.38845	9.52178	8.31241	7.67663	8.11943	8.11992	8.10346	8.68603	8.00845	8.25353	7.4083	8.46658	7.78401	8.02821	9.67529	9.96371	7.14446	8.0921	8.51014	9.78695	7.33011	7.87841	8.95887	7.80613	7.77602	7.36801
NGO0107	carboxypeptidase__penicillin_binding_protein	Glycan Biosynthesis and Metabolism	N/A	N/A	N/A	8.38814	8.08765	7.98225	7.96165	8.0981	7.79743	8.08429	8.21218	8.30494	8.06694	8.16392	8.16236	7.49457	7.5509	8.08773	7.81973	7.45191	8.14232	8.12057	7.72606	7.80587	8.05013	7.60787	7.71125	7.63129	7.75144	8.05556	8.16173	7.99688	8.04483	8.1845	9.0396	7.61476	8.08724	6.9533	7.64072	8.04708	8.18253	8.04794	7.80734	8.03541	7.7062	7.28951	6.55469
NGO0109	hypothetical_protein	Hypothetical	0.0134181	5	6	6.21726	7.31255	7.90381	7.31328	7.88799	8.08066	7.44669	4.8943	6.26728	7.47413	4.74993	4.47648	6.0956	8.3241	4.35945	7.27623	5.78579	4.44053	4.83374	7.35584	7.50934	2.70078	3.08302	7.8292	5.54561	4.86991	8.72859	8.19684	6.15153	5.60804	2.99923	5.26047	6.20783	7.69692	8.47562	8.00407	7.71098	7.24476	6.31049	5.28975	6.88964	3.16559	3.5258	3.76781
NGO0110	magnesium_citrate_secondary_transporter	Cellular Processes/Organismal Systems/Human Disease	N/A	N/A	N/A	1.42561	1.42561	1.42561	2.96118	1.42561	2.71638	1.42561	3.11084	1.42561	3.70395	5.3531	5.08099	4.47653	4.76901	5.40657	5.47902	5.13437	5.34433	4.36603	4.9513	5.14423	4.78129	3.08302	4.81069	4.43531	5.30891	4.15288	5.111	4.63383	3.28635	5.33809	6.0623	4.03317	4.97782	3.71318	4.77995	4.26239	4.97312	5.7386	5.54497	5.47301	3.92358	3.89401	4.30693
NGO0112	two-component_system_sensor_kinase	Environmental Information Processing	N/A	N/A	N/A	4.72074	5.26759	4.19844	4.19739	4.62874	5.17756	4.11528	4.8943	3.6758	4.89573	4.69521	4.6535	5.08105	4.76901	5.13527	5.08947	5.13437	5.84175	5.1847	5.2613	5.23764	5.0006	3.08302	4.95901	3.93288	5.03175	4.15288	4.95456	4.63383	5.3597	5.20585	5.42922	5.77651	5.92885	4.9534	4.75782	4.73201	5.41709	4.95748	5.28975	3.76049	4.48381	4.53848	3.86596
NGO0113	ribonuclease_G_/_cytoplasmic_axial_filament_protein	Genetic Information Processing	N/A	N/A	N/A	7.41083	7.35149	7.51266	7.58848	7.64196	7.69716	7.5771	8.15104	7.36428	7.33425	8.26034	8.32608	8.41372	8.0164	8.50392	8.18779	8.40882	8.19458	7.95812	8.4736	7.45876	7.72324	7.92193	7.61728	7.97849	8.11635	7.46178	7.54234	6.95168	7.68055	7.19327	7.64015	7.30254	8.41902	7.50314	6.96099	6.87098	8.20104	7.68209	7.62647	8.05917	6.35623	6.44732	6.22966
NGO0114	glutaredoxin	Genetic Information Processing	N/A	N/A	N/A	7.65879	7.43847	7.06716	6.85281	6.42806	7.73655	7.49699	6.14763	6.53894	6.57952	8.69232	8.91165	9.71957	8.72754	9.48497	8.81949	8.82878	9.63529	9.18995	9.26085	6.8905	8.845	6.75596	7.71603	7.10946	9.24849	8.0322	7.92397	7.46316	8.40249	7.8735	7.91953	8.60922	9.14198	7.76605	6.85137	6.54498	8.96772	8.9708	9.22218	8.92048	7.08111	7.45107	9.28225
NGO0116	preprotein_translocase_subunit_SecB	Genetic Information Processing	N/A	N/A	N/A	6.58034	7.36425	6.47436	6.57776	6.69482	7.0535	6.86646	5.53083	5.9321	6.69846	9.22162	9.03513	9.94625	10.8451	8.86223	10.2004	9.81228	8.77763	9.01396	10.4382	8.72719	10.5857	11.6056	9.18973	11.3504	9.13814	9.59742	10.4571	9.76082	9.65676	9.42167	9.22227	9.85832	10.9662	9.70937	8.72525	8.48544	10.8369	10.9457	10.9574	10.8243	7.04627	7.06207	9.28546
NGO0117	ATP-dependent_DNA_helicase_RecG	Genetic Information Processing	N/A	N/A	N/A	7.26878	6.92202	7.13742	6.93395	7.02038	7.18465	7.41216	7.25722	6.86935	6.69846	7.14052	7.62606	7.44792	7.32581	7.38017	7.52282	7.67981	7.31792	7.27676	7.28939	7.35888	7.59544	7.42081	7.36876	7.17308	6.56783	6.91537	6.92742	7.22998	7.42495	6.54591	7.45783	6.90346	7.06856	7.72718	7.06732	6.82074	7.41307	6.37637	6.11599	7.3412	6.97394	7.01113	6.90565
NGO0118	N-acetyl-gamma-glutamyl-phosphate_reductase	Amino Acid Metabolism	N/A	N/A	N/A	4.98787	5.37272	5.44871	4.65165	5.06837	5.03225	4.56251	4.42239	5.72977	4.89573	5.74953	6.09554	6.212	6.51511	6.15847	6.39349	6.71643	6.16924	6.40664	6.08576	5.93859	4.89518	5.34949	5.26053	5.26216	5.54095	6.50415	5.91927	5.85552	7.00315	6.74885	6.89434	6.20783	6.54209	7.00406	5.7013	5.48815	6.83451	6.24145	6.5816	6.38713	6.10212	6.30485	4.81858
NGO0119	hypothetical_protein	Hypothetical	0.017465	6	2	5.73046	6.28077	6.17336	5.9557	6.18955	5.91638	6.31343	6.51454	6.53894	6.57952	3.78323	4.27379	3.74875	4.63093	3.92944	4.55134	5.13437	3.93758	4.25034	4.55415	3.51179	3.17843	3.66796	3.38947	3.11958	2.98271	4.94399	4.71494	4.63383	4.52299	5.20585	5.58015	4.80712	5.43607	3.95557	3.61321	3.339	4.78793	4.77266	4.79349	5.32345	6.92595	6.87751	5.97757
NGO0120	hypothetical_protein	Hypothetical	N/A	N/A	0	4.72074	4.04712	4.6528	4.83345	4.62874	4.55125	4.68463	5.08196	5.49416	5.24923	1.42561	1.42561	1.42561	1.42561	1.42561	1.42561	1.42561	1.42561	1.42561	1.42561	1.42561	1.42561	1.42561	1.84791	1.42561	1.42561	1.42561	2.3635	1.42561	1.42561	1.42561	1.42561	1.42561	1.42561	1.81103	1.42561	1.42561	1.42561	1.42561	1.42561	1.42561	3.26512	3.20533	3.12128
NGO0121	hypothetical_protein	Hypothetical	0	1	22	7.80319	6.79589	7.66312	7.73147	8.50611	7.16167	7.72509	7.79911	7.43247	7.87837	4.8534	4.47648	4.95235	5.89274	4.7448	4.55134	5.13437	3.71819	4.36603	5.39424	5.09512	3.78715	5.60603	5.70853	5.00525	4.6872	5.58379	5.86197	4.63383	4.52299	4.50352	3.84198	4.80712	5.43607	6.36508	4.88569	5.05228	5.53895	4.95748	5.76152	5.15639	6.97056	6.96246	6.55469
NGO0122	hypothetical_protein	Hypothetical	N/A	N/A	N/A	8.05473	8.35366	8.42287	7.18659	7.90123	8.32248	8.52492	8.5488	8.37591	8.34719	6.54687	6.41981	6.46746	7.62475	6.04994	6.64152	6.6462	7.24047	7.24743	6.16211	7.36232	5.82627	6.3289	6.83912	6.07684	7.60593	7.56309	7.2619	6.01113	7.28973	5.9464	5.58015	7.4035	6.9367	8.36772	6.92209	6.97487	7.01284	7.11558	6.63734	7.21994	7.64824	8.5574	8.67494
NGO0123	secretion_protein	Cellular Processes/Organismal Systems/Human Disease	N/A	N/A	0	7.36502	7.33863	7.70998	6.93395	7.54403	7.35635	7.35877	7.74496	7.88586	7.60163	7.24793	6.76267	7.07063	6.8895	6.99205	6.64152	6.90864	6.66068	6.97063	6.71166	7.27001	6.66636	7.12638	6.92423	7.17308	6.80868	7.15062	6.15212	7.02646	7.26591	7.085	6.25377	7.15589	6.82923	6.75879	6.59726	6.54498	6.68459	7.33011	7.21512	6.14188	8.3758	8.49464	8.01424
NGO0124	hypothetical_protein	Hypothetical	N/A	N/A	N/A	1.42561	3.58727	3.89955	3.51403	3.1592	3.68401	4.28085	1.42561	5.9321	1.42561	4.94983	4.81076	6.26685	5.63059	5.29654	5.19726	5.32704	5.84175	5.4141	4.30372	6.07934	4.37127	5.20161	5.44917	5.47983	6.07201	5.13274	3.70602	3.50037	5.44735	6.17512	5.26047	5.77651	5.78262	5.97994	5.30609	5.12978	4.78793	7.07651	6.88765	5.15639	5.89664	5.7375	5.07918
NGO0125	hypothetical_protein	Hypothetical	N/A	N/A	N/A	3.317	3.15558	3.26927	2.96118	3.98535	3.68401	3.44596	3.70283	3.6758	4.42372	3.88707	4.6535	1.42561	5.55682	4.20315	4.97285	4.3212	3.12312	3.9851	4.30372	5.29669	4.65743	4.38113	4.81069	4.12144	3.54136	5.13274	4.77875	3.50037	4.1518	4.89772	6.25377	5.15695	4.67803	5.72444	4.7125	4.6285	3.04444	4.00321	4.58019	5.15639	3.48384	3.82054	2.83454
NGO0127	ribonuclease_BN/hypothetical_protein	Hypothetical	N/A	N/A	0	6.21726	6.10939	6.89531	6.52635	6.72494	6.58576	6.58565	6.75282	6.26728	7.47413	7.3213	7.44785	7.5836	7.71205	7.41555	7.32431	7.22992	7.52804	7.56524	7.72606	7.7855	7.4179	7.12638	7.95449	6.84874	7.68052	7.68797	7.89576	7.16528	7.56818	7.47645	8.07963	7.58641	7.81426	7.62092	7.55751	7.95907	8.12551	8.10729	8.27945	7.96169	6.96379	7.03878	6.87189
NGO0129	YbaX	Metabolism of Cofactors and Vitamins	0	1	1	7.26878	7.56535	7.08505	7.04768	7.54403	6.95002	7.52957	7.53763	6.76741	7.60163	7.45772	7.34974	7.74668	6.85921	7.19913	7.43795	7.74842	7.02644	7.50456	7.89196	6.18436	7.03004	6.39822	6.43722	6.76861	8.43632	6.36132	7.02186	7.29191	7.68055	8.31801	7.83228	7.33699	7.13023	5.97108	5.83321	6.25959	6.73632	8.10729	7.96804	7.3412	7.40993	7.39412	7.01797
NGO0130	hypothetical_protein	Hypothetical	N/A	N/A	0	6.21726	7.32565	7.25269	7.40149	7.28579	7.27306	7.39458	7.6887	7.36428	7.00573	6.33275	6.0336	6.90775	6.30634	6.38974	6.60304	6.84738	6.69012	6.17682	7.10851	6.06248	6.46153	6.17935	5.9336	6.49742	7.44407	5.13274	6.17581	5.85552	7.26591	7.91624	7.24908	6.53922	6.82923	5.64861	5.71277	6.07692	6.8812	7.9648	7.6805	6.94171	6.32483	6.41149	6.47443
NGO0131	6-pyruvoyl_tetrahydrobiopterin_synthase	Metabolism of Cofactors and Vitamins	0.00327023	3	6	4.391	4.96489	4.55227	4.99456	4.75208	5.17756	4.90114	4.67799	4.85996	4.89573	5.20517	5.82997	6.15497	4.30594	5.75018	5.64012	5.64857	5.6145	5.61176	6.16211	6.35322	6.56759	5.9211	6.3331	5.41089	6.93598	5.70728	5.94708	5.2514	6.60764	7.19327	6.0623	5.87375	4.97782	6.02343	5.97321	6.38439	5.13694	7.42648	7.41961	6.04986	6.72824	6.72537	6.76556
NGO0132	hypothetical_protein	Hypothetical	N/A	N/A	N/A	6.21726	6.25358	5.87698	5.50186	5.67528	6.23561	6.15522	6.14763	5.21201	6.30738	6.60682	6.60142	7.0395	6.39351	6.61964	7.00833	6.71643	6.71897	6.97063	7.10851	6.47282	6.34704	5.48349	6.80959	5.6085	7.41524	6.11638	6.78077	6.39689	7.00315	6.96794	7.15631	6.59724	5.70351	6.08631	6.21793	6.84836	6.02901	7.15363	6.691	5.47301	6.91194	6.86873	7.488
NGO0135	beta-hexosaminidase	Carbohydrate Metabolism	0	1	1	3.317	4.04712	3.51491	1.42561	3.49646	4.13746	3.44596	4.42239	4.39041	1.42561	4.90243	5.40931	4.81082	4.76901	5.50874	5.78494	3.26526	5.73262	5.36011	4.76662	5.69766	5.93607	5.20161	5.96076	5.09613	1.42561	5.2994	6.70144	4.9759	5.26632	4.89772	5.26047	4.5934	4.05819	5.82627	5.27542	6.40934	1.42561	5.12101	3.62376	4.17323	4.2547	4.2396	5.99861
NGO0136	hypothetical_protein	Hypothetical	N/A	N/A	N/A	7.83713	7.4742	7.15446	7.58848	7.34515	7.33598	7.24564	7.2954	6.96455	7.40589	7.56734	7.29807	7.44792	7.41178	7.41555	7.66029	7.27713	7.44418	7.38845	7.28939	7.17921	7.07866	7.12638	7.52222	7.31144	7.01499	8.14542	8.50304	7.83995	7.46734	7.29397	7.77103	7.19397	5.92885	7.13459	7.10254	7.71349	6.97028	7.26209	7.01932	6.77947	7.4444	7.24613	7.67903
NGO0137	hypothetical_protein	Hypothetical	0.00026898	2	3	6.11013	5.32112	5.65496	5.50186	5.84975	5.64477	5.17431	5.08196	5.72977	5.24923	1.42561	1.42561	2.85711	1.42561	3.11699	1.42561	1.42561	2.65852	2.49996	1.42561	1.97354	1.42561	1.42561	2.44254	2.65582	1.42561	1.42561	1.42561	1.42561	1.42561	3.5623	3.22264	3.05633	1.42561	1.81103	2.38876	1.42561	1.42561	3.03501	3.04788	1.42561	1.90046	2.32135	2.71968
NGO0138	serine_protease	Environmental Information Processing	0.0193354	3	10	10.2934	10.0126	10.3826	10.5402	10.1998	9.97273	10.265	9.48167	9.36426	9.84077	7.92596	7.82172	8.04195	7.93165	7.76325	8.09383	7.84558	7.73982	7.97611	7.70072	8.04316	8.10982	7.99081	8.13309	7.84165	8.66169	8.34825	8.25353	8.06938	9.28841	9.6791	8.91776	8.96897	8.93302	9.20201	8.07004	8.60625	8.99979	9.86906	9.81193	8.48465	8.59323	8.43199	9.08648
NGO0139	endonuclease_III	Genetic Information Processing	0	1	6	6.41022	5.42253	5.44871	5.79096	6.27352	5.43014	6.19644	6.57791	6.10943	6.14922	6.74662	6.90769	6.60148	7.7289	6.6791	6.64152	6.49456	6.71897	7.31967	6.55071	5.993	7.34028	6.46436	6.09913	7.13098	6.40126	5.44864	6.05325	6.01113	6.35996	7.53248	8.4748	7.19397	6.18306	5.26866	6.04748	6.40934	6.78625	6.86345	6.63734	5.60842	6.98402	6.61945	6.78384
NGO0140	hypothetical_protein	Hypothetical	0	1	2	4.72074	4.89579	4.32662	5.50186	5.2459	4.98032	4.42876	5.24775	4.39041	5.53235	4.15801	5.19902	4.65356	5.01035	4.2835	4.17826	4.3212	4.80947	4.75179	4.9513	3.56327	5.50822	1.42561	3.74541	2.65582	2.98271	3.14227	3.56277	3.50037	4.67719	5.57072	4.58578	6.05047	5.1069	3.0271	3.712	3.67998	5.53895	4.56	4.97881	5.32345	5.63985	5.38925	5.07918
NGO0141	hypothetical_protein	Hypothetical	0	1	3	3.317	3.91059	4.6528	4.65165	5.06837	4.31797	4.28085	3.70283	4.85996	4.42372	2.88089	1.42561	1.42561	3.88074	1.42561	2.79953	1.42561	1.42561	1.42561	1.42561	2.50286	3.51846	3.66796	2.15197	3.11958	2.98271	3.14227	3.21722	3.50037	1.42561	1.42561	3.22264	1.42561	1.42561	2.49437	2.53127	1.95371	1.42561	3.03501	1.42561	1.42561	3.35721	3.20533	2.26009
NGO0142	sugar_transporter	Cellular Processes/Organismal Systems/Human Disease	N/A	N/A	N/A	7.83713	8.48203	8.11003	7.88214	8.18729	8.22614	7.54559	7.3326	7.29272	7.40589	9.37161	9.43855	10.6365	10.786	10.0857	10.5478	10.1658	10.2408	10.0602	11.0504	10.8228	9.01072	8.74252	10.78	8.72224	9.91151	10.5437	11.6602	9.80395	8.78415	7.8735	8.22372	7.87127	9.1716	12.4881	10.1365	10.5934	8.75864	8.10729	8.03178	9.50878	8.26447	8.66139	9.98976
NGO0143	hypothetical_protein	Hypothetical	0.0302133	3	10	5.57775	5.64847	5.70219	5.50186	5.67528	5.67762	5.92933	5.65382	6.6577	6.14922	7.61188	7.58353	7.5836	7.4325	7.88813	7.50206	7.53195	7.78142	7.89333	7.75096	7.05277	7.57863	8.79482	7.22858	8.99284	7.72818	7.19339	7.70567	7.75457	5.75253	6.54591	6.77459	6.59724	5.85759	7.24696	6.76606	7.0079	5.65126	6.43937	6.33418	6.04986	6.4754	7.31558	6.90565
NGO0144	hypothetical_protein	Hypothetical	N/A	N/A	N/A	6.99567	7.11546	6.67674	6.57776	6.39095	6.70183	6.64636	6.75282	6.26728	6.80833	6.71973	6.31962	6.97513	7.00467	5.9568	7.14849	6.6462	6.74725	5.97662	6.16211	6.94205	6.66636	7.57833	6.44492	7.53773	5.42962	6.91537	6.70144	6.70083	6.68156	6.37242	6.83571	5.87375	7.09972	6.32742	6.10946	6.42778	6.45684	5.63458	5.76152	6.53012	6.13267	5.88432	6.00901
NGO0145	hypothetical_protein	Hypothetical	0	1	1	6.73248	6.97287	6.47436	6.41765	6.63261	6.88135	6.38646	6.69684	6.26728	6.14922	7.21942	6.87278	6.37065	7.05897	6.63474	6.60304	6.49456	6.71897	7.0745	6.94544	5.78254	6.53309	6.80782	5.5882	6.94909	6.61933	6.20274	6.15212	6.01113	7.69846	8.13107	6.64397	9.10507	7.61303	5.87459	5.47746	5.68528	7.59211	8.06799	8.11261	7.41673	6.88708	6.81034	7.25905
NGO0146	porphobilinogen_deaminase	Metabolism of Cofactors and Vitamins	N/A	N/A	N/A	7.26878	6.5941	5.44871	6.57776	6.75444	6.71768	6.38646	7.00409	6.26728	6.57952	8.09238	8.41365	8.05757	7.77828	8.49568	7.75103	8.15452	8.39547	8.10431	8.15707	7.80587	9.55248	8.74252	8.01522	8.70799	7.9045	8.36704	8.28651	9.07273	8.27703	8.39558	7.56996	8.73075	7.97411	6.6521	7.93005	8.14865	7.64717	8.20108	7.73258	7.62212	8.64495	8.76431	7.95099
NGO0146a	hypothetical_protein	Hypothetical	N/A	N/A	N/A	3.9582	1.42561	2.96187	1.42561	1.42561	1.42561	1.42561	1.42561	4.85996	4.42372	2.28896	2.85708	2.85711	2.75881	1.42561	1.42561	1.42561	2.65852	3.21318	1.42561	3.34368	2.70078	1.42561	2.15197	1.42561	1.42561	1.42561	3.40175	1.42561	3.28635	1.42561	1.42561	3.05633	1.42561	3.35929	1.42561	3.22201	1.42561	3.03501	3.04788	1.42561	3.11258	3.32148	2.26009
NGO0149	ATP-dependent_RNA_helicase	Genetic Information Processing	N/A	N/A	0	9.45521	9.30595	8.54418	8.63056	8.48867	9.36169	8.57259	8.65538	8.06834	8.51853	7.77092	7.8399	7.66744	7.53183	7.67841	7.66029	7.71453	7.60729	7.04071	7.70072	7.9547	7.3202	8.1398	7.47035	8.09254	7.29376	7.74657	7.60468	7.92055	7.56818	7.63841	7.89102	7.61476	6.58678	7.27957	7.49263	7.95696	6.32787	6.61335	6.5816	7.08753	7.95527	7.62007	8.38309
NGO0151	hypothetical_protein	Hypothetical	0	1	22	6.49779	6.07874	5.91755	6.93395	6.46423	6.66961	6.42163	7.17768	6.40951	6.44987	7.13035	7.53971	7.51735	6.79665	7.83032	7.03747	7.27713	7.98505	7.36133	6.4928	6.86644	7.12569	5.71891	6.88514	5.88723	5.83089	7.19339	6.89926	6.78939	7.31317	7.32603	8.07963	6.53922	4.50032	6.21191	7.06732	6.39067	5.75541	6.09256	5.76152	6.77947	7.72033	7.65366	6.57582
NGO0152	DNA-binding_protein_Fis	Cellular Processes/Organismal Systems/Human Disease	N/A	N/A	N/A	3.9582	2.86397	3.89955	3.89857	4.34392	3.38189	4.28085	4.10929	3.6758	3.70395	6.70609	6.72402	6.87284	6.51511	6.93222	6.09365	6.49456	6.69012	6.71606	6.76155	5.12804	7.21539	7.42081	5.16068	7.23401	5.54095	4.94399	4.06166	6.27943	7.08712	7.91624	8.05415	8.50706	6.39903	4.00993	5.11134	4.73201	5.94347	7.62908	6.93289	7.65368	4.46447	4.39702	3.91247
NGO0153	Holliday_junction_resolvase	Genetic Information Processing	N/A	N/A	0	4.98787	4.89579	4.05714	4.44289	4.97057	4.40013	4.56251	5.53083	3.6758	3.70395	5.45479	5.75514	5.67624	5.47904	5.69352	5.64012	6.32506	6.12678	5.4141	5.2613	5.32533	5.3582	4.84998	5.32062	4.80395	5.30891	6.11638	5.49796	5.48224	4.94276	5.77081	6.57393	4.80712	3.3989	3.85982	5.1457	4.75184	3.61943	4.00321	5.14274	5.15639	6.66281	6.73506	5.94542
NGO0154	lipid_A_biosynthesis_lauroyl_acyltransferase	Glycan Biosynthesis and Metabolism	N/A	N/A	N/A	6.41022	6.10939	6.06924	6.30008	6.86677	5.94361	6.15522	6.6386	5.9321	5.97149	6.67842	6.6843	6.212	6.82827	7.03819	6.679	5.64857	6.66068	6.55774	5.73195	6.10427	6.26533	6.6463	6.3901	6.56225	6.40126	6.57059	6.22206	4.9759	5.44735	5.9464	6.64397	5.43764	4.05819	5.0496	6.56604	6.23187	4.32349	5.63458	6.40013	5.15639	6.46584	6.41753	7.00245
NGO0155	hypothetical_protein	Hypothetical	0	1	10	3.317	2.86397	1.42561	1.42561	3.1592	2.983	3.70822	1.42561	3.6758	1.42561	9.0569	9.42657	8.50769	9.99392	7.9855	9.49115	9.14095	9.92852	9.46932	9.42454	7.58202	10.2618	9.71325	9.08893	9.55495	8.46474	10.5312	11.5401	10.7835	9.78378	8.63191	7.49618	9.72164	8.03984	8.24376	8.81819	8.46478	8.48411	9.78068	9.56145	8.19406	8.57668	9.3797	8.07236
NGO0156	hypothetical_protein	Hypothetical	0.00254789	2	8	8.80316	8.65281	9.63136	9.39595	9.25362	8.96389	8.90606	8.89796	8.84472	9.11796	7.97793	7.97765	8.53026	8.58683	8.04883	8.43771	8.4912	8.12088	8.08786	8.50322	7.50623	7.94918	8.34666	8.25962	8.12507	8.22001	8.07856	8.83565	8.46834	8.1656	8.64467	8.05415	7.84758	8.61503	8.90394	7.83381	7.60976	8.51404	8.7773	8.56445	8.6186	7.98066	8.15006	7.58841
NGO0158	aminopeptidase	Metabolism of Other Amino Acids	N/A	N/A	N/A	8.29351	8.58908	8.72613	8.80238	8.73783	8.49778	8.20013	8.53292	8.37591	8.55049	8.38105	8.50763	8.79542	8.19671	8.32015	8.59295	8.7134	8.54786	8.3517	8.56067	8.4595	8.28574	8.23752	8.74442	8.31561	8.34756	7.80289	7.80763	8.92428	8.77574	7.99811	8.37544	8.65088	8.14811	9.70638	8.25744	8.26589	8.29022	8.55377	8.38084	8.12819	7.63977	7.71123	6.74705
NGO0160	hypothetical_protein	Hypothetical	N/A	N/A	N/A	3.317	2.46285	1.42561	3.89857	2.68607	2.71638	2.65244	3.11084	1.42561	1.42561	3.08516	2.85708	2.85711	4.76901	3.44808	4.55134	1.42561	3.45511	3.65523	4.55415	4.22592	4.01071	3.08302	4.37773	3.71377	3.92921	4.94399	5.25195	3.50037	2.78376	1.42561	3.84198	3.05633	2.87106	4.23849	3.56088	3.54469	4.01648	3.03501	1.42561	1.42561	5.43895	5.66821	4.69407
NGO0161	hypothetical_protein	Hypothetical	0.00278552	2	4	7.05459	5.64847	5.33326	6.17204	6.31374	5.22288	6.1128	6.6386	7.88586	7.33425	1.42561	2.85708	1.42561	5.30954	2.90945	4.70623	4.3212	3.12312	3.21318	3.99796	3.95373	2.70078	3.08302	4.08767	3.11958	4.23021	5.44864	5.60673	4.63383	2.78376	1.42561	1.42561	3.05633	2.87106	4.54755	2.95515	3.54469	4.32349	1.42561	3.62376	3.15701	5.81604	5.91025	5.19353
NGO0162	hypothetical_protein	Hypothetical	N/A	N/A	N/A	4.391	5.68968	6.10479	6.10348	5.06837	5.17756	6.02399	6.22888	7.61957	7.40589	4.8534	5.08099	4.03639	6.16481	4.6277	5.19726	4.3212	5.10185	4.9112	5.2613	6.01069	3.17843	4.63497	5.99268	5.00525	5.74059	5.2994	5.91927	5.68099	5.05897	3.95265	4.84794	4.5934	4.83584	6.30293	5.77971	5.73556	4.32349	5.2677	4.97881	4.49034	6.72022	6.47652	6.01934
NGO0163	hypothetical_protein	Hypothetical	0	1	21	5.99437	5.42253	5.9954	5.60484	5.2459	5.13075	6.52227	5.53083	7.49757	7.77396	3.25913	2.85708	3.74875	5.21661	3.44808	4.55134	3.89461	3.12312	3.21318	4.30372	3.87628	4.37127	4.07054	3.89285	3.93288	1.42561	4.72625	5.15955	4.18095	3.28635	4.50352	3.84198	3.6344	4.97782	4.42148	4.15425	3.80268	4.78793	4.00321	5.76152	4.17323	6.67115	6.49375	6.31596
NGO0164	hypothetical_protein	Hypothetical	N/A	N/A	N/A	4.391	4.28514	3.51491	4.19739	4.34392	3.68401	4.28085	4.10929	4.85996	5.24923	4.23762	3.38095	3.38099	4.63093	3.29356	4.8458	4.3212	4.12635	4.66481	3.60284	3.28227	4.65743	3.66796	3.77114	3.45105	4.86991	5.44864	4.42616	4.18095	3.64149	3.5623	5.06909	4.80712	5.70351	3.89894	3.50636	2.94723	6.10974	5.63458	5.28975	5.47301	4.82352	4.78475	5.09888
NGO0165	hypothetical_protein	Hypothetical	N/A	N/A	N/A	5.21266	3.15558	2.96187	1.42561	4.34392	3.92963	4.42876	5.08196	4.85996	3.70395	5.08321	5.19902	4.65356	5.63059	5.17733	4.97285	5.91104	5.78822	5.46613	5.2613	4.97348	5.19057	4.63497	5.07344	5.18156	4.47726	4.46873	4.57795	3.50037	4.94276	4.71433	5.26047	5.67221	5.85759	4.49848	5.12862	4.79067	5.28387	4.77266	5.54497	5.95156	5.38907	5.70821	5.65847
NGO0166	hypothetical_protein	Hypothetical	N/A	N/A	N/A	3.317	4.17126	4.83463	4.19739	4.86553	4.47773	4.68463	5.65382	4.39041	4.89573	3.98348	3.74871	3.74875	3.25401	3.82444	1.42561	3.89461	3.93758	2.49996	3.03129	3.75104	3.78715	3.66796	4.54702	3.45105	1.42561	4.15288	4.25586	4.63383	1.42561	3.95265	3.84198	3.6344	3.76899	2.49437	3.97084	3.59136	4.01648	1.42561	3.62376	3.76049	3.63536	3.37573	2.93837
NGO0168	ABC_transporter_substrate-binding_protein	Cellular Processes/Organismal Systems/Human Disease	0.00986612	4	5	7.3177	7.92508	7.97268	8.01854	8.26106	8.21502	8.62629	6.85864	7.29272	7.97573	9.33001	9.22	9.59665	9.2316	9.07352	9.93996	9.66922	8.67101	8.65502	10.1508	9.13398	7.49156	8.32903	8.15906	8.14635	9.52972	7.65775	7.90993	5.48224	10.5521	9.6853	9.4247	9.95016	11.1744	6.43112	9.61001	8.48983	10.9964	9.96843	9.91693	10.5957	6.22063	6.12474	7.80063
NGO0169	ABC_transporter_membrane_protein	Cellular Processes/Organismal Systems/Human Disease	0.00133914	3	5	5.40682	5.68968	6.03279	5.9557	3.98535	5.03225	5.97744	5.08196	5.72977	5.97149	7.39112	7.44785	6.94183	5.95143	7.31609	7.25157	7.53195	7.37339	7.04071	7.02928	5.54803	6.46153	5.48349	5.27796	5.83565	6.27844	6.0245	5.38024	5.2514	7.46734	7.29397	7.10759	7.30254	7.9572	4.32595	5.29084	6.17479	7.64717	6.90866	7.32099	7.68456	3.26512	3.14283	4.84221
NGO0170	ABC_transporter_ATP-binding_protein	Cellular Processes/Organismal Systems/Human Disease	0	1	7	8.24376	8.41008	8.66205	8.5298	9.00645	8.59099	8.85556	7.50542	8.1516	8.27252	7.82237	7.62606	7.47143	7.79437	7.27815	8.05162	8.04968	7.13743	7.99387	8.2989	6.61246	7.19349	7.51737	6.54868	7.40273	7.79685	7.31458	7.63914	5.68099	7.91302	7.95776	8.31236	8.46097	9.07302	6.13866	6.68703	7.11788	8.99979	7.89915	8.27945	9.21298	5.92486	5.58471	5.73576
NGO0171	50S_ribosomal_protein_L19	Genetic Information Processing	0.0354071	4	10	9.73273	9.08504	8.99561	8.79154	9.1013	9.22158	8.96083	9.24862	8.71388	9.09647	10.1712	10.1012	10.2716	9.54383	10.2029	9.73738	9.875	9.99486	9.84213	9.45517	9.93529	10.2433	10.0073	10.7074	9.77246	9.95221	11.0793	10.8807	10.7782	9.01599	9.98541	9.3217	8.537	8.36876	10.1718	10.6794	10.8906	8.69475	9.34411	9.36099	8.58626	9.31445	9.55536	8.67982
NGO0172	tRNA_(guanine-N(1)-)-methyltransferase	Genetic Information Processing	N/A	N/A	0	12.4592	11.5374	11.5439	11.4455	11.4642	11.4836	11.4597	12.1787	11.7785	11.5364	9.63702	9.55867	9.17064	8.93771	9.5401	9.30004	9.47033	9.437	9.59975	8.89815	10.2567	9.34959	9.40376	10.2612	9.16955	9.71853	10.463	10.9527	10.8155	8.54783	9.01284	10.0452	8.2422	8.19213	9.81323	10.2079	10.1897	8.0458	8.59582	8.03178	8.8943	11.7225	12.087	11.4044
NGO0173	16S_rRNA-processing_protein_RimM	Genetic Information Processing	N/A	N/A	0	10.6444	9.73439	10.3179	10.1736	9.9678	10.0102	9.81784	10.4595	9.87357	9.86638	10.4903	10.424	10.12	9.9974	9.90614	10.3646	10.1341	10.2107	10.2642	10.3432	10.0422	10.3211	10.2607	9.99436	10.2854	10.0771	10.4096	10.8201	10.4654	9.45564	9.31391	10.321	9.32689	9.39522	9.86487	10.2933	10.1588	9.13111	8.59582	8.57875	9.37319	11.1154	11.3716	10.5907
NGO0174	30S_ribosomal_protein_S16	Genetic Information Processing	N/A	N/A	N/A	9.56055	9.34184	9.31262	9.26102	9.16856	9.23539	9.07558	9.10557	8.89391	8.55049	10.2187	10.3402	9.67975	9.48061	10.3756	9.61227	9.46014	10.1928	9.8519	9.73021	9.74534	10.3461	10.0881	9.69037	10.0346	10.1489	9.77682	10.1217	9.43015	9.84132	10.7619	9.90976	9.3183	9.99304	9.89907	10.0089	10.056	9.65887	10.2575	10.3468	9.70225	10.9993	11.128	11.4041
NGO0176	two-component_system_sensor_kinase	Enzyme Families	0.0329561	3	7	8.11131	8.08765	7.82086	7.51129	7.50985	8.32248	8.00543	8.17171	8.34086	8.11046	8.26034	7.87559	8.1479	7.96045	7.76325	8.17473	8.22844	7.96111	8.52666	7.99977	6.71302	8.33658	8.48042	6.70442	8.4839	6.85238	8.20932	7.67279	7.46316	8.87354	7.91624	8.24639	8.537	8.47949	6.0822	6.39894	6.58385	8.23738	8.16429	7.9896	8.68118	7.05585	5.38925	3.27976
NGO0177	two-component_system_transcriptional_response_regulator	Cellular Processes/Organismal Systems/Human Disease	N/A	N/A	0	10.159	10.5336	10.8151	10.5942	10.9497	10.7007	11.0268	10.9678	11.1632	11.3077	9.69854	9.56415	10.1125	9.77627	9.15687	9.55298	9.84398	9.20195	9.01396	10.0339	8.80388	9.81164	10.1496	8.11631	10.0988	10.3412	9.77682	10.0879	9.78255	11.3502	11.9746	11.0351	10.4004	11.5702	9.16177	8.38266	8.11116	11.4728	11.9233	11.9906	11.281	9.23653	8.00346	8.12106
NGO0178	hypothetical_protein	Hypothetical	N/A	N/A	N/A	8.24376	8.48786	7.72146	7.77615	7.50985	8.19254	8.0284	7.99741	7.55986	8.11046	7.19033	6.51347	6.26685	6.66275	6.21987	7.09405	6.90864	6.08303	6.37984	7.06944	6.75031	6.49776	6.6463	6.10887	6.79582	5.64424	7.23493	6.71766	6.27943	7.11406	4.71433	6.42273	5.30418	5.22525	5.69782	5.92476	6.57836	5.53895	4.77266	5.28975	4.96713	4.59459	4.0932	7.06853
NGO0179	hypothetical_protein	Hypothetical	N/A	N/A	N/A	4.391	4.17126	3.89955	3.51403	3.98535	3.92963	4.11528	4.42239	4.39041	1.42561	4.15801	4.03634	2.85711	4.10973	3.92944	2.79953	1.42561	3.93758	3.9851	3.99796	3.91556	4.37127	4.84998	3.82115	4.5692	3.92921	3.14227	3.83528	3.50037	4.52299	4.2553	4.84794	4.99277	4.83584	3.32984	3.44943	3.15904	4.32349	4.95748	4.79349	5.47301	2.93747	2.16081	3.2031
NGO0180	Maf-like_protein	Cellular Processes/Organismal Systems/Human Disease	0.00613652	3	7	6.58034	5.94912	6.27044	5.79096	6.39095	6.60293	6.2365	5.87209	6.76741	5.97149	6.53148	6.72402	6.83707	7.96045	6.55761	8.47012	7.78154	6.43583	7.89333	7.99977	5.61903	6.34704	6.17935	5.16068	6.35828	5.91583	5.13274	5.86197	5.2514	6.88298	6.4326	6.89434	6.75847	6.9367	5.58026	4.80174	4.98709	6.8812	6.37637	6.03523	7.58986	5.61406	4.42161	5.73576
NGO0181	sec-independent_protein_translocase_component	Genetic Information Processing	N/A	N/A	N/A	7.3177	6.8871	6.74586	7.51129	7.40217	7.25146	7.01195	7.04949	6.86935	6.80833	6.97983	7.07057	6.68436	6.73125	6.79114	6.85305	7.27713	6.93106	6.85869	6.94544	6.49182	6.08649	5.71891	6.42558	5.88723	6.34116	6.20274	6.35249	6.15153	6.71715	7.085	6.83571	5.96483	5.70351	6.71441	6.45455	6.45199	6.3938	6.43937	6.63734	6.38713	5.77786	4.82193	6.33261
NGO0182	sec-independent_protein_translocase_component	Genetic Information Processing	0.0118579	5	7	8.16576	7.93365	7.8315	8.39307	8.35067	7.87008	8.01696	7.8767	7.93369	7.87837	8.40234	8.51896	8.51902	8.43088	8.49568	7.917	8.34379	9.31956	8.8961	8.66915	7.29545	8.34654	7.42081	7.21288	7.90546	8.92973	6.69491	6.92742	6.95168	8.70665	9.3298	9.5115	8.78165	8.60421	7.46427	7.259	7.27536	8.48411	9.10302	9.16647	8.98392	7.35663	6.88188	7.85059
NGO0183	twin_arginine_translocase_A	Genetic Information Processing	N/A	N/A	0	6.31697	6.93917	6.79016	6.47302	6.8117	6.89535	6.61632	6.57791	6.10943	6.57952	8.61785	8.67899	8.40153	9.16509	8.7593	8.48076	8.10305	8.85759	8.80846	9.06628	7.53397	8.88654	8.89406	7.73813	8.47551	9.23205	7.23493	6.71766	6.27943	8.6059	9.2232	8.24639	8.913	8.43132	7.96069	8.08991	8.05698	8.73342	9.74998	9.65212	8.69641	9.293	8.95356	10.7408
NGO0184	HitA_protein	Cellular Processes/Organismal Systems/Human Disease	N/A	N/A	N/A	8.73278	9.06175	9.32772	9.24522	8.89833	8.95055	9.24207	8.66998	8.41012	8.75631	7.45772	7.97765	7.13096	7.60664	7.6564	7.22648	7.07821	7.6677	7.70123	7.21974	7.187	7.17124	7.69303	7.60186	7.38493	8.61174	6.86334	6.65166	6.27943	7.86626	7.8735	7.05716	7.30254	7.79536	8.07963	7.78045	7.52959	7.34809	8.25456	8.22596	7.3412	7.54539	7.23251	8.35486
NGO0185	phosphoribosyl-ATP_pyrophosphatase	Amino Acid Metabolism	0.00278552	2	2	8.05473	7.79928	8.17826	7.7086	7.84751	8.04971	8.34444	7.36886	7.61957	8.19376	7.13035	6.837	7.07063	7.32581	6.91995	6.94821	6.90864	7.15863	7.49211	6.98797	7.29905	6.63418	6.99837	7.89391	6.49742	7.26173	7.46178	7.2619	6.60647	7.35892	8.16691	7.56996	7.11677	7.18936	7.9618	7.82856	7.63376	7.59211	7.9648	8.27945	7.21994	8.74412	8.58579	8.93673
NGO0186	zinc-binding_alcohol_dehydrogenase	Carbohydrate Metabolism	N/A	N/A	N/A	11.3679	13.6553	13.5612	12.7922	12.5975	13.3991	12.947	11.8884	12.4598	12.5068	11.4146	11.4181	11.8333	11.6298	11.6465	11.6145	11.7059	11.7964	11.5915	12.3023	11.3512	10.8725	10.4023	11.3504	10.2292	10.8708	10.6777	11.3989	9.38825	12.6768	10.9639	11.8676	12.0724	13.404	12.1948	11.8229	11.9172	13.2095	11.0119	10.9298	12.9338	10.7454	10.6014	11.941
NGO0187	hypothetical_protein	Hypothetical	0.00278552	2	1	5.21266	5.0308	6.10479	6.17204	6.27352	6.60293	6.73288	6.90877	6.86935	6.69846	6.03818	6.31962	6.0956	5.55682	5.83118	4.97285	6.02624	5.55158	5.90317	5.39424	4.87976	6.22266	5.9211	4.42597	5.72656	6.21287	5.13274	5.57138	4.18095	6.91397	7.085	7.37792	5.96483	6.7131	3.83983	4.46103	4.31711	7.20861	6.24145	6.40013	7.04054	6.8618	6.3871	5.29939
NGO0188	hypothetical_protein	Hypothetical	N/A	N/A	N/A	10.4108	10.2302	9.27417	8.94615	8.74519	10.0214	9.17158	9.17887	9.09658	8.67167	8.85246	8.987	8.47317	9.53907	9.0026	9.01525	8.53069	9.0683	9.01831	9.38533	9.02417	7.72324	7.38713	9.15554	8.2483	8.5861	9.76269	9.63361	8.8439	9.4609	8.42548	8.07963	9.34392	9.96371	8.70362	9.11828	9.6437	10.0393	9.16949	8.81446	9.70978	10.3074	10.6582	11.2101
NGO0189	preprotein_translocase_subunit_SecD	Genetic Information Processing	0.00706667	3	2	9.74172	9.41718	8.88257	9.07689	8.74519	9.22988	8.86835	8.87294	9.03214	8.48585	10.0402	9.82822	9.88191	9.48557	10.0038	9.7811	9.9857	9.9978	9.94616	9.90121	10.2891	9.53517	9.16635	10.3724	9.23061	9.41791	10.3447	10.462	10.3392	9.62435	8.92138	9.27835	9.43417	9.44459	9.27029	10.2851	10.5061	9.45028	9.14138	9.37744	9.64845	8.85074	9.01349	9.84579
NGO0190	preprotein_translocase_subunit_SecF	Genetic Information Processing	N/A	N/A	N/A	9.71458	8.58908	8.2112	8.09106	8.06317	8.74186	8.09522	8.36359	8.02484	7.17933	8.68191	8.5634	8.33899	8.23259	8.33408	8.60273	8.60658	8.27444	8.53881	8.74547	9.08273	8.51494	8.32903	9.18169	8.31561	7.77432	9.4986	9.69015	9.57413	8.253	7.71305	7.97489	8.60922	8.54885	8.13215	9.03188	9.18641	8.60026	8.16429	8.09283	8.17244	9.66533	9.62278	9.86021
NGO0191	30S_ribosomal_protein_S15	Genetic Information Processing	0	1	13	8.26885	7.63013	7.0307	6.52635	7.06815	7.92568	7.26513	7.25722	6.6577	5.97149	10.5478	10.5969	8.80471	10.7285	9.43629	10.8359	9.99279	9.49232	9.45976	10.4458	10.5449	10.9349	12.1719	11.0479	11.8893	10.6535	11.1461	11.3155	10.6422	9.20319	10.8334	9.31099	10.1904	10.7696	10.4867	10.8468	10.9765	10.6971	11.6647	11.4212	9.72471	11.9968	11.9461	11.2791
NGO0192	ABC_transporter_ATP-binding_protein__polyamine	Environmental Information Processing	N/A	N/A	N/A	9.19219	9.10796	9.16491	8.5298	8.77427	9.36169	8.8936	9.62345	9.138	9.33531	8.05523	7.74661	7.68766	7.9887	7.6929	8.12131	8.17958	7.75382	7.7647	7.91417	8.8755	8.17833	8.44812	8.99636	8.35271	8.74514	8.91896	9.06199	8.96285	6.78579	7.53248	7.20344	7.19397	6.67221	9.17338	8.43194	8.66046	6.51725	7.92137	8.13213	6.94171	8.94315	9.00651	9.32964
NGO0195	ABC_transporter_permease__polyamine	Environmental Information Processing	N/A	N/A	0	7.62031	7.40183	7.51266	7.5632	7.57742	7.24054	7.60794	7.71711	7.61957	8.02206	7.98359	7.39963	7.3242	7.41178	7.7285	7.60297	7.1811	7.69698	7.69037	7.62192	8.13861	8.71268	9.16635	8.23873	8.75724	7.8624	8.54267	8.64541	8.38558	7.4463	7.085	7.15631	8.14836	7.1601	8.24468	7.55115	7.87209	7.01284	7.11558	7.21512	6.77947	8.32121	8.41853	8.13299
NGO0196	ABC_transporter_permease__polyamine	Environmental Information Processing	0.0301963	5	6	7.4983	7.18898	7.15446	7.25133	6.75444	7.22953	7.18557	7.56914	7.21741	7.33425	8.08713	7.96113	7.56185	8.43088	8.00305	8.37061	7.60778	7.8085	7.94904	8.08056	7.79827	8.77299	8.88202	8.3719	8.78465	7.72818	8.40392	8.16173	7.70991	7.35892	7.04703	7.73941	7.64257	6.9367	8.15966	7.71085	7.84265	6.57521	6.31049	7.01932	7.04054	6.87269	7.14436	7.43889
NGO0197	oxidoreductase	Amino Acid Metabolism	0.00609475	5	6	7.26878	8.45248	7.43111	7.61332	7.62609	8.06836	7.52957	7.2954	7.73205	7.60163	6.50021	6.64345	5.90116	6.26069	6.38974	6.25136	6.1329	5.99132	6.20764	6.36948	7.21393	6.17869	6.58817	6.76721	6.35828	6.07201	6.75327	6.79612	7.29191	5.16641	5.06011	6.34073	6.1313	5.22525	6.98221	6.79327	7.09501	4.97312	4.95748	5.85867	5.15639	5.60536	5.69832	6.06991
NGO0198	transporter_ammonium	Cellular Processes/Organismal Systems/Human Disease	N/A	N/A	0	7.62031	10.4404	9.64649	9.07689	9.29435	9.99564	9.91658	8.93471	9.27426	9.74736	7.87205	7.62606	6.90775	6.35059	7.36215	7.25157	7.64424	7.35513	7.30551	6.00514	8.77705	8.54119	7.79927	9.2164	7.69046	7.0899	9.6211	9.48766	9.10758	7.88202	9.31391	9.02656	8.3641	6.7131	10.7957	8.25353	8.53016	6.92643	8.65004	8.76531	7.3412	7.61836	7.37565	8.50553
NGO0199	transcription_termination_factor_Rho	Genetic Information Processing	N/A	N/A	0	9.74172	9.24177	8.84108	8.91652	9.37724	9.09394	9.30458	9.63838	9.17826	9.44137	9.0569	8.5302	7.91048	7.97465	8.46647	8.38201	8.56913	7.99687	8.63818	7.89196	8.87911	8.54119	9.24364	8.60192	9.2504	8.93988	8.69922	8.34507	9.25473	8.07256	8.92138	8.54964	8.69137	7.1601	7.40639	8.34273	8.32276	7.17153	8.60957	8.86199	7.04054	9.60351	9.56964	9.59568
NGO0200	phosphoenolpyruvate_synthase	Carbohydrate Metabolism	N/A	N/A	0	11.9225	12.4011	12.1663	11.9833	11.7759	12.3086	11.895	11.3767	11.3154	11.2111	11.8086	11.7999	11.731	12.0194	11.6868	11.9504	11.6215	11.8198	11.7357	12.3366	11.2202	11.5842	11.3565	11.2986	11.411	11.9551	10.9911	10.8517	10.654	12.4313	11.415	11.5222	11.6665	12.8022	11.9216	11.3509	11.2288	12.6412	12.0178	11.8737	12.5422	9.67883	9.62799	10.0861
NGO0201	IS1016_transposase	Transposase	N/A	N/A	N/A	3.9582	4.04712	2.96187	3.51403	3.98535	3.68401	3.70822	3.11084	4.39041	5.24923	3.25913	2.85708	3.38099	3.25401	3.29356	1.42561	3.26526	3.71819	3.83027	3.03129	2.36374	1.42561	1.42561	2.15197	1.42561	1.42561	4.15288	3.70602	1.42561	4.1518	4.2553	4.58578	5.55972	3.3989	2.81739	2.38876	2.16839	3.61943	3.60754	3.62376	5.15639	3.11258	2.67355	2.93837
NGO0202	hypothetical_protein	Hypothetical	N/A	N/A	N/A	4.391	4.66561	5.20767	5.13926	4.75208	4.13746	5.60097	5.39628	6.6577	6.57952	7.16065	6.90769	7.3242	7.77828	6.7776	7.8364	7.45191	7.04933	7.21749	7.84647	6.71302	6.92758	6.90624	6.92147	6.97312	7.05293	6.11638	6.47207	6.15153	6.91397	6.54591	6.95068	6.70671	6.82923	7.21547	6.87193	6.80673	6.68459	6.55766	6.5816	6.72106	7.17502	7.03094	6.31596
NGO0203	phosphatase	Carbohydrate Metabolism	N/A	N/A	N/A	6.65842	6.8513	6.9549	6.30008	6.46423	6.77937	6.9166	6.30578	5.72977	5.97149	5.16567	3.74871	4.95235	4.10973	5.13527	4.70623	4.3212	4.57454	4.36603	5.2613	5.65326	4.78129	6.25606	5.56713	5.88723	5.83089	5.58379	4.6481	3.50037	5.94518	6.37242	6.34073	6.1313	5.22525	6.5518	5.27542	5.8766	5.53895	5.63458	6.03523	4.96713	5.53377	5.27384	5.07918
NGO0204	hypothetical_protein	Hypothetical	N/A	N/A	N/A	3.9582	5.51722	4.99576	5.70092	5.73583	5.46822	5.60097	6.22888	5.21201	5.53235	5.28105	5.59263	5.50396	5.63059	6.07231	5.19726	5.78579	5.89335	6.35253	5.39424	4.69365	5.43517	5.60603	4.60385	5.54561	5.17705	3.14227	5.06074	4.18095	6.21805	6.49037	6.50032	6.41566	6.06157	5.40022	4.51505	4.56253	6.92643	6.66696	5.94966	5.84604	5.71456	5.831	4.91086
NGO0205	LolA_protein	Cellular Processes/Organismal Systems/Human Disease	N/A	N/A	N/A	6.65842	7.53184	6.9933	7.04768	7.54403	7.3462	6.96506	6.30578	5.72977	6.69846	6.12282	6.26678	5.59269	5.70075	5.80469	6.34766	6.02624	5.89335	5.82577	6.16211	5.60744	5.64401	6.46436	6.04435	5.98516	6.27844	5.92634	5.64123	6.27943	7.50853	7.53248	6.89434	6.85673	7.13023	6.37182	6.31128	5.601	7.05418	6.86345	7.35462	7.04054	6.70405	6.99509	5.89018
NGO0206	ABC_transporter_periplasmic_binding_protein__polyamine	Cellular Processes/Organismal Systems/Human Disease	N/A	N/A	N/A	10.25	9.92713	9.60371	9.32255	9.15757	10.2858	9.37349	9.73875	9.88577	9.54017	7.64083	7.89311	8.38924	7.74555	7.84985	8.32407	8.17958	8.14232	7.83539	8.65603	9.40244	8.88654	8.64617	9.73186	9.00454	8.67391	8.93164	9.3899	10.0387	8.09976	7.63841	7.73941	7.74871	7.40428	10.6662	9.20486	10.0722	7.53486	7.62908	7.6805	6.88964	8.90123	8.95667	9.10597
NGO0207	sugar_transferase	Cellular Processes/Organismal Systems/Human Disease	0	1	5	8.05473	8.20569	8.35079	8.10864	7.92736	8.20943	8.21021	7.9262	8.74102	9.00719	7.24793	7.03943	6.64352	8.45132	7.09386	8.44859	7.84558	6.69012	6.98847	7.70072	9.38562	8.45177	8.57318	9.38395	8.47551	8.28519	9.32681	9.55911	9.17484	7.64406	5.77081	5.58015	8.18664	7.24617	9.56843	9.17312	9.25333	7.17153	7.62908	7.45104	6.66018	10.4245	10.5039	9.99956
NGO0208	hypothetical_protein	Hypothetical	0.0134026	3	15	6.21726	6.13941	5.70219	5.70092	6.0053	5.74113	5.97744	5.24775	4.39041	5.53235	7.08892	7.10105	8.49628	8.05698	7.71437	7.8364	8.32145	8.27444	7.49211	7.75096	8.8851	7.8823	7.87411	9.01393	9.42165	8.4506	9.43766	9.1631	8.92428	7.92828	7.50474	7.97489	8.10905	8.91562	10.5103	8.90676	8.82001	8.85532	8.35592	8.49076	8.77024	7.99069	8.22243	7.02311
NGO0209	peptide_chain_release_factor_3	Genetic Information Processing	0	1	6	6.80292	6.38463	6.36139	6.72184	6.78336	6.71768	7.01195	6.06152	6.40951	6.44987	7.57486	7.64687	7.10111	6.91917	7.79717	6.75116	7.32285	7.15863	7.37495	7.10851	7.6399	7.62846	8.03497	7.27035	7.89292	7.84088	7.62688	7.31614	6.87282	7.50853	8.16691	7.83228	7.43564	7.13023	7.18328	7.46245	7.65476	6.97028	8.0276	7.94615	6.88964	7.86729	7.68648	8.17742
NGO0210	phosphoribosyl-AMP_cyclohydrolase	Amino Acid Metabolism	N/A	N/A	N/A	7.36502	6.75773	7.12017	6.6754	6.69482	7.06593	6.78781	6.37879	6.40951	6.44987	4.8534	4.47648	4.47653	4.63093	4.90406	4.8458	4.64706	4.80947	5.12109	4.9513	5.25264	5.3582	5.34949	5.14175	4.80395	1.42561	5.82098	5.111	4.63383	3.92058	4.2553	3.84198	3.6344	4.05819	5.56265	5.00298	5.06812	4.5748	4.56	4.79349	4.74874	4.68067	4.44578	4.46871
NGO0211	imidazole_glycerol_phosphate_synthase_subunit_HisF	Amino Acid Metabolism	N/A	N/A	N/A	6.41022	6.35936	6.13948	6.03149	5.73583	6.61989	5.60097	4.10929	6.10943	5.53235	5.82731	5.30803	6.31968	6.21355	5.8572	6.20069	6.02624	6.08303	6.26736	6.16211	6.63542	6.60127	5.71891	6.21186	5.33846	4.23021	6.20274	6.02744	6.15153	6.40431	5.9464	5.71669	6.34966	4.50032	7.52597	6.37752	6.16016	5.41709	5.2677	6.691	6.38713	5.77786	5.79433	5.38199
NGO0212	1-(5-phosphoribosyl)-5-[(5-phosphoribosylamino)methylideneamino]_imidazole-4-carboxamide_isomerase	Amino Acid Metabolism	N/A	N/A	0	6.99567	7.11546	7.284	6.41765	7.06815	7.38639	6.02399	6.8067	7.13795	6.57952	6.36784	6.55812	6.80038	6.11436	6.52557	5.85222	6.71643	6.32756	5.97662	6.60638	6.81207	6.42437	6.70217	6.49774	6.84874	5.30891	6.20274	5.49796	5.68099	7.31317	7.00802	7.53354	6.99261	7.24617	7.89323	6.54699	6.37175	7.80075	7.68209	7.78285	8.21536	6.01294	5.84003	5.49015
NGO0213	imidazole_glycerol_phosphate_synthase_subunit_HisH	Amino Acid Metabolism	N/A	N/A	N/A	5.21266	6.67824	6.85416	7.28264	7.24481	6.4213	6.8145	6.14763	6.26728	6.80833	6.14322	6.31962	6.212	7.11131	6.37183	6.78593	6.57238	6.90619	6.3247	7.10851	6.58323	6.78834	6.58817	6.25195	6.82252	6.14416	6.20274	6.00115	6.70083	6.26692	7.68859	7.20344	6.53922	6.82923	7.48772	6.4949	6.34614	7.20861	7.70789	7.32099	7.13303	6.52689	6.85547	5.89018
NGO0214	phosphotransacetylase	Carbohydrate Metabolism	N/A	N/A	N/A	8.96543	9.61147	9.74538	9.4521	9.5085	9.54147	9.12438	8.71292	8.94147	8.70044	8.42748	8.58512	9.30758	8.67637	8.57213	9.14806	9.34302	8.70022	8.50823	9.49255	9.46381	9.30943	9.86161	9.2775	9.71308	9.14694	8.95668	8.89743	8.92428	9.74554	8.13107	9.24496	8.60922	10.1009	10.9116	8.7982	8.97519	9.73707	8.91653	8.87363	9.78294	7.63124	7.70878	7.68876
NGO0215	ABC_transporter_ATP-binding_protein__iron_related	Environmental Information Processing	0	1	7	6.99567	7.37688	6.85416	6.85281	6.69482	7.31531	6.86646	7.56914	6.40951	6.80833	6.01622	6.37058	7.66744	7.2578	7.87548	7.43795	7.74842	6.74725	6.58145	7.50967	5.53584	6.26533	5.48349	5.4181	5.66874	5.54095	5.92634	6.9955	6.78939	6.16746	5.20585	6.42273	6.41566	6.75286	4.8599	4.98409	5.02006	6.32787	5.2677	5.14274	6.83561	3.86467	3.32148	5.57678
NGO0216	ABC_transporter_permeas	Environmental Information Processing	0	1	7	7.99583	8.10294	7.79936	8.14316	8.29155	7.94599	7.71096	7.6887	8.06834	7.53929	7.05705	6.37058	7.34981	7.5509	7.541	8.02277	8.40882	6.43583	6.69448	8.33228	6.27493	6.56759	6.99837	6.11854	6.92465	6.97602	6.57059	7.44832	6.70083	6.48912	6.74885	8.86012	7.49786	7.79536	5.74018	6.12669	6.28003	7.41307	6.86345	6.74273	7.98669	5.91786	5.93573	6.77777
NGO0217	ABC_transporter_periplasmic_binding_protein__iron_related	Environmental Information Processing	0.00556715	4	7	10.7814	11.3182	10.1708	10.1694	10.1452	11.2153	9.87282	9.86468	9.81092	10.1428	8.61055	8.8412	11.2902	11.3113	10.5187	11.8297	11.556	7.89947	8.26657	12.1256	8.70702	8.0743	9.30804	8.14377	9.09489	10.1224	9.83873	11.6857	10.3465	9.31186	8.71898	11.3206	10.9322	11.6578	8.1192	8.29787	7.56608	11.5215	9.09327	9.11835	11.4657	8.94745	8.62148	9.30351
NGO0219	argininosuccinate_lyase	Amino Acid Metabolism	N/A	N/A	N/A	8.05473	8.88284	7.94357	7.79798	8.15449	8.47	8.03976	7.50542	7.13795	7.97573	8.15893	8.43773	8.13324	7.5883	7.99723	8.28816	8.12902	7.57611	7.61201	8.5178	8.41378	8.12146	8.68825	7.55816	8.63458	7.29376	8.34825	7.81518	8.59653	8.95771	6.54591	7.29332	8.04799	8.23486	8.47249	7.38591	7.8676	8.20104	7.48733	7.41961	7.74441	5.80089	5.60605	7.73956
NGO0220	UTP-glucose-1-phosphate_uridylyltransferase	Carbohydrate Metabolism	N/A	N/A	N/A	8.3416	9.35467	8.81988	8.82381	8.80278	9.118	8.93066	8.27084	7.97999	8.55049	7.61918	7.60495	7.37497	6.91917	7.32542	7.48101	7.22992	6.9555	7.17139	7.79951	7.46198	7.93605	8.55813	6.53792	8.30618	7.72818	7.2753	6.7337	7.66382	8.19112	7.085	7.05716	7.23108	7.83292	7.78384	6.27312	6.67409	7.80075	7.54571	7.83142	7.37946	6.41705	6.16117	7.15529
NGO0221	deoxyribonucleotide_triphosphate_pyrophosphatase	Nucleotide Metabolism	N/A	N/A	N/A	7.21814	7.99232	7.34466	7.51129	7.62609	7.38639	7.41216	6.75282	6.53894	7.25887	6.46824	6.51347	6.31968	6.76432	6.27875	6.85305	7.49248	5.67477	6.91575	6.80977	6.28222	5.57772	5.48349	5.80763	5.41089	6.21287	5.70728	5.86197	6.27943	6.00405	6.17512	5.42922	6.28049	5.70351	6.43112	5.54322	5.7649	5.75541	6.37637	6.74273	5.73214	4.68067	5.04237	5.333
NGO0222	hypothetical_protein	Hypothetical	N/A	N/A	N/A	6.49779	6.77694	6.44694	5.39091	6.14566	6.65323	6.4895	6.37879	6.10943	6.69846	6.25991	5.08099	6.37065	6.00781	5.8572	6.09365	6.41231	4.91376	6.01198	5.8289	5.803	6.03808	6.17935	5.46446	6.16302	4.23021	5.2994	5.74002	6.15153	6.85131	5.20585	5.26047	5.55972	5.85759	5.61484	4.94555	5.31355	5.94347	5.63458	5.76152	6.22835	6.58103	6.49375	5.82097
NGO0223	inorganic_pyrophosphatase	Energy Metabolism	N/A	N/A	N/A	11.0582	11.8339	11.2006	10.5531	10.468	12.0715	10.8955	10.7412	10.2206	9.97633	9.79504	9.64392	10.0278	9.82407	9.26748	9.70597	9.69552	9.50065	9.53145	10.1367	10.0352	9.76043	10.1646	10.2295	9.9704	9.77635	10.4186	10.4751	9.51046	9.23421	9.39924	8.67193	9.01223	10.0854	10.569	10.1983	10.5194	9.82922	9.85181	9.76894	9.71726	10.1864	10.2653	11.3292
NGO0224	dATP_pyrophosphohydrolase	Metabolism of Cofactors and Vitamins	N/A	N/A	0	7.54013	6.77694	6.33171	6.47302	6.72494	7.04096	6.45596	7.13621	6.26728	6.44987	5.63879	4.95229	5.75519	4.47784	5.04724	4.55134	4.91153	4.80947	5.78544	3.60284	5.91059	5.64401	5.34949	6.04435	5.18156	1.42561	5.58379	6.28875	6.95168	4.81619	4.71433	5.06909	4.5934	3.3989	5.40682	5.90491	6.0691	3.04444	4.00321	4.32864	3.76049	6.93637	6.72537	6.1473
NGO0225	MafB-like_protein	Cellular Processes/Organismal Systems/Human Disease	N/A	N/A	0	8.88658	8.18428	8.41582	8.05526	7.57742	8.05596	8.07329	9.29646	9.60481	9.78813	8.34633	8.27355	7.92759	9.08887	8.34788	8.71518	8.42986	8.21496	8.30976	8.26473	9.76042	8.69719	9.03118	9.69562	8.95715	9.4957	8.85381	9.03637	9.34511	8.40249	7.93715	8.0018	8.9799	9.36349	9.15397	9.3159	9.37536	9.24255	9.0024	8.99586	9.35411	9.05331	9.38509	9.98714
NGO0226	hypothetical_protein	Hypothetical	N/A	N/A	0	8.65878	8.3082	8.32091	8.3641	8.00302	7.70513	8.27888	8.043	8.98752	9.22083	6.27847	5.9011	6.212	8.66766	5.77769	7.62233	6.49456	5.94317	6.35253	7.02928	7.87981	6.78834	6.99837	8.21978	6.42953	7.0899	8.72859	8.92212	8.06938	6.75188	7.63841	6.16122	7.23108	8.26265	8.14302	7.82065	7.93567	8.23738	8.60957	8.36443	8.21536	9.38458	9.42529	9.84797
NGO0227	hypothetical_protein	Hypothetical	N/A	N/A	0	8.36506	8.63188	8.44381	8.71329	8.12092	8.03715	8.74894	8.5488	10.4517	10.2043	7.81604	7.16014	7.24453	9.00839	7.61134	7.96328	6.96741	7.8085	7.5169	7.91417	9.10036	8.83088	10.0128	9.2276	9.62864	8.57311	9.58944	9.82344	8.86441	7.31317	6.4326	6.34073	8.10905	8.1027	10.2385	8.9533	8.95628	7.726	7.70789	7.45104	7.37946	9.47009	9.51376	9.35022
NGO0228	hypothetical_protein	Hypothetical	N/A	N/A	N/A	1.42561	1.42561	3.26927	3.51403	1.42561	2.35302	3.44596	1.42561	3.6758	4.42372	2.28896	1.42561	2.85711	3.6047	1.42561	3.30676	1.42561	1.42561	2.9135	1.42561	1.97354	5.76805	7.31732	7.70965	7.3669	1.42561	1.42561	1.42561	1.42561	1.42561	1.42561	1.42561	1.42561	2.87106	1.81103	6.95136	6.85291	1.42561	1.42561	1.42561	1.42561	6.75988	7.14436	7.09803
NGO0229	hypothetical_protein	Hypothetical	0	1	1	6.21726	6.71853	5.957	6.52635	5.47662	6.4213	6.84071	6.6386	8.44354	8.31034	6.33275	6.72402	5.50396	8.809	6.66447	7.54328	6.84738	5.84175	6.0465	7.50967	9.28854	6.72864	7.63682	8.02937	7.61612	7.12594	10.556	10.8003	9.6821	7.42495	6.02675	5.58015	7.15589	7.54675	10.4664	7.5124	7.66773	7.24476	7.65583	7.73258	7.45306	7.09977	7.4744	7.85348
NGO0230	transport_protein__potassium	Cellular Processes/Organismal Systems/Human Disease	N/A	N/A	N/A	7.3177	6.97287	6.17336	6.52635	6.14566	6.70183	6.86646	6.30578	7.13795	6.44987	5.85233	5.82997	6.15497	5.83155	5.93254	6.34766	6.90864	5.4168	6.55774	5.51587	5.32533	6.26533	5.60603	5.15125	5.83565	3.92921	6.11638	6.00115	5.68099	6.40431	6.10285	6.64397	6.47876	5.61979	3.91808	5.04002	5.23166	5.13694	5.40071	5.94966	6.04986	5.82356	5.44956	6.78384
NGO0231	diadenosine_tetraphosphatase	Nucleotide Metabolism	0.00556326	2	2	6.99567	6.77694	6.39048	7.42973	6.8117	7.00269	7.07953	7.04949	6.53894	6.44987	6.48431	6.76267	7.21697	6.39351	6.25939	7.06604	6.90864	6.25057	6.26736	7.25499	6.10427	6.56759	6.58817	6.19367	7.29247	5.54095	6.0245	6.50983	6.50549	7.14051	7.47645	7.33624	7.03519	6.29509	5.46489	6.23391	6.03742	6.73632	6.37637	7.10086	6.88964	6.53606	6.42354	6.19364
NGO0232	hypothetical_protein	Hypothetical	N/A	N/A	N/A	8.05473	7.78038	7.15446	7.84067	7.50985	8.15813	7.62311	7.36886	6.86935	7.60163	5.82731	6.837	7.3242	6.21355	7.00372	6.481	6.90864	6.59994	6.01198	7.18361	5.98407	5.76805	4.84998	6.21637	5.09613	6.85238	6.91537	6.49107	6.87282	6.60764	7.71305	6.71076	6.53922	6.63013	5.90283	6.16054	6.09241	6.25877	6.99502	7.21512	6.38713	6.30887	6.21761	6.89449
NGO0233	outer_membrane_protein	Cellular Processes/Organismal Systems/Human Disease	0.00285868	5	7	8.69625	9.71959	9.43619	8.5167	8.98795	9.66707	8.59585	7.47247	7.93369	7.60163	7.59719	7.94443	7.94449	7.69501	8.56427	8.33585	8.17958	8.73592	8.23704	8.69504	8.86461	7.27919	8.03497	8.74286	8.28715	7.94541	8.23	9.04924	6.87282	6.68156	6.10285	5.71669	5.55972	6.348	9.39496	9.01003	9.01125	6.02901	6.37637	6.79268	5.84604	9.37249	10.1658	10.9034
NGO0234	coproporphyrinogen_III_oxidase	Energy Metabolism	0.00278552	3	20	5.73046	5.47065	5.06995	5.9557	5.61207	5.50532	5.25486	5.7671	5.72977	3.70395	4.74993	5.30803	4.27384	3.88074	4.95341	4.17826	5.13437	5.01091	5.05451	4.76662	5.20718	5.57772	5.20161	5.26053	5.72656	3.54136	5.13274	5.2065	5.85552	4.81619	2.99923	5.58015	3.05633	3.3989	3.87952	5.12862	5.391	4.32349	1.42561	3.04788	4.49034	3.83423	3.57218	6.38146
NGO0235	DNA_ligase	Genetic Information Processing	0	1	1	7.21814	6.50474	6.76818	6.72184	6.86677	6.25747	6.96506	7.25722	7.05386	7.09514	7.00232	7.16014	7.3242	6.8895	7.02679	7.22648	7.60778	7.24047	7.18692	6.98797	7.76484	7.61204	6.99837	7.50391	6.87449	6.07201	7.49635	7.13484	6.78939	7.31317	7.32603	7.94747	7.84758	6.54209	5.82627	7.25118	7.07567	6.97028	6.43937	7.10086	6.83561	6.5766	6.29177	7.42732
NGO0236	hypothetical_protein	Hypothetical	0	1	18	9.83706	10.3679	10.3348	10.0876	10.0769	10.1884	10.4315	9.89607	10.1413	10.1943	9.22879	9.18487	9.04306	9.62704	9.10365	9.48058	9.21555	8.9456	9.06107	9.74886	8.86097	8.92692	9.03118	8.78441	9.04477	9.19861	9.16437	9.01029	8.82308	9.74123	9.70371	9.8738	9.06454	10.8925	9.32641	8.7711	8.98247	10.5568	9.59966	9.71818	10.567	9.81675	9.87304	8.84259
NGO0237	N-acetyl-anhydromuranmyl-L-alanine_amidase	Enzyme Families	N/A	N/A	N/A	4.391	4.39038	4.55227	4.83345	4.75208	5.30942	4.42876	4.10929	4.39041	5.97149	6.36784	6.60142	6.80038	6.4352	6.38974	6.09365	5.49681	6.53652	6.55774	6.98797	4.84046	5.57772	5.71891	4.84632	6.65433	7.75144	5.13274	5.57138	5.48224	7.26591	8.1491	7.56996	7.07656	7.97411	6.00185	5.09384	5.08379	7.98299	8.30613	8.15139	7.7148	5.05943	5.19138	4.79453
NGO0239	thymidylate_kinase	Nucleotide Metabolism	N/A	N/A	0	5.73046	5.1541	5.957	5.50186	5.61207	5.35081	5.3311	5.96992	5.21201	3.70395	6.51593	7.1309	6.87284	6.39351	6.49279	6.14816	6.1329	6.69012	6.45879	6.71166	6.33229	6.34704	6.6463	6.26508	6.84874	6.51442	6.20274	6.76525	6.60647	5.81965	6.24394	4.26325	6.28049	4.97782	5.65416	6.04748	6.45199	4.97312	5.83559	5.85867	5.84604	5.88232	5.849	5.31629
NGO0240	malic_enzyme__malate_dehydrogenase/oxaloacetate-decarboxylating	Carbohydrate Metabolism	0.047507	2	2	8.69625	9.56529	9.39018	9.35236	9.23805	9.57445	9.39132	9.05083	9.138	8.93639	9.36512	9.54765	8.86809	8.89358	8.9613	8.26372	8.25226	9.22725	8.91952	8.93121	9.92776	9.02319	9.26234	9.52454	9.42601	9.07504	10.1413	10.1534	9.48418	9.57189	8.53924	8.49388	8.537	9.48644	10.8219	9.89116	9.9654	9.63864	9.52183	9.31049	9.13688	9.36544	9.57437	10.008
NGO0242	tetraacyldisaccharide_4'-kinase	Glycan Biosynthesis and Metabolism	N/A	N/A	0	5.86847	5.0308	5.60611	5.50186	4.86553	5.03225	4.42876	5.7671	4.39041	5.97149	6.95698	6.94177	6.64352	6.82827	6.81784	5.71436	6.32506	7.59179	6.81936	6.65999	6.94664	6.53309	6.46436	7.01757	6.20425	6.07201	6.75327	6.61749	7.02646	6.60764	6.49037	6.89434	6.1313	7.18936	6.14261	6.69859	6.48757	6.78625	6.76855	6.63734	6.72106	7.49695	7.60165	6.86618
NGO0243	hypothetical_protein	Hypothetical	0.0602458	6	6	7.05459	7.05382	7.73285	7.51129	7.87462	7.18465	6.98869	7.2954	7.05386	7.47413	7.75115	7.82172	7.51735	8.31297	7.49212	7.20095	6.78339	7.83509	7.5533	7.95761	8.17626	7.29984	7.51737	7.61557	7.61612	8.73351	6.86334	6.85596	7.75457	7.8976	8.60603	8.05415	7.87127	8.73892	8.07241	7.71938	7.73337	8.80779	9.49985	9.24028	8.50209	9.20888	9.19552	7.64945
NGO0244	hypothetical_protein	Hypothetical	N/A	N/A	0	5.21266	5.87965	4.74663	4.44289	5.2459	5.54147	5.25486	4.8943	5.21201	5.53235	7.20979	6.80032	6.76274	7.47305	7.12625	7.37085	6.71643	7.17953	7.15569	7.45009	6.44708	6.72864	6.85787	6.58748	6.65433	8.20324	5.70728	6.35249	5.85552	7.11406	7.38809	6.83571	7.43564	7.90524	7.34779	6.60956	7.05606	7.67393	7.92137	8.09283	7.68456	7.54084	7.62268	8.19799
NGO0245	3-deoxy-manno-octulosonate_cytidylyltransferase	Glycan Biosynthesis and Metabolism	N/A	N/A	N/A	6.58034	7.0058	6.50127	6.76683	6.69482	6.77937	6.45596	6.8067	6.76741	6.91041	6.88619	7.58353	7.49457	7.2578	7.31609	7.12153	7.27713	7.52804	6.83916	7.56689	7.1753	7.34028	7.51737	7.30461	7.21398	7.81903	7.31458	7.21698	7.56698	7.54857	7.50474	6.77459	6.75847	7.24617	7.74933	7.14539	7.33513	6.97028	7.45723	7.54142	7.3019	7.06538	7.25625	6.11877
NGO0246	hypothetical_protein	Hypothetical	0	2	15	4.72074	4.66561	4.44399	3.51403	5.2459	4.81208	4.99814	4.42239	4.85996	4.89573	5.82731	4.81076	5.08105	5.30954	5.54124	5.56184	3.89461	5.6145	4.9112	5.11471	6.03682	5.64401	4.84998	6.10887	5.33846	6.61933	5.2994	5.60673	6.01113	5.3597	5.57072	5.42922	5.87375	5.61979	6.24534	5.64255	5.94652	6.25877	5.92645	6.11599	5.47301	5.81604	5.75669	4.69407
NGO0247	hypothetical_protein	Hypothetical	N/A	N/A	N/A	3.317	3.3898	3.72113	4.19739	4.34392	3.68401	3.44596	3.11084	1.42561	1.42561	4.51704	4.03634	4.47653	3.88074	3.71053	4.17826	4.3212	5.10185	4.25034	4.30372	5.68669	4.52163	4.38113	5.45684	4.5692	2.98271	5.70728	5.64123	4.9759	4.52299	2.99923	3.84198	1.42561	3.76899	5.26139	4.86516	5.08379	3.61943	4.00321	3.62376	3.15701	6.43186	6.79188	5.41373
NGO0248	tryptophan_synthase_subunit_alpha	Amino Acid Metabolism	N/A	N/A	N/A	6.21726	6.40947	6.17336	6.52635	6.35286	5.8603	6.35041	6.75282	6.96455	7.09514	9.44934	9.59123	9.03519	9.36147	9.64999	8.97816	8.86013	9.75147	9.63131	9.36128	8.85487	8.5923	8.60282	8.8025	9.20041	9.98691	7.9843	8.95667	8.57179	9.15862	9.61568	8.70505	9.46564	10.0932	8.86628	8.82084	8.44231	10.1435	10.0862	9.89425	9.87282	8.48033	8.43497	8.51832
NGO0249	acetyl-CoA_carboxylase_subunit_beta	Carbohydrate Metabolism	N/A	N/A	24	6.73248	6.48151	7.04904	7.18659	6.8395	6.4213	6.94104	6.51454	7.13795	6.57952	8.5043	8.51896	8.59592	8.39967	8.43665	7.39356	8.22844	8.79804	8.76257	8.3968	9.73276	8.25434	8.11943	9.54751	8.188	8.64936	8.81327	9.09027	8.32764	8.45609	8.55284	8.88923	8.26026	9.01701	9.93959	9.79423	9.55433	8.91261	8.58194	8.72731	8.6186	8.0056	7.94831	8.37909
NGO0250	Cnp1	Hypothetical	0.0722857	6	2	6.21726	7.16002	6.91544	7.1531	6.99589	7.2623	6.89175	6.30578	5.9321	6.91041	6.57716	6.51347	7.3242	6.69741	6.50927	6.85305	6.84738	6.66068	6.29631	7.18361	5.81312	5.98798	6.46436	5.66293	6.35828	7.01499	6.28422	6.12804	6.27943	7.35892	7.3574	7.10759	7.58641	7.54675	6.90069	5.4365	5.84948	8.0458	7.39507	7.9896	7.68456	6.95356	6.99912	7.70163
NGO0250a	hypothetical_protein	Hypothetical	N/A	N/A	N/A	4.72074	4.82314	4.44399	4.99456	4.34392	4.31797	4.11528	5.24775	5.21201	4.89573	6.79895	7.16014	6.80038	7.2578	7.08289	6.5635	6.02624	7.39141	6.67257	7.323	5.53584	6.30676	5.9211	5.37829	5.98516	7.19543	5.44864	6.61749	5.2514	7.14051	6.96794	7.20344	7.58641	8.90684	5.93052	4.90592	5.36565	8.43803	7.26209	7.13996	8.60252	4.34243	4.64636	5.19353
NGO0252	hypothetical_protein	Hypothetical	N/A	N/A	0	5.57775	5.0308	4.91748	4.99456	5.2459	5.13075	4.99814	5.39628	5.49416	4.89573	6.3504	5.75514	6.31968	6.16481	5.75018	5.56184	6.1329	6.12678	6.37984	6.2346	5.89162	5.93607	5.60603	5.92811	5.72656	5.17705	5.58379	6.60009	6.15153	5.75253	5.20585	6.50032	5.87375	6.82923	6.01052	5.45029	5.72564	6.57521	4.95748	5.28975	6.66018	6.11442	6.23138	5.74825
NGO0253	hypothetical_protein	Hypothetical	N/A	N/A	N/A	3.9582	3.75871	4.19844	4.19739	4.62874	4.23065	4.11528	3.70283	3.6758	1.42561	2.28896	3.38095	1.42561	1.42561	1.42561	1.42561	1.42561	1.42561	1.42561	1.42561	1.42561	2.70078	1.42561	2.15197	1.42561	1.42561	1.42561	2.9996	1.42561	1.42561	2.99923	1.42561	1.42561	1.42561	2.18977	2.38876	1.95371	1.42561	3.03501	3.04788	1.42561	2.8036	2.67355	2.01973
NGO0255	dihydroorotase	Nucleotide Metabolism	N/A	N/A	0	6.11013	5.64847	5.9954	6.41765	6.39095	5.77186	6.2365	6.30578	6.10943	6.14922	4.38431	3.38095	2.85711	4.10973	4.49998	2.79953	4.64706	4.80947	4.1241	3.60284	6.18436	4.52163	4.38113	5.64293	4.80395	1.42561	5.2994	4.42616	5.85552	5.05897	4.89772	5.84136	4.03317	4.05819	4.97138	5.72414	5.17434	4.01648	4.30932	4.58019	3.76049	6.74019	6.47073	5.79713
NGO0256	transcription_antitermination_protein_NusB	Genetic Information Processing	0	1	3	6.21726	7.0058	6.44694	6.62741	6.31374	6.65323	6.4895	5.53083	5.9321	5.53235	5.82731	5.5039	4.95235	5.89274	5.2579	6.60304	6.32506	5.34433	5.61176	5.73195	6.78152	5.76805	6.3289	6.17061	6.28333	6.21287	6.69491	6.65166	7.02646	6.56921	6.49037	5.71669	6.28049	5.85759	6.30646	6.77154	6.56732	6.18618	6.61335	6.40013	6.22835	8.01382	7.96898	7.87919
NGO0257	6_7-dimethyl-8-ribityllumazine_synthase	Metabolism of Cofactors and Vitamins	0	1	18	8.16576	8.90045	8.59499	8.49013	8.03941	8.35322	8.14863	7.53763	8.02484	8.11046	7.75777	7.80331	7.07063	7.08538	7.42427	6.97858	6.90864	7.54424	7.26217	7.50967	6.23035	7.14865	8.1398	5.8947	7.97849	7.0899	6.86334	6.78077	6.95168	7.85034	8.13107	7.20344	8.10905	8.28992	5.79647	5.92476	6.06125	8.3244	8.33951	8.07276	7.68456	6.9329	6.95419	6.73458
NGO0258	hypothetical_protein	Hypothetical	0.0214315	4	2	6.41022	6.83307	7.04904	7.01076	7.34515	7.0535	7.24564	6.6386	5.49416	6.44987	5.90109	5.08099	4.81082	5.83155	4.95341	4.97285	4.64706	5.10185	5.56484	5.2613	5.06141	6.17869	7.2811	4.73663	6.97312	5.91583	5.2994	5.67492	5.48224	6.48912	6.79541	6.77459	6.65301	6.90176	4.52323	5.00298	5.18888	6.8812	5.7386	6.4632	6.22835	7.34625	7.51433	6.58974
NGO0259	ribonuclease_III	Genetic Information Processing	N/A	N/A	0	6.65842	5.37272	5.39215	6.30008	5.54595	4.68768	5.47238	6.22888	6.26728	5.97149	6.41891	6.09554	5.90116	5.30954	6.19969	5.71436	5.78579	5.94317	6.55774	5.51587	6.6524	6.87349	7.08496	6.76721	6.87449	5.30891	6.50415	6.82635	7.95922	5.52995	6.49037	6.25377	6.94872	5.78262	5.16333	6.73272	6.39692	5.85252	5.7386	6.33418	6.04986	7.9277	8.08716	7.57098
NGO0260	GTP-binding_protein_Era	Genetic Information Processing	N/A	N/A	0	5.40682	4.66561	4.19844	2.96118	4.86553	4.31797	4.99814	5.39628	6.26728	5.53235	6.84945	6.72402	6.15497	6.21355	6.63474	6.34766	5.91104	6.85513	6.71606	6.2346	7.79827	7.23697	6.3289	7.51309	6.7126	6.93598	7.15062	7.74574	8.23613	6.31419	7.19327	7.0049	6.28049	6.24017	5.79144	7.76405	7.50378	6.45684	6.37637	6.40013	5.84604	7.24373	7.51433	7.61586
NGO0261	N-(5'-phosphoribosyl)anthranilate_isomerase	Amino Acid Metabolism	N/A	N/A	N/A	3.9582	4.89579	5.14047	4.19739	5.06837	4.92643	5.3311	3.11084	4.39041	4.89573	4.23762	4.03634	4.47653	4.30594	4.2835	4.8458	4.64706	4.2923	4.36603	3.99796	4.25645	4.65743	4.38113	4.84632	4.12144	2.98271	4.72625	5.15955	1.42561	4.34972	4.2553	4.58578	4.3413	3.76899	6.37518	4.15425	4.64982	3.61943	5.40071	5.14274	3.76049	4.27716	3.5258	4.64102
NGO0262	transcription_elongation_factor_GreB	Genetic Information Processing	N/A	N/A	N/A	5.57775	5.84361	6.06924	4.99456	4.75208	5.74113	5.97744	5.53083	5.49416	5.53235	4.90243	4.6535	4.27384	4.10973	4.85294	5.29748	3.89461	4.57454	5.24559	4.55415	4.25645	4.52163	5.48349	4.78643	5.00525	5.30891	3.74212	4.25586	5.2514	5.16641	4.2553	5.84136	4.5934	4.97782	6.48497	4.68928	4.44519	4.32349	6.24145	5.76152	3.76049	4.0074	2.76711	4.34082
NGO0263	amidophosphoribosyltransferase	Nucleotide Metabolism	0.00257866	3	10	7.54013	9.04601	9.39377	9.14659	9.07817	9.11501	9.32328	8.56452	8.37591	9.03003	7.83495	7.80331	7.82178	7.88732	7.73552	7.52282	7.9069	8.23506	8.0459	8.04073	7.20245	8.30629	8.36407	8.14849	8.20838	8.46474	8.49219	8.62836	7.16528	8.92767	9.01284	8.83041	8.87834	9.08863	10.4141	7.36794	8.21555	9.02079	8.80146	9.10853	8.7264	9.33033	9.10598	7.77651
NGO0264	bacteriocin_production_protein	Cellular Processes/Organismal Systems/Human Disease	N/A	N/A	24	8.47695	7.98408	7.55178	7.25133	7.49245	8.02447	7.72509	7.50542	7.78517	7.40589	7.02446	7.24447	6.68436	7.08538	6.40744	7.39356	6.71643	6.74725	6.79929	7.02928	6.16079	7.0051	7.04231	6.55582	6.87449	6.14416	6.0245	6.02744	6.01113	7.52869	5.77081	6.16122	6.70671	5.61979	6.18152	6.13523	6.43387	5.28387	4.56	5.85867	6.72106	6.86907	6.50513	6.13785
NGO0265	tetrapac_protein	Cellular Processes/Organismal Systems/Human Disease	N/A	N/A	N/A	8.88658	8.69883	9.22259	9.29979	9.10703	9.00641	9.16641	8.38144	8.37591	8.81009	7.4899	7.3749	7.7076	7.32581	7.22927	7.00833	7.57036	7.35513	7.69037	7.53856	8.20339	7.47349	7.42081	7.80248	7.67589	7.58018	7.77501	7.34774	7.70991	8.08622	7.53248	7.53354	7.52798	7.45335	8.2987	7.87766	8.05698	7.67393	7.87658	7.28655	7.77343	7.32262	7.42438	8.28392
NGO0266	bifunctional_folylpolyglutamate_synthase/dihydrofolate_synthase	Metabolism of Cofactors and Vitamins	N/A	N/A	0	7.69626	7.5205	7.61469	7.48461	7.70374	7.4351	7.52957	6.95722	7.61957	7.82711	8.41496	8.30005	8.49628	8.27907	8.19849	8.67866	8.58798	8.22505	8.45792	8.5178	8.11635	8.50609	8.82028	7.84964	8.72224	8.22001	7.68797	7.56939	7.88081	8.40249	8.34954	8.02821	8.16763	8.28992	8.09396	7.73629	7.78904	8.0458	8.66329	8.36443	8.08255	6.28731	6.41753	6.68358
NGO0267	FolI	Cellular Processes/Organismal Systems/Human Disease	0	1	6	8.05473	8.36639	8.43686	8.87605	8.78859	8.3328	8.69969	8.25155	8.26811	8.55049	7.2573	6.72402	6.68436	6.62723	6.57337	6.71554	6.84738	6.88089	6.95257	6.85643	7.04422	7.5094	7.20581	7.17865	7.06543	6.76363	6.96559	6.45282	7.02646	7.28973	7.15807	6.95068	6.59724	6.44831	7.03835	7.12412	7.02816	6.57521	6.61335	6.40013	7.3019	6.28187	6.50513	6.62396
NGO0268	hypothetical_protein	Hypothetical	N/A	N/A	0	7.21814	7.23136	7.15446	7.51129	7.09145	7.09047	7.2259	7.00409	7.36428	6.57952	6.87405	6.97506	6.68436	6.82827	6.42492	6.64152	6.90864	6.40063	6.77893	6.36948	7.95698	6.42437	7.45372	7.91485	7.31144	7.50007	7.19339	6.60009	7.516	6.97403	7.68859	5.84136	5.55972	6.29509	8.21596	7.8047	7.94848	6.32787	7.19069	7.59867	6.14188	6.60301	6.70578	6.84893
NGO0269	ABC_transporter_ATP-binding_protein__amino_acid	Cellular Processes/Organismal Systems/Human Disease	0.00238064	2	6	7.16566	7.90776	7.8315	7.77615	7.76297	8.08066	7.90967	7.65973	6.76741	7.25887	8.0606	7.96113	8.16243	7.60664	8.00305	7.60297	7.81392	8.0881	8.02876	8.06078	8.49443	7.78313	8.1398	8.42152	7.94244	8.75668	8.50921	8.09505	8.29778	7.98773	8.21905	6.83571	7.11677	7.56918	8.7954	8.2496	8.29126	7.82483	8.56792	8.4602	7.37946	8.16466	8.21207	7.98296
NGO0270	hypothetical_protein	Hypothetical	N/A	N/A	N/A	9.91859	10.2915	10.5286	9.84703	9.87688	10.3444	9.91658	9.66048	9.58996	10.0226	7.60455	7.80331	7.62613	8.27907	7.10474	7.90124	7.45191	6.90619	7.45411	8.02039	8.47389	7.56163	8.39828	8.63594	8.21847	7.50007	7.35281	7.27291	7.83995	8.03077	8.11281	6.95068	7.64257	8.07161	8.95305	8.70392	8.8881	8.06615	8.41973	8.13213	7.7148	7.99401	8.15187	8.60647
NGO0271	hypothetical_protein	Hypothetical	N/A	N/A	N/A	9.77712	9.67168	10.1977	9.7828	9.9456	10.0102	9.87599	9.66778	9.57496	9.22083	7.27588	7.16014	6.76274	7.3035	6.91995	7.03747	6.84738	7.20013	7.37495	7.21974	7.55519	7.79772	7.69303	7.81738	7.38493	7.44407	6.75327	7.36842	6.87282	6.52972	6.37242	6.50032	6.75847	7.1601	8.17995	7.94225	7.99657	7.20861	7.19069	6.84095	6.83561	7.09047	7.14436	7.12217
NGO0272	dimethyladenosine_transferase	Genetic Information Processing	0	1	12	8.21822	8.19858	8.55063	7.58848	7.76297	8.52053	7.94633	7.8513	7.78517	7.53929	8.88911	9.05082	8.9952	8.85575	8.48324	8.60273	8.64307	8.98767	9.00084	9.14353	8.48972	8.20046	8.39828	8.64933	8.28715	9.19861	8.16703	8.30271	8.38558	8.92767	8.94221	8.2907	8.59506	9.00883	9.30897	8.67935	8.78711	9.07198	9.52183	9.19459	8.71148	7.2959	7.25289	7.53189
NGO0274	tryptophan_synthase_subunit_beta	Amino Acid Metabolism	0.00278552	2	15	6.65842	7.29933	7.43111	7.45743	7.24481	7.49146	7.39458	6.30578	5.9321	6.91041	7.90821	7.97765	8.16243	8.13487	8.07672	7.54328	8.02223	8.49883	8.45792	8.04073	7.27732	8.00054	7.24395	7.51126	7.13098	8.86724	8.52604	8.65386	7.61621	9.65217	9.23169	8.73743	9.06454	9.72987	8.98195	7.63171	7.80322	9.63864	9.3024	9.49516	9.23401	8.04463	8.10781	7.88202
NGO0275	IgA-specific_metalloendopeptidase	Enzyme Families	0.00349675	3	22	11.9825	12.2696	12.1798	11.8809	11.4929	12.2967	11.919	11.4694	11.8141	11.7748	10.4032	10.196	10.88	11.1934	10.7134	11.3413	11.1177	10.1378	10.3374	11.6173	10.9021	10.0157	10.5389	11.0157	10.5458	11.2471	10.0159	10.7059	10.5502	10.2733	8.731	10.321	11.5336	12.0213	11.17	10.9996	10.9147	11.8509	10.6489	10.4553	11.6723	10.3918	10.3851	11.2893
NGO0276	ComA_protein	Cellular Processes/Organismal Systems/Human Disease	N/A	N/A	N/A	1.42561	3.91059	3.51491	3.89857	4.34392	3.92963	4.11528	4.67799	5.49416	4.42372	5.77592	6.0336	6.94183	6.26069	6.25939	5.85222	6.71643	6.32756	5.70123	5.8289	6.16079	6.03808	5.34949	5.80763	5.18156	6.40126	5.70728	5.38024	6.78939	6.11503	6.24394	7.37792	6.85673	5.85759	5.55673	5.87462	5.67502	6.25877	6.43937	6.26506	6.83561	5.80849	5.76619	5.333
NGO0277	ComL	Cellular Processes/Organismal Systems/Human Disease	N/A	N/A	0	7.76842	8.42232	8.52466	7.94218	8.15449	8.37335	8.32601	7.59997	7.78517	8.11046	9.28258	9.16337	9.62838	10.2102	9.27473	9.86475	9.43954	9.15525	9.10668	10.4344	8.65604	9.55248	9.54786	8.6912	9.95239	9.98691	8.72859	8.90452	8.57179	9.77958	10.3198	10.0125	10.7526	10.7623	9.33892	8.92038	8.85899	10.6906	10.9963	10.893	10.2992	7.70417	7.67142	8.05241
NGO0278	protein_RluD	Genetic Information Processing	0.0082144	3	10	6.80292	7.25893	7.56458	7.25133	7.18107	7.28374	7.01195	7.3326	7.13795	7.33425	6.53148	6.87278	6.87284	6.4352	6.8825	6.5635	6.57238	6.8022	7.2912	6.80977	6.77636	6.69784	6.70217	6.70762	6.97312	6.61933	6.75327	7.34774	6.87282	7.08712	7.50474	8.15347	7.74871	7.63447	6.61282	6.74949	6.82074	7.87182	7.48733	7.65374	7.80188	7.36179	6.987	6.9112
NGO0281	hypothetical_protein	Hypothetical	N/A	N/A	0	5.57775	4.96489	5.39215	5.79096	5.54595	5.26681	5.17431	4.42239	5.72977	4.42372	6.25991	6.55812	6.94183	6.30634	6.85698	5.85222	6.96741	6.97954	6.79929	5.73195	6.62399	6.22266	5.48349	6.54868	5.26216	6.71712	6.50415	5.94708	6.60647	7.28973	7.32603	7.0049	6.80844	6.82923	6.25996	6.57861	6.65857	6.92643	7.42648	7.59867	7.3412	6.91194	6.66072	6.48192
NGO0282	hypothetical_protein	Cellular Processes/Organismal Systems/Human Disease	N/A	N/A	24	4.391	4.89579	5.06995	5.79096	4.75208	5.46822	4.99814	5.24775	5.72977	5.97149	6.48431	6.76267	6.60148	6.62723	6.81784	6.14816	6.41231	7.24047	6.62773	6.08576	6.94205	6.26533	6.46436	6.64212	6.35828	6.61933	6.57059	6.71766	6.01113	6.56921	7.085	5.95607	6.41566	7.27375	7.30795	6.96099	7.06001	6.68459	7.48733	7.10086	7.2615	6.2432	6.22451	6.83731
NGO0283	DNA_polymerase_III_subunit_delta	Genetic Information Processing	N/A	N/A	N/A	7.80319	7.8725	7.78848	7.86155	7.15918	7.88418	7.46365	7.40423	7.43247	6.69846	7.89024	7.94443	7.92759	7.23439	8.06005	7.32431	7.57036	8.3222	8.06283	7.62192	7.45554	7.85465	7.08496	7.25072	7.27325	7.8836	7.68797	7.79241	7.66382	8.42417	7.78401	7.91953	8.62324	8.53752	7.46427	7.1496	7.16988	8.25521	7.98604	8.01085	8.4127	7.65876	7.6434	7.63611
NGO0284	hypothetical_protein	Hypothetical	0	1	8	8.47695	8.65799	8.82521	8.70176	8.7598	8.67855	8.74201	7.63016	8.06834	8.06694	7.58978	7.60495	7.5836	8.03006	8.18318	7.45964	7.02388	8.0881	7.95812	7.67493	7.76484	7.61204	8.27482	7.84819	8.08153	7.47234	7.80289	7.55141	7.4083	7.40327	7.66372	7.15631	6.94872	7.71716	8.2456	7.73068	7.32206	7.726	7.80669	7.92392	7.80188	9.21744	9.72779	10.08
NGO0285	hypothetical_protein	Hypothetical	N/A	N/A	0	5.57775	5.42253	5.70219	5.39091	5.1599	5.22288	4.90114	4.67799	5.49416	5.24923	7.31233	7.27152	7.21697	8.12218	7.31609	7.30047	7.45191	7.79503	8.13666	7.21974	7.12348	7.43667	6.01243	7.22411	7.08761	6.80868	7.23493	7.37866	6.87282	6.56921	6.88426	7.0049	5.87375	6.29509	7.08625	7.01282	6.60019	6.3938	7.07651	6.4632	6.88964	7.14239	7.84698	7.16925
NGO0286	hypothetical_protein	Hypothetical	0	1	6	9.31771	9.43239	9.49756	9.11216	9.42845	9.50316	9.22228	9.10557	9.17826	9.29815	8.80849	8.43773	8.79542	8.42055	8.25329	8.98566	9.16625	8.18428	7.96714	9.30354	7.71992	8.34654	7.94526	8.25305	8.15688	8.98962	8.50921	9.01685	8.69146	8.62475	8.63191	7.674	8.06863	8.7971	8.87164	8.16053	7.96539	8.95686	9.03333	8.79009	8.56981	8.0056	8.01345	8.53459
NGO0288	RNA_polymerase_factor_sigma-32	Genetic Information Processing	N/A	N/A	N/A	10.9106	11.3174	11.9745	11.3909	11.8572	11.3427	11.7617	11.6367	11.5211	11.6984	9.46156	9.59659	9.4564	9.11473	8.91262	8.85266	8.82878	9.25212	8.70441	9.28662	10.6476	10.7819	11.3909	10.8778	11.1956	8.94997	10.9356	11.7784	11.053	9.93112	9.37647	10.0517	9.3183	10.0579	11.1615	11.0308	10.8238	10.1578	9.36857	9.40978	9.99487	9.68296	10.3843	9.63645
NGO0289	apolipoprotein_N-acyltransferase	Cellular Processes/Organismal Systems/Human Disease	N/A	N/A	N/A	7.21814	5.80665	5.9954	6.10348	5.9035	6.04767	6.27548	6.14763	6.26728	5.97149	6.73324	6.37058	5.96894	6.39351	6.72214	6.20069	6.32506	5.94317	6.65033	5.91972	5.48604	6.46153	5.20161	5.53853	5.6085	5.03175	6.11638	6.41352	5.85552	4.81619	6.24394	6.50032	5.43764	4.05819	4.53544	5.64255	5.91199	3.61943	5.12101	4.97881	5.73214	5.79325	6.03333	7.21485
NGO0291	potassium/proton_antiporter	Cellular Processes/Organismal Systems/Human Disease	N/A	N/A	0	6.21726	5.87965	5.91755	6.47302	6.0053	5.50532	6.38646	7.25722	7.93369	7.40589	8.92191	8.81387	9.52542	9.30643	9.06519	8.92459	9.32067	9.16576	9.26136	9.29511	8.39373	8.67366	8.67436	8.51041	8.96915	9.06579	8.55911	9.01685	9.56162	8.49759	9.18875	9.99925	8.59506	9.11936	8.68886	8.23381	8.29126	8.74609	8.76507	8.85026	9.39202	7.71227	7.82219	7.28494
NGO0292	hypothetical_protein	Hypothetical	0.0110954	2	2	5.40682	5.98264	6.47436	6.57776	6.0053	6.32111	6.15522	6.14763	5.9321	4.42372	6.29679	6.41981	6.0956	5.83155	5.75018	6.03698	6.78339	5.84175	5.86499	5.73195	6.40761	4.37127	5.9211	5.20694	5.66874	5.83089	5.2994	4.6481	4.9759	6.31419	5.33809	5.26047	5.96483	6.29509	5.90748	5.85407	5.49984	5.94347	6.43937	6.5816	5.47301	5.58779	5.76619	6.2561
NGO0293	ferrochelatase	Metabolism of Cofactors and Vitamins	N/A	N/A	0	7.16566	6.93917	6.60414	6.85281	6.31374	7.33598	7.18557	6.69684	6.76741	6.91041	6.74662	6.6843	7.37497	7.2106	6.7776	7.58334	7.27713	6.40063	7.20229	6.98797	7.4328	7.84063	8.17968	6.71401	7.94244	5.91583	7.56309	6.39346	6.50549	6.44734	7.122	7.24908	5.96483	4.97782	6.20437	6.87703	6.84836	6.02901	6.24145	6.97675	6.83561	6.68358	6.40544	7.67578
NGO0294	queuine_tRNA-ribosyltransferase	Genetic Information Processing	0	1	2	7.93443	8.24757	8.2671	8.226	8.21937	8.25355	8.33525	8.28987	8.34086	8.41819	7.94929	7.87559	8.54141	8.14746	8.36155	7.71542	7.64424	8.54786	8.31684	8.19386	8.04745	7.82647	8.01306	8.18917	7.96657	8.86724	8.16703	8.92909	7.99688	7.24168	8.33386	8.15347	7.33699	7.94009	8.72284	8.37728	8.57078	7.75135	8.88296	8.39706	7.77343	9.15342	9.24467	8.86992
NGO0295	threonyl-tRNA_synthetase	Genetic Information Processing	N/A	N/A	N/A	11.9825	10.7901	10.7081	10.3866	10.4988	10.7341	10.7614	11.2537	10.953	10.7702	10.6791	10.5969	9.95462	10.4526	10.3184	10.121	10.1277	10.822	10.7648	9.6857	11.1325	11.1233	11.3565	11.5231	11.4446	9.95722	11.5244	11.8161	11.2646	8.67986	9.55612	9.57558	8.81867	8.60421	10.3725	10.7831	11.0861	8.23738	9.26814	9.19459	8.69641	11.2077	11.1389	11.7329
NGO0296	translation_initiation_factor_IF-3	Genetic Information Processing	0.00556326	3	4	13.0528	11.0489	10.522	10.4603	10.3643	10.9975	10.7179	10.8251	9.99124	10.292	8.27426	8.17674	8.01019	8.37848	7.56483	9.00053	8.4912	8.05456	8.44506	7.79951	10.4097	8.9662	9.37828	10.6268	9.17474	7.70455	11.1837	10.3005	10.6122	6.21805	7.5597	6.25377	5.67221	5.33454	8.7353	10.0342	10.4536	5.53895	6.61335	6.4632	6.04986	10.313	10.42	11.9393
NGO0297	50S_ribosomal_protein_L35	Genetic Information Processing	N/A	N/A	N/A	13.6903	12.4895	12.7243	12.3401	12.6829	12.5087	12.6145	12.2593	11.8796	11.9164	8.96547	9.05082	8.53026	9.15889	8.45376	9.28797	8.3658	8.45666	8.41241	8.68215	11.1742	8.40489	9.28079	11.2513	9.06726	9.25664	11.4337	11.3386	11.1014	7.42495	7.58642	7.05716	6.59724	7.6764	10.8662	11.5383	11.6029	8.08621	7.45723	7.32099	7.45306	11.0355	11.7341	11.3538
NGO0298	50S_ribosomal_protein_L20	Genetic Information Processing	0.0328083	3	9	9.81168	8.9478	9.06933	8.47665	9.01257	8.85356	8.74201	8.56452	8.26811	8.41819	10.2694	10.1995	10.0038	10.0112	9.93538	10.3326	9.66922	10.1928	10.0769	9.76117	10.5801	9.50881	9.52482	10.7906	9.85557	10.3103	11.6847	11.5406	11.253	8.92767	8.76648	8.65508	8.87834	9.18619	10.3269	10.7609	10.5707	8.95686	8.66329	8.39706	8.44912	9.79593	10.5116	9.98385
NGO0299	phenylalanyl-tRNA_synthetase_subunit_alpha	Genetic Information Processing	0.00205489	2	3	8.51938	7.63013	8.15305	7.90243	7.52704	7.40607	7.84643	7.8513	7.49757	7.47413	8.31524	8.26011	7.72727	8.24435	8.06005	7.71542	7.78154	8.45666	8.47699	7.45009	8.80388	8.52375	8.70201	9.04148	8.59643	8.86724	8.60734	8.1318	7.79789	6.60764	8.56633	8.0018	6.85673	6.7131	8.79164	8.84052	9.1855	6.97028	8.52504	8.33104	7.68456	8.35265	8.31415	8.30515
NGO0300	very-short-patch-repair_endonuclease	Genetic Information Processing	N/A	N/A	0	6.41022	6.48151	7.20441	6.57776	5.73583	6.23561	6.86646	7.63016	8.23031	7.92787	6.92202	7.10105	6.0956	6.73125	6.38974	6.481	6.41231	7.31792	6.91575	5.8289	7.45876	6.13333	6.09831	7.45136	6.35828	7.44407	7.42636	7.03486	6.15153	4.67719	5.57072	5.26047	4.99277	1.42561	7.01916	7.36794	7.45971	4.32349	5.40071	5.65733	4.49034	8.46362	8.49321	9.32964
NGO0302	hypothetical_protein	Hypothetical	N/A	N/A	0	5.86847	5.56232	5.9954	6.03149	4.62874	4.31797	5.66118	6.95722	7.43247	7.09514	7.22898	6.87278	6.55818	8.18456	7.24902	7.00833	6.02624	7.7114	7.7227	6.2346	5.29669	8.47918	8.61742	5.26927	8.34352	8.68603	5.2994	5.15955	5.2514	5.60804	6.70073	5.95607	6.20783	6.18306	4.67429	5.27542	5.14479	5.94347	6.37637	6.691	5.60842	7.78131	7.81536	9.09504
NGO0303	hypothetical_protein	Hypothetical	0.0238385	2	5	8.7684	7.89024	8.2112	8.24202	8.02738	7.69716	8.17975	7.95033	8.71388	8.93639	7.82237	7.24447	7.21697	8.15993	7.43292	7.41593	6.78339	7.46135	7.66842	6.94544	8.52086	7.37961	7.87411	8.46476	8.15688	8.99936	8.60734	8.08258	7.61621	6.21805	6.74885	5.84136	6.85673	6.75286	7.81383	8.64693	8.4781	6.32787	7.45723	7.38748	6.04986	9.11037	9.09097	10.3116
NGO0304	phenylalanyl-tRNA_synthetase_subunit_beta	Genetic Information Processing	N/A	N/A	N/A	9.13875	8.24067	8.61974	8.58106	8.39815	8.08677	8.80988	9.09478	8.96468	9.29815	9.68991	9.69474	9.12689	9.13382	9.47032	9.05852	8.86013	9.85899	9.69514	9.07617	9.95992	9.53952	9.89194	9.89284	9.81959	9.73612	9.66734	9.405	9.56162	8.53792	8.69463	9.27835	8.41335	8.30336	9.2882	9.99785	9.58816	8.42233	8.92755	8.57875	8.46699	9.53378	9.47599	10.3937
NGO0305	integration_host_factor_subunit_alpha	Genetic Information Processing	0.00278552	2	10	4.98787	4.74657	4.55227	4.44289	4.49355	4.62112	5.25486	4.8943	5.49416	1.42561	7.75777	7.72721	8.05757	8.41015	7.94371	7.66029	7.60778	7.82186	7.84521	7.99977	8.15458	7.59544	7.45372	8.25415	7.23401	8.63693	8.55911	9.26312	7.99688	5.81965	7.04703	6.34073	6.28049	6.63013	8.71293	8.24173	8.37747	7.13346	7.89915	7.17803	6.46039	8.50386	8.34769	9.59396
NGO0306	hypothetical_protein	Hypothetical	N/A	N/A	0	3.317	3.75871	3.51491	4.44289	3.98535	3.68401	3.70822	1.42561	4.39041	4.42372	8.37676	8.17674	9.00328	8.68503	8.60697	8.79411	8.92083	8.89597	8.77803	9.03621	7.70914	8.14448	7.87411	7.71285	8.0252	8.99936	9.41977	9.58805	8.62085	7.42495	7.78401	8.15347	7.33699	7.83292	7.79265	7.49594	7.66514	8.0458	7.78261	7.75794	8.29756	9.73659	9.59579	10.1485
NGO0307	FxsA_protein	Genetic Information Processing	N/A	N/A	N/A	5.40682	5.51722	5.20767	4.65165	4.75208	5.22288	5.828	6.22888	6.40951	5.97149	5.60972	5.82997	5.08105	5.70075	5.09194	5.08947	4.91153	5.55158	5.304	5.39424	6.62971	5.50822	5.03663	6.43335	5.54561	4.86991	6.86334	6.17581	7.70991	4.94276	6.30961	6.0623	4.5934	4.05819	5.90748	6.51465	6.43994	4.97312	4.77266	5.28975	4.74874	6.29273	6.32425	7.02822
NGO0308	adenosylmethionine-8-amino-7-oxononanoate_aminotransferase	Metabolism of Cofactors and Vitamins	N/A	N/A	N/A	4.391	5.37272	6.20645	5.79096	5.84975	5.64477	6.15522	6.14763	6.76741	6.69846	6.65021	6.87278	6.212	6.94823	6.49279	6.34766	6.90864	6.50373	6.87797	6.85643	6.43404	6.78834	6.85787	6.44492	6.89979	7.1611	5.92634	6.45282	6.87282	7.4463	7.66372	7.56996	7.26725	7.81426	7.09238	6.34846	6.31346	7.87182	8.08777	7.9896	7.45306	6.66281	6.81034	6.42093
NGO0309	dithiobiotin_synthetase	Metabolism of Cofactors and Vitamins	N/A	N/A	N/A	5.21266	5.26759	5.79225	5.13926	6.05363	5.99658	5.92933	6.44826	5.72977	6.44987	5.63879	5.40931	5.67624	5.76764	5.83118	5.56184	4.3212	5.84175	5.46613	5.8289	5.07836	5.50822	5.48349	5.33734	5.26216	5.99604	5.2994	4.89835	5.48224	6.35996	6.49037	6.16122	6.28049	6.29509	6.03198	5.45029	5.28677	6.3938	6.24145	6.4632	4.74874	4.8681	5.14829	4.84221
NGO0310	hypothetical_protein	Hypothetical	0.015987	7	3	5.73046	6.28077	6.65294	6.6754	7.24481	6.44053	6.94104	6.37879	7.29272	6.91041	5.28105	4.95229	5.19908	4.63093	4.90406	5.19726	4.91153	5.01091	5.304	5.11471	4.31557	4.37127	5.20161	4.32776	5.33846	5.54095	3.74212	4.95456	4.18095	5.6821	5.77081	5.58015	6.34966	5.92885	4.69616	4.4883	4.6285	6.10974	5.63458	6.40013	5.95156	4.03423	4.0932	4.43782
NGO0311	hypothetical_protein	Hypothetical	N/A	N/A	0	5.99437	5.64847	5.65496	5.39091	6.27352	4.98032	5.828	5.39628	5.72977	5.53235	5.74953	5.30803	5.59269	7.71205	5.47548	6.71554	6.57238	5.48577	5.56484	6.71166	5.7722	6.84566	7.04231	5.59516	6.94909	7.01499	6.0245	6.47207	5.85552	5.6821	5.06011	4.84794	6.05047	6.29509	5.76604	5.6305	5.63319	6.45684	6.31049	6.5816	6.59662	6.83234	6.86432	7.07349
NGO0312	4-hydroxybenzoate_octaprenyltransferase	Metabolism of Cofactors and Vitamins	N/A	N/A	N/A	6.21726	6.30744	6.27044	6.76683	7.26544	6.4213	6.58565	6.44826	6.76741	6.44987	7.56734	7.16014	7.7076	8.07026	7.5805	8.00812	7.96572	7.62263	7.92145	8.2119	6.76079	7.21539	7.12638	7.02015	7.3669	7.8624	7.19339	7.64762	7.83995	7.40327	7.85164	8.20068	6.80844	7.69692	7.5062	6.86682	6.62702	7.28003	7.89915	7.94615	7.82977	6.66699	6.68092	6.55469
NGO0313	two-component_system_transcriptional_response_regulator	Environmental Information Processing	N/A	N/A	0	7.26878	7.18898	7.0307	7.18659	7.30585	7.30486	7.01195	6.85864	7.13795	6.80833	6.97983	7.00761	7.1602	7.97465	7.35306	7.06604	6.57238	7.60729	7.41507	7.10851	7.75177	7.05455	7.04231	7.79346	6.74088	7.01499	7.62688	8.07001	7.56698	6.85131	7.00802	7.15631	6.85673	7.69692	8.08477	7.90035	7.9097	7.7002	7.80669	7.01932	7.62212	7.39238	7.63049	7.42732
NGO0314	HPr_kinase/phosphorylase	Cellular Processes/Organismal Systems/Human Disease	0.01952	3	13	8.65878	8.54497	8.67391	8.83441	8.88506	8.89941	8.87471	8.58007	8.59993	8.81009	8.95398	9.05082	8.47317	8.22073	8.7798	8.41568	8.25226	9.04002	9.20909	8.77004	8.58119	8.64973	7.54818	8.72953	8.00203	8.85656	7.62688	8.06368	7.92055	8.59638	8.01787	8.81532	7.87127	8.43132	8.2836	8.78472	8.55551	8.48411	8.35592	8.20767	8.48465	8.05582	8.12817	7.38007
NGO0315	hypothetical_protein	Hypothetical	N/A	N/A	N/A	8.21822	8.03281	8.34338	8.46306	8.65425	8.7725	8.55687	8.89796	8.34086	8.61235	8.12859	8.14784	8.21909	7.74555	8.01463	8.06583	7.74842	8.24501	8.30265	7.99977	7.8774	8.35643	7.94526	8.01263	7.64631	8.13415	7.31458	7.43857	7.56698	7.60662	8.03737	8.45547	7.23108	8.19213	7.39981	7.95435	7.95061	8.0458	8.45062	8.33104	8.51932	9.22878	9.01249	8.5165
NGO0316	ribosomal_biogenesis_GTPase	Genetic Information Processing	N/A	N/A	N/A	7.26878	7.18898	6.89531	7.34329	7.26544	7.17321	7.07953	7.36886	6.53894	6.30738	6.45198	6.90769	5.75519	6.00781	6.40744	5.85222	6.1329	6.32756	6.53363	6.16211	6.55942	6.81728	6.85787	6.66868	6.97312	6.45895	6.20274	5.60673	6.70083	5.26632	6.30961	6.89434	4.99277	4.29678	5.77116	6.1181	6.2458	4.5748	5.63458	5.14274	6.53012	6.77931	6.53318	6.12834
NGO0317	hypothetical_protein	Hypothetical	N/A	N/A	N/A	5.73046	4.48825	4.91748	5.50186	4.34392	5.43014	4.99814	5.39628	3.6758	4.89573	5.94826	5.9011	5.50396	4.8948	5.72213	4.37724	6.1329	5.73262	5.74395	4.76662	6.72912	5.57772	5.9211	6.40598	5.98516	5.74059	5.92634	5.60673	6.15153	4.67719	4.50352	6.16122	1.42561	4.05819	5.5207	5.85407	6.33966	3.04444	3.60754	4.58019	5.47301	6.35623	6.12474	6.76556
NGO0318	hypothetical_protein	Hypothetical	0.00278552	2	1	9.08326	8.79612	11.0865	10.6251	11.5317	9.41607	10.4927	11.2044	11.4029	11.4711	9.16047	9.05082	8.81393	8.9664	8.74546	8.98566	8.66098	8.64119	8.63818	8.57469	9.81483	8.88654	9.30804	9.56263	9.07838	9.19861	9.19625	9.41993	9.1416	10.0717	10.7995	10.5295	9.98315	10.9428	9.25716	9.78071	8.12627	10.9831	10.6489	10.7329	9.81818	11.356	10.8523	9.28118
NGO0319	hypothetical_protein	Hypothetical	0.0165916	6	2	4.72074	5.42253	6.06924	6.03149	5.40377	5.39103	6.27548	5.65382	7.21741	5.24923	4.45225	3.38095	4.81082	4.63093	4.11784	4.97285	5.32704	3.45511	4.66481	4.9513	3.91556	4.01071	4.63497	3.91593	4.90816	4.47726	4.72625	4.5041	4.63383	6.78579	5.77081	6.16122	5.87375	6.24017	4.48594	3.61321	3.67998	6.3938	6.43937	6.4632	6.14188	6.422	6.32425	5.72317
NGO0320	hypothetical_protein	Hypothetical	N/A	N/A	N/A	4.98787	3.3898	4.05714	4.99456	4.86553	4.13746	4.28085	4.67799	4.85996	3.70395	7.36533	7.29807	7.29813	6.8895	7.38017	6.91718	7.13057	7.37339	7.58881	7.21974	6.6524	7.67663	8.05656	6.95961	7.76115	6.56783	7.10654	7.22834	7.46316	6.35996	7.50474	7.80198	7.46709	7.59128	5.88878	6.91219	6.97904	7.84852	6.76855	6.97675	6.88964	9.21317	9.27984	7.97768
NGO0321	ubiquinone/menaquinone_biosynthesis_methyltransferase	Metabolism of Cofactors and Vitamins	N/A	N/A	N/A	5.57775	5.1541	5.14047	4.99456	5.9035	4.92643	5.66118	6.30578	5.72977	4.89573	7.61188	7.29807	7.10111	7.2578	7.3891	7.32431	6.96741	7.39141	7.67944	7.59467	7.28097	7.52702	7.16664	7.12214	7.15218	6.51442	7.10654	7.33728	8.10431	7.33623	8.34954	8.31236	8.3641	7.97411	6.30646	7.38233	7.31548	7.87182	7.42648	7.45104	7.45306	8.96196	9.1528	8.22275
NGO0322	hypothetical_protein	Hypothetical	0.00141995	3	14	8.02558	8.11053	8.22739	8.61834	8.38878	8.22059	8.59585	8.43372	8.59993	9.47506	9.36512	9.33341	12.547	14.0375	12.542	13.3698	12.9843	8.38651	8.82344	13.2074	9.20568	8.75815	9.90389	9.66793	9.82949	11.5569	10.7618	12.8407	11.3288	9.00883	7.95776	12.2521	12.3109	14.3968	8.37444	9.39612	9.33609	14.1621	8.83695	8.91929	13.7814	11.7283	10.7073	11.1369
NGO0323	2-amino-4-hydroxy-6-hydroxymethyldihydropteridine_pyrophosphokinase	Metabolism of Cofactors and Vitamins	N/A	N/A	N/A	3.317	4.96489	5.60611	4.99456	5.2459	4.47773	4.90114	6.06152	5.21201	5.76865	5.90109	5.59263	5.19908	5.21661	5.69352	5.64012	4.64706	5.18734	5.86499	5.51587	4.99151	5.57772	6.6463	4.92613	6.39435	6.14416	3.14227	4.57795	4.9759	5.52995	7.122	6.89434	6.28049	5.53087	4.47328	4.7125	5.00367	5.85252	7.39507	7.54142	6.72106	5.36862	4.94486	5.57678
NGO0324	hypothetical_protein	Hypothetical	N/A	N/A	N/A	5.73046	6.07874	6.03279	6.57776	7.67318	6.77937	7.32204	6.14763	5.72977	7.00573	4.8534	4.81076	4.95235	5.63059	4.6277	5.19726	6.23218	4.12635	3.65523	4.76662	4.57857	4.01071	5.20161	4.65847	5.00525	5.54095	4.15288	3.70602	3.50037	4.81619	5.57072	5.06909	5.96483	4.83584	3.47067	4.2536	4.60685	4.97312	5.83559	5.65733	5.73214	5.8895	5.69832	5.15642
NGO0326	hypothetical_protein	Hypothetical	0.113428	10	13	9.78584	9.36422	8.98613	8.71329	8.92451	9.12395	9.32328	8.69875	8.5394	8.55049	10.0058	9.95456	9.35891	10.6643	9.57571	10.0548	8.9933	9.3429	9.26868	10.0838	10.6206	10.0095	10.8138	11.0161	10.5358	10.1224	11.8969	12.2165	11.0168	10.1583	9.40676	8.87474	9.04384	11.1373	11.2069	10.512	10.8162	10.9062	10.0208	10.2019	10.9599	12.0693	12.4672	12.4107
NGO0327	D-alanyl-D-alanine-endopeptidase	Enzyme Families	0.0389631	4	2	7.73279	8.0248	8.49821	8.25785	8.2299	8.09285	8.32601	7.71711	8.02484	8.15271	6.99112	7.00761	7.76582	7.91702	7.3067	7.86918	6.96741	6.36456	7.0235	8.10007	5.83315	7.69233	7.38713	5.60208	7.48858	7.26173	6.0245	5.94708	6.39689	7.66242	8.23603	8.54964	9.12492	8.53752	6.44077	6.00151	5.97189	8.02517	8.41973	8.75275	8.98392	8.53959	8.22243	7.76123
NGO0328	hypothetical_protein	Hypothetical	N/A	N/A	0	5.99437	6.45789	6.74586	6.62741	5.54595	5.77186	6.45596	6.44826	7.73205	7.17933	8.1788	8.16236	8.28693	8.93045	7.91927	8.02277	8.15452	8.14232	8.25188	8.61593	7.89653	7.57863	7.04231	8.00874	7.17308	8.66169	7.62688	8.69127	8.62085	9.072	8.95251	9.11546	9.32689	9.56666	10.031	8.18537	8.12439	9.37074	9.36046	9.36924	9.39202	9.93615	9.82169	9.58096
NGO0329	hypothetical_protein	Hypothetical	N/A	N/A	N/A	6.11013	6.22588	6.06924	6.76683	6.31374	6.21342	6.27548	7.00409	7.29272	6.14922	6.65021	6.6843	6.72408	6.59082	6.76394	6.30032	5.64857	7.27972	6.50911	6.16211	7.60835	6.42437	6.09831	7.40671	6.03173	7.68052	7.06107	7.67279	7.88081	7.24168	6.88426	6.83571	6.99261	6.24017	8.49811	7.2354	7.22006	5.75541	6.43937	6.40013	6.72106	8.02525	8.10594	6.91674
NGO0331	hypothetical_protein	Hypothetical	N/A	N/A	N/A	6.41022	5.42253	4.05714	4.99456	6.72494	4.92643	6.27548	5.7671	5.21201	5.76865	4.15801	4.27379	5.30809	5.30954	5.40657	5.08947	5.13437	4.44053	4.83374	4.9513	3.70654	4.20272	3.66796	4.78643	4.12144	5.03175	6.20274	6.07862	5.68099	1.42561	4.71433	4.84794	4.03317	5.85759	3.23706	4.56707	4.29002	5.41709	4.30932	4.58019	5.95156	8.30254	7.78304	6.71567
NGO0332	reductase	Metabolism of Terpenoids and Polyketides	0.0275405	3	18	8.38814	9.31583	8.58245	8.65468	8.88506	9.35411	9.07005	8.41651	8.26811	8.15271	7.52914	7.44785	7.3242	7.36944	7.11554	7.20095	7.27713	6.74725	7.0061	7.91417	6.65802	7.12569	7.92193	6.34138	7.85464	7.55397	7.46178	7.04774	6.78939	8.72423	8.33386	7.94747	7.74871	8.70893	7.01486	6.30373	6.23187	8.70776	8.32291	8.68829	8.27745	7.16619	7.14436	7.30194
NGO0333	phosphoribosylaminoimidazolesuccinocarboxamide_synthase	Nucleotide Metabolism	0.00351331	2	1	7.3177	8.25444	9.21855	8.82381	8.76705	8.28045	9.23221	9.20918	9.46534	9.52417	8.58843	8.4731	8.02616	9.12112	8.17288	8.35911	7.96572	8.36842	8.52666	8.48849	7.96606	8.41439	8.38128	8.37996	8.28715	9.35858	8.05556	8.40134	8.46834	9.06511	8.91085	8.72133	8.70462	10.0299	9.64167	8.07226	7.78428	9.6985	9.67351	9.61792	9.13688	9.77626	9.62017	8.85272
NGO0335	polynucleotide_phosphorylase	Genetic Information Processing	0.0820305	5	7	11.6299	10.6644	10.4183	10.8323	10.546	10.3277	10.345	10.8087	10.3048	10.4272	10.1078	10.1853	9.83736	9.46058	9.8523	9.92834	9.67804	9.86223	9.9301	9.77944	11.105	10.0887	10.3595	10.8192	10.3487	9.54311	10.6777	10.7039	11.4043	9.72822	9.6853	9.5301	9.62043	9.17891	10.157	10.7467	10.8881	9.26912	8.81339	9.27581	8.77024	11.7019	11.9594	11.1963
NGO0336	hypothetical_protein	Hypothetical	0	1	4	5.73046	4.66561	4.83463	4.99456	5.06837	4.40013	4.56251	5.24775	4.85996	4.89573	6.43554	6.80032	6.64352	6.59082	6.02721	6.5635	5.49681	6.08303	6.67257	6.76155	4.39979	5.57772	5.20161	4.37773	5.88723	6.56783	4.15288	4.6481	3.50037	6.97403	7.00802	7.05716	7.77407	7.63447	5.09946	4.40484	4.51677	7.28003	7.45723	7.06066	7.08753	5.25062	5.13363	4.77008
NGO0337	hypothetical_protein	Hypothetical	0	2	1	4.391	4.28514	4.05714	4.65165	3.98535	4.8704	4.79702	4.42239	3.6758	3.70395	4.51704	4.03634	5.40937	5.21661	3.82444	4.55134	5.13437	3.12312	4.5721	5.11471	3.7941	4.01071	5.9211	3.45601	5.72656	5.30891	3.14227	3.21722	3.50037	5.60804	5.45912	5.58015	6.75847	6.06157	3.35929	3.75876	3.28188	6.02901	6.61335	5.85867	5.47301	5.74656	5.44956	4.49894
NGO0338	diaminopimelate_epimerase	Amino Acid Metabolism	N/A	N/A	N/A	3.9582	4.28514	5.06995	4.99456	4.17625	3.92963	4.68463	4.67799	4.85996	4.89573	7.1201	7.29807	7.37497	7.3035	7.24902	7.06604	6.49456	7.40922	7.50456	6.76155	7.42623	7.4179	6.95304	7.2551	6.97312	7.50007	7.06107	7.09816	6.87282	7.14051	8.09431	7.53354	7.84758	6.54209	7.69665	7.49263	7.39565	6.78625	8.10729	8.09283	7.62212	7.31997	7.26631	6.97621
NGO0339	hypothetical_protein	Hypothetical	N/A	N/A	N/A	5.40682	4.57972	4.83463	4.19739	5.06837	4.62112	4.90114	5.39628	3.6758	4.89573	5.54974	4.81076	4.95235	5.63059	5.33416	5.47902	3.89461	5.55158	5.46613	5.2613	6.01945	5.93607	4.63497	6.13769	5.72656	4.6872	6.36132	6.12804	6.27943	6.11503	6.4326	6.34073	5.87375	5.43607	6.14655	5.90491	6.10775	4.97312	6.09256	5.76152	4.96713	7.5063	7.62528	7.02822
NGO0340	cysteine_synthase/cystathionine_beta-synthase	Energy Metabolism	N/A	N/A	N/A	11.3266	12.5667	12.7293	12.3317	11.9493	11.8715	12.4279	11.6985	11.9996	11.9133	11.2899	11.2085	11.2652	11.4911	10.7459	11.1792	10.9925	11.1727	11.3	11.8993	13.49	10.0858	10.6636	13.6094	10.768	10.3828	12.9913	11.9283	13.7027	9.77958	9.85966	7.80198	10.4562	9.16425	13.5928	13.3166	13.4091	9.06189	10.144	9.9667	8.97145	8.10743	8.07195	11.6552
NGO0342	hypothetical_protein	Hypothetical	0	1	4	3.317	4.82314	4.19844	5.50186	5.2459	4.13746	4.68463	5.65382	4.85996	5.97149	3.88707	4.03634	4.47653	2.75881	3.5859	4.17826	3.26526	4.2923	4.66481	3.99796	5.11168	3.51846	4.07054	5.05331	4.12144	3.92921	4.15288	4.5041	4.63383	4.1518	4.2553	4.58578	3.6344	4.83584	5.25408	5.07613	4.49331	3.61943	1.42561	4.02131	4.74874	4.64686	4.89347	3.27976
NGO0343	signal_peptidase_I	Genetic Information Processing	0	1	2	5.73046	6.22588	5.44871	6.10348	6.53396	5.30942	6.76061	6.8067	6.96455	7.00573	7.81604	7.82172	7.80337	8.35697	7.49212	8.09383	7.64424	7.51165	7.99387	7.77544	8.2927	8.32656	7.99081	8.19375	7.96657	7.44407	8.74305	8.55809	8.73668	7.31317	8.0566	8.43587	7.7229	7.06856	8.1222	8.48959	8.52304	6.92643	7.42648	7.92392	7.3412	6.77544	6.47652	7.10773
NGO0344	GTP-binding_protein_LepA	Cellular Processes/Organismal Systems/Human Disease	N/A	N/A	16	9.64921	9.85219	10.4112	10.1052	10.4813	9.76175	10.3631	9.99797	10.1311	10.0675	8.95109	8.90303	9.06641	8.88609	8.65216	8.85266	9.04875	8.55588	9.2832	8.90926	8.94028	9.27334	9.96793	8.9518	9.6879	8.86724	9.65209	9.32261	9.88652	9.38554	9.78668	9.57558	10.5288	8.67831	8.66712	8.92408	9.14897	9.08201	9.50722	9.67226	9.07995	9.22666	9.01846	9.03404
NGO0345	nucleoside_phosphorylase	Amino Acid Metabolism	N/A	N/A	N/A	7.26878	6.8871	6.60414	6.23749	6.66405	6.88135	6.52227	7.36886	6.76741	7.00573	6.25991	6.37058	7.3242	6.62723	6.44219	6.5635	6.6462	6.0379	6.53363	6.90162	6.59499	6.60127	6.90624	6.62865	6.84874	6.27844	6.43451	6.70144	7.09754	6.94432	7.29397	6.83571	6.20783	6.1236	6.74588	6.82525	6.98734	6.57521	6.86345	6.93289	6.04986	6.86907	6.73022	6.9332
NGO0346	twitching_motility-like_protein	Cellular Processes/Organismal Systems/Human Disease	N/A	N/A	N/A	10.1455	11.1853	11.3851	11.166	11.0556	10.8837	11.3636	11.5166	11.7818	11.5163	10.7406	10.6182	10.8331	11.0109	10.9869	9.99297	10.2803	11.0532	11.1605	10.5839	11.2985	10.4069	10.2929	10.955	10.5358	10.8056	10.1897	10.6115	10.2168	10.7773	10.2081	10.492	10.657	11.9191	11.2754	11.2062	11.0256	11.8828	10.7671	10.7329	11.8497	10.3628	10.5673	10.0657
NGO0347	DNA_polymerase_III_subunit_delta'	Genetic Information Processing	N/A	N/A	0	7.8703	8.00051	7.86294	7.81948	7.28579	7.81961	7.6677	8.232	8.06834	7.17933	9.17539	8.97059	8.81393	9.03572	8.87181	8.48076	8.34379	9.39295	9.31887	8.60231	9.44851	8.97906	8.92958	9.40482	8.89564	8.79074	8.91896	9.15419	9.59883	8.67082	8.42548	8.70505	8.50706	9.49818	8.89987	9.30743	9.11149	9.63864	8.60957	8.38084	9.68708	9.75631	9.78019	9.27582
NGO0348	type_4_pilus_biogenesis_protein	Cellular Processes/Organismal Systems/Human Disease	N/A	N/A	N/A	8.13879	8.17707	7.95334	7.61332	7.32563	7.70513	7.48042	7.53763	7.29272	6.80833	7.73781	7.58353	7.80337	7.93165	7.71437	7.30047	7.32285	7.93677	7.93071	7.95761	8.98115	7.29984	7.82465	8.76301	7.61612	7.29376	7.65775	7.34774	7.75457	7.60662	7.00802	7.10759	7.03519	7.90524	8.45831	8.57355	8.99899	7.38094	7.39507	7.59867	7.82977	9.02105	8.98434	9.92198
NGO0349	hypothetical_protein	Hypothetical	N/A	N/A	N/A	8.49832	8.54497	8.4848	8.42148	8.1322	8.47	8.05102	8.83457	8.5394	8.61235	8.74659	8.63802	9.14893	9.47063	8.81665	8.76828	8.84454	8.921	9.45976	9.05633	9.38984	9.08991	9.37828	9.17303	9.1058	8.26917	9.12073	8.77498	9.03703	8.67082	7.63841	8.26872	8.2781	8.78756	8.77903	9.1375	9.45832	8.64152	7.73323	7.83142	8.95887	8.01709	8.01742	8.14246
NGO0350	hypothetical_protein	Hypothetical	0.0975396	7	8	5.21266	5.60604	5.14047	4.99456	5.40377	5.57674	5.71897	6.22888	5.49416	5.24923	7.63365	7.39963	7.18886	7.13678	7.27815	6.71554	6.49456	8.02022	7.8255	7.18361	6.24537	7.49156	6.90624	6.32059	6.82252	6.66905	6.80935	6.98214	7.516	6.40431	5.67425	5.95607	6.75847	6.90176	5.54482	5.97321	6.28003	6.63094	5.83559	6.03523	6.94171	7.58565	7.62528	7.51376
NGO0351	glutaredoxin-like_protein_GrlA	Genetic Information Processing	N/A	N/A	16	5.40682	5.47065	5.20767	4.65165	5.1599	5.64477	5.08895	4.42239	4.39041	4.89573	7.97793	7.99398	8.81393	8.64122	8.66691	8.52258	8.51108	8.84457	8.3517	8.89815	9.41409	7.97509	7.84959	9.39044	7.77488	8.67391	10.5764	10.445	9.79329	7.66242	8.8011	8.10466	7.4035	8.22076	9.60212	9.11073	9.32794	8.27282	8.66329	8.81446	8.19406	9.04371	9.56761	10.1314
NGO0352	hypothetical_protein	Hypothetical	N/A	N/A	N/A	1.42561	2.46285	1.42561	1.42561	1.42561	2.71638	1.42561	3.11084	1.42561	1.42561	3.78323	1.42561	5.40937	4.47784	5.50874	4.97285	6.1329	4.2923	6.95257	5.73195	3.34368	3.17843	1.42561	2.88999	3.11958	2.98271	1.42561	2.3635	1.42561	3.92058	2.99923	4.84794	4.03317	1.42561	3.17108	2.76457	2.68594	3.04444	1.42561	3.04788	4.17323	1.42561	1.42561	1.42561
NGO0353	uracil_phosphoribosyltransferase	Nucleotide Metabolism	N/A	N/A	N/A	7.36502	6.75773	6.89531	7.63773	6.8395	7.01556	7.10137	6.44826	6.86935	6.44987	7.53686	7.51729	8.07302	8.24435	7.41555	7.93259	8.07661	7.35513	7.88383	7.97884	6.99181	8.0131	8.44812	6.97565	7.94244	7.47234	7.65775	7.53321	7.88081	8.21619	9.36108	8.70505	8.58076	9.61598	7.05728	7.09818	7.35773	9.47331	9.20615	9.21304	8.74116	8.93538	9.07675	9.05925
NGO0354	hypothetical_protein	Hypothetical	N/A	N/A	N/A	6.73248	5.98264	6.27044	6.57776	6.69482	6.36203	6.45596	5.39628	6.53894	5.53235	5.80184	5.59263	5.75519	6.00781	5.04724	5.71436	5.78579	4.91376	5.74395	6.08576	6.18436	5.57772	5.9211	6.17061	6.28333	5.99604	7.31458	6.88497	6.50549	5.26632	6.9267	5.26047	5.55972	6.49596	6.11071	6.16054	6.36539	6.45684	6.55766	6.5816	6.14188	6.89066	6.95419	6.20273
NGO0355	hypothetical_protein	Hypothetical	N/A	N/A	0	10.1987	9.85445	10.1497	11.3692	12.0954	9.8452	11.4211	9.54641	10.2957	10.9901	6.97983	7.2169	6.212	8.15993	6.44219	6.75116	5.78579	6.66068	6.60478	6.90162	8.1366	7.43667	7.87411	8.10906	7.82854	7.35578	8.82691	8.82446	7.4083	6.40431	5.9464	5.95607	6.59724	8.05581	7.64892	7.86233	8.36319	7.87182	7.19069	7.01932	7.13303	9.51189	9.37816	9.09016
NGO0356	hypothetical_protein	Hypothetical	N/A	N/A	N/A	8.71463	8.52807	9.31641	9.36704	10.1115	8.25355	9.4563	9.61593	9.64846	10.527	7.94349	7.82172	6.80038	7.36944	7.12625	6.97858	6.32506	7.35513	7.4282	7.06944	8.04316	8.00054	8.38128	8.51316	8.13575	7.68052	9.10961	8.68304	8.10431	6.35996	5.33809	6.16122	6.59724	7.75679	7.52143	7.91528	8.13377	7.82483	7.07651	6.88765	7.77343	10.5118	10.2276	9.15239
NGO0357	hypothetical_protein	Hypothetical	N/A	N/A	N/A	10.5503	9.89894	10.4651	10.7535	11.248	9.58312	10.5847	10.4637	10.665	11.1235	6.31488	6.51347	5.59269	6.4352	6.13741	6.30032	5.32704	5.67477	6.53363	5.73195	7.25527	6.63418	6.58817	7.85543	6.76861	6.97602	8.3099	7.93094	7.4083	5.94518	5.86129	4.58578	5.87375	6.39903	7.16594	7.61351	7.92274	6.10974	6.31049	6.691	6.04986	8.73022	8.30767	7.88766
NGO0358	hypothetical_protein	Hypothetical	N/A	N/A	N/A	6.87007	4.96489	5.39215	5.13926	5.54595	5.13075	4.99814	6.30578	5.72977	4.89573	6.84945	6.60142	6.37065	7.03208	7.06071	6.88547	5.64857	7.26023	7.09111	6.55071	7.35197	7.03004	6.46436	7.0072	6.39435	7.0899	6.57059	6.24463	5.85552	5.88379	6.88426	6.34073	5.77651	6.1236	6.24534	6.92701	7.44169	6.45684	7.07651	6.93289	6.46039	7.14239	6.92061	6.55469
NGO0359	uroporphyrinogen-III_synthase	Metabolism of Cofactors and Vitamins	N/A	N/A	N/A	7.21814	7.29933	7.23678	7.1531	6.8117	7.25146	7.46365	6.51454	7.88586	7.66139	6.87405	6.87278	6.68436	7.13678	6.61964	6.88547	6.96741	7.07186	6.95257	7.323	6.97841	7.39888	6.70217	6.68178	6.62428	7.1611	7.2753	6.82635	6.70083	6.75188	5.57072	6.16122	5.15695	7.03671	6.27802	6.44085	6.72961	6.57521	6.24145	5.76152	7.08753	8.19966	7.93786	7.80362
NGO0360	hypothetical_protein	Hypothetical	N/A	N/A	N/A	7.65879	7.5431	7.76649	7.01076	7.86113	7.17321	7.51337	7.59997	7.13795	6.80833	8.43162	8.43773	9.00328	8.72754	8.54043	8.25134	8.22844	8.74296	8.9102	8.73302	8.82649	8.99181	8.74252	8.52864	8.64957	8.4219	8.50921	8.7827	8.8439	8.24084	7.71305	8.4748	7.30254	8.17761	8.61839	8.28452	8.61028	8.00423	8.06799	7.78285	8.66579	8.54187	8.23273	8.06242
NGO0361	hypothetical_protein	Hypothetical	N/A	N/A	N/A	8.91863	8.20569	8.11873	8.56841	8.14338	8.25355	8.21021	8.19209	7.97999	7.53929	7.80329	7.66738	8.1479	7.60664	7.5086	7.20095	7.64424	7.87406	8.0459	7.79951	8.45789	8.3857	7.42081	8.35157	7.89292	6.97602	8.6843	8.34507	8.57179	7.48808	7.58642	8.68859	7.4035	7.81426	7.99817	8.03857	8.45434	7.89475	7.48733	7.13996	8.27745	8.11356	7.61745	7.8273
NGO0362	uroporphyrinogen_decarboxylase	Metabolism of Cofactors and Vitamins	N/A	N/A	N/A	8.69625	8.36004	8.0106	8.27352	7.91435	8.26975	7.73909	8.08719	7.78517	7.53929	7.37398	7.39963	8.02616	7.64264	7.72145	7.43795	7.36717	7.59179	7.41507	7.72606	8.57972	8.20046	7.89822	7.78438	7.76115	6.71712	8.25039	7.83761	8.20428	7.50853	6.9267	7.674	6.94872	6.44831	7.58803	7.79128	8.28958	7.24476	7.39507	6.97675	7.13303	6.8618	6.6759	6.35724
NGO0363	stress-sensitive_restriction_system_protein	Cellular Processes/Organismal Systems/Human Disease	N/A	N/A	0	9.59071	8.48786	8.72042	8.67841	9.03076	8.56934	8.61874	9.37876	9.05394	8.58175	8.63952	8.60651	8.94569	10.2162	8.83636	9.6171	8.69614	8.44808	8.69358	9.529	6.02816	5.76805	5.9211	9.53133	6.46387	8.9092	6.57059	6.78077	6.50549	8.45609	6.4326	6.50032	8.2054	8.4676	6.16608	9.38812	6.09241	8.46892	7.87658	7.38748	8.90745	6.18025	5.97721	5.92358
NGO0364	restriction_endonuclease_R.NgoVII	Genetic Information Processing	N/A	N/A	0	8.29351	7.28599	7.18795	7.18659	7.30585	6.90921	6.61632	8.25155	7.93369	7.09514	7.98923	7.8399	8.1479	9.30643	8.04883	8.83617	7.84558	8.06583	8.06283	9.00551	4.7794	4.52163	5.34949	8.28879	5.41089	8.23658	4.94399	5.53514	6.01113	7.56818	6.54591	3.84198	6.90346	7.9572	4.11257	8.06112	4.56253	7.38094	7.22683	7.6805	8.15048	6.82488	6.44732	5.61821
NGO0365	site-specific_DNA-methyltransferase_M.NgoVII	Amino Acid Metabolism	N/A	N/A	0	8.67764	7.84548	8.56981	7.7086	8.59843	7.73655	7.98208	8.30866	8.06834	7.97573	8.46032	8.43773	8.69912	9.08887	8.0932	8.95545	8.17958	7.96111	8.3448	9.17146	5.78254	5.09875	5.9211	9.13665	5.6085	8.51994	6.20274	6.82635	6.15153	7.42495	6.24394	5.06909	7.49786	7.69692	4.49848	8.63946	5.47636	7.6199	7.45723	7.54142	8.25705	7.13336	7.12238	5.09888
NGO0366	hypothetical_protein	Hypothetical	N/A	N/A	N/A	5.57775	5.0308	5.83524	5.27062	5.67528	5.13075	4.90114	5.7671	5.49416	4.89573	3.41152	1.42561	4.47653	3.25401	3.29356	3.66468	3.26526	2.65852	3.21318	4.55415	2.82813	3.78715	3.08302	2.72177	3.71377	3.54136	1.42561	2.9996	3.50037	2.78376	4.2553	3.22264	5.96483	4.05819	2.61413	2.38876	1.42561	4.32349	4.30932	4.97881	4.74874	6.01294	5.99347	6.62396
NGO0367	DNA_repair_protein_RadA	Genetic Information Processing	N/A	N/A	N/A	6.65842	6.25358	7.06716	7.34329	7.11438	6.74885	6.8145	6.95722	7.55986	6.57952	6.08112	6.55812	7.13096	6.73125	7.0153	6.64152	7.32285	7.09405	6.91575	7.06944	7.63137	6.92758	6.85787	7.0457	7.02001	7.41524	7.49635	7.19399	7.4083	6.91397	6.96794	7.77103	6.28049	6.97082	8.61839	7.158	7.32534	6.8812	6.90866	6.93289	7.21994	6.48016	6.2037	5.61821
NGO0368	hypothetical_protein	Hypothetical	N/A	N/A	0	7.90272	8.82407	7.29941	7.58848	7.15918	8.41279	8.07329	7.00409	6.40951	7.17933	5.16567	5.08099	5.59269	4.47784	4.49998	3.66468	5.91104	5.10185	5.12109	3.99796	6.04543	5.19057	4.84998	5.66953	4.90816	4.23021	6.36132	5.29601	3.50037	5.81965	3.5623	5.06909	4.99277	4.83584	5.14763	5.95402	5.8125	4.97312	1.42561	4.32864	4.17323	3.89445	3.66025	6.32431
NGO0369	hypothetical_protein	Hypothetical	N/A	N/A	0	6.31697	7.76123	6.65294	5.70092	6.39095	7.50977	6.55431	3.70283	5.49416	5.97149	4.23762	4.27379	4.95235	5.11721	4.6277	5.29748	4.64706	4.80947	4.5721	5.73195	4.97348	4.78129	5.03663	4.34462	4.69145	3.92921	4.94399	4.95456	4.9759	5.52995	2.99923	3.22264	4.3413	5.33454	4.40823	4.4883	4.58486	5.53895	3.03501	3.04788	3.15701	3.89445	4.26711	6.78988
NGO0370	exodeoxyribonuclease	Genetic Information Processing	0	1	34	7.45523	8.31479	7.37405	7.58848	7.80586	8.03715	8.0284	7.3326	7.55986	7.66139	7.43311	7.62606	7.76582	7.62475	7.36215	7.34777	7.02388	7.47831	7.7227	7.41935	7.27367	7.75349	7.69303	7.15067	7.73329	6.21287	7.46178	6.81132	7.4083	7.40327	6.74885	7.49618	7.4035	6.39903	6.37518	6.99887	7.04417	7.05418	5.7386	6.5816	6.53012	5.19358	4.89347	6.73458
NGO0371	hypothetical_protein	Hypothetical	N/A	N/A	N/A	5.99437	6.38463	5.91755	5.87569	6.27352	6.30021	6.98869	5.96992	6.76741	5.53235	7.44136	7.16014	7.34981	7.34779	7.2193	7.52282	7.41016	7.31792	7.69037	7.53856	6.60666	7.36008	6.3289	5.93907	6.76861	7.29376	6.63409	6.60009	6.39689	8.19112	7.97807	8.12927	7.4035	8.30336	6.32046	5.94433	6.0691	8.27282	8.00697	8.13213	7.77343	6.2599	6.16117	6.05994
NGO0372	ABC_transporter_periplasmic_binding_protein__amino_acid	Environmental Information Processing	N/A	N/A	0	10.7008	12.0817	13.1408	12.9829	12.5154	10.3354	12.7433	12.2264	12.9902	12.8781	10.0265	9.98755	9.58592	9.08887	9.47452	9.11428	9.03509	10.0298	9.75366	9.55043	11.3941	9.94214	9.6996	11.6711	9.9001	9.173	11.1461	10.7955	12.5028	8.33541	8.84601	7.05716	8.62324	6.54209	12.0947	11.6467	11.3458	6.68459	9.02309	8.71442	7.41673	10.058	10.0638	10.3468
NGO0373	ABC_transporter_permease__amino_acid	Environmental Information Processing	0	1	0	8.82024	9.72701	10.0022	10.1398	9.94879	8.24811	9.86646	10.0713	10.3229	10.292	7.77092	7.3749	7.27158	6.59082	7.06071	7.06604	7.27713	7.07186	7.36133	7.323	8.45789	7.52702	6.90624	8.69524	7.08761	5.17705	9.20672	8.37603	10.6242	4.81619	6.02675	6.16122	6.28049	4.29678	8.70495	8.41278	8.17251	4.01648	5.52241	6.11599	5.15639	5.40923	5.65804	5.78507
NGO0374	ABC_transporter_ATP-binding_protein__amino_acid	Environmental Information Processing	N/A	N/A	0	10.2246	11.1508	11.5284	11.3855	11.3138	9.82341	11.3511	11.4206	11.8236	11.7916	8.21775	8.07296	7.60502	7.5883	8.03752	7.69727	7.36717	8.29373	8.28111	7.323	9.65138	8.41439	8.46436	9.82182	8.37992	6.93598	9.40165	8.34507	10.9891	6.26692	6.4326	6.57393	6.41566	5.22525	9.3445	9.81494	9.55643	4.5748	6.37637	6.03523	5.73214	8.67428	8.43497	8.32815
NGO0375	phosphoglucomutase	Carbohydrate Metabolism	0.0068958	4	34	9.62026	9.74662	9.09603	9.29979	8.91148	9.79197	9.29514	9.09478	8.56998	8.70044	8.69922	9.06634	8.16243	7.77828	8.80002	7.54328	7.64424	8.77076	8.50823	8.34868	8.78989	8.4701	8.55813	8.5846	8.70082	7.81903	8.66924	8.95667	9.2391	7.66242	7.66372	6.64397	7.26725	6.97082	8.37528	8.91297	9.0514	7.20861	7.26209	7.65374	6.99198	6.43676	6.62468	7.98033
NGO0376	peptidyl-prolyl_cis-trans_isomerase_B	Genetic Information Processing	N/A	N/A	N/A	10.3056	9.31583	8.80916	9.38157	8.56554	9.65889	9.51034	8.82155	8.5394	8.75631	8.56974	8.70898	8.21909	9.51499	8.02039	8.60273	8.47104	8.52356	9.03984	8.80612	8.10201	9.27334	8.29312	7.83653	9.19531	7.12594	9.93636	10.2359	10.4587	8.07256	5.67425	7.73941	8.08898	8.38149	9.41955	8.1956	7.9821	8.61415	5.92645	6.4632	8.93339	5.73863	6.76375	10.5798
NGO0377	transporter	Cellular Processes/Organismal Systems/Human Disease	N/A	N/A	N/A	10.2934	9.68698	9.15224	9.23726	9.1013	10.0037	8.69252	9.18904	8.19149	8.48585	5.72263	5.96888	5.19908	5.30954	4.90406	5.19726	4.64706	5.48577	5.97662	5.11471	6.42089	6.63418	6.46436	6.07449	6.46387	6.71712	7.42636	7.17062	6.39689	5.05897	4.89772	4.26325	3.6344	2.87106	9.66516	5.85407	6.15279	1.42561	6.71865	6.33418	3.76049	5.41921	7.29934	7.26773
NGO0378	hypothetical_protein	Hypothetical	N/A	N/A	N/A	4.98787	4.96489	4.05714	4.65165	4.75208	4.62112	4.90114	5.24775	3.6758	3.70395	2.88089	3.74871	1.42561	1.42561	3.11699	3.30676	3.26526	4.69689	3.83027	3.60284	4.69365	4.37127	3.08302	4.06734	3.11958	1.42561	4.94399	4.6481	4.9759	1.42561	1.42561	1.42561	3.6344	1.42561	3.13668	4.15425	4.0839	1.42561	1.42561	1.42561	3.15701	4.06055	3.89401	3.4202
NGO0379	peptidyl-tRNA_hydrolase	Genetic Information Processing	N/A	N/A	N/A	5.99437	5.98264	6.13948	7.04768	6.14566	5.74113	5.87956	5.7671	6.40951	5.97149	6.75988	6.97506	6.87284	6.73125	7.18895	6.43791	5.64857	7.24047	6.87797	6.4928	6.56541	7.97509	7.51737	6.26071	7.40273	8.11635	5.92634	5.80229	6.39689	7.54857	8.31801	7.45783	6.65301	6.63013	5.69782	6.20987	6.31346	6.63094	7.92137	7.62647	6.38713	7.96548	7.89314	7.70483
NGO0380	hypothetical_protein	Hypothetical	N/A	N/A	N/A	4.72074	4.96489	5.27185	4.65165	5.54595	5.08235	5.3311	6.06152	5.21201	4.42372	4.51704	4.95229	4.27384	4.10973	4.20315	4.17826	3.89461	4.2923	4.1241	3.60284	5.09512	3.78715	5.03663	5.24289	4.5692	3.54136	4.72625	4.42616	3.50037	3.64149	5.06011	5.71669	3.6344	2.87106	4.54755	5.17925	5.33983	3.61943	3.60754	4.02131	3.15701	5.30547	5.32629	5.9014
NGO0381	hypothetical_protein	Hypothetical	0.00287943	2	6	7.26878	6.71853	6.2388	7.40149	7.09145	7.00269	7.26513	7.0935	7.21741	6.91041	6.74662	6.94177	6.90775	6.8895	6.33532	7.03747	7.13057	6.77499	7.45411	6.98797	6.19985	7.03004	6.39822	6.57349	6.20425	5.42962	6.43451	6.19912	6.39689	7.26591	7.89503	7.05716	8.2781	5.92885	6.29231	6.41305	6.23885	6.73632	7.9648	7.80734	7.08753	6.02602	5.93573	5.91253
NGO0382	hypothetical_protein	Hypothetical	0.00851466	2	6	11.0438	10.6436	10.1645	10.6642	10.4967	10.6386	10.4572	10.5412	10.508	10.4358	10.3516	10.2915	10.9735	11.1235	10.4318	11.2832	11.0916	10.4722	10.9099	11.1403	10.649	10.7258	10.6352	10.6213	10.4506	10.2945	10.6664	11.0415	11.003	10.1551	9.64139	9.65399	9.88183	9.95096	10.5754	10.2295	10.6143	10.0648	9.6337	9.98828	9.80418	9.44052	9.63189	10.6795
NGO0383	hypothetical_protein	Hypothetical	N/A	N/A	0	7.8703	7.68197	7.87326	7.25133	7.50985	8.07452	7.34052	8.27084	7.67691	7.33425	7.42481	7.76576	7.10111	6.79665	7.10474	6.97858	6.84738	7.40922	7.34757	6.98797	6.78152	7.75349	7.96822	6.94882	7.55376	7.22896	7.15062	7.78473	7.22998	6.91397	7.085	6.16122	6.41566	6.54209	6.73023	6.68703	6.85745	6.57521	6.61335	6.84095	6.77947	7.01384	7.16959	7.53908
NGO0384	hypothetical_protein	Hypothetical	N/A	N/A	N/A	6.99567	7.37688	6.91544	6.6754	6.49952	6.88135	6.86646	7.0935	6.40951	6.69846	8.17386	8.04188	8.41372	9.15889	8.36607	8.48076	8.51108	8.3222	8.56281	8.78216	7.20245	8.32656	8.11943	7.58628	8.44148	7.68052	7.65775	7.78473	6.78939	7.64406	8.33386	7.97489	7.799	8.90684	7.69933	7.15381	7.54374	9.03118	8.10729	8.36443	8.99628	8.8332	8.73565	8.52557
NGO0385	delta-aminolevulinic_acid_dehydratase	Metabolism of Cofactors and Vitamins	N/A	N/A	0	6.41022	6.40947	7.35943	7.08369	6.89354	6.23561	6.58565	7.43876	7.78517	7.33425	8.68191	8.70898	8.7189	9.12112	8.3885	8.62209	8.55004	8.88329	8.97424	9.01581	9.28491	8.73559	9.16635	9.60017	9.07283	9.15568	8.60734	8.1074	8.75877	9.25855	9.12641	9.39457	9.45783	10.2437	9.83897	9.23591	9.23602	10.2584	9.5648	9.38559	10.2891	9.35577	9.35322	8.2138
NGO0386	lyase	Amino Acid Metabolism	0.00278552	3	2	8.78589	8.95624	9.24663	9.04073	8.85815	9.04771	8.8936	8.72696	8.56998	8.45242	7.2573	6.87278	7.07063	7.69501	7.48381	7.12153	6.90864	7.44418	6.91575	7.38794	6.93744	7.59544	7.54818	6.80361	7.48858	8.73351	7.10654	7.61337	7.16528	8.30067	7.93715	7.45783	8.04799	8.47949	7.83226	6.99887	7.21654	8.20104	8.32291	8.31405	8.10555	9.71053	9.57572	9.08648
NGO0387	GTP_cyclohydrolase	Metabolism of Cofactors and Vitamins	N/A	N/A	0	8.87027	8.61597	9.00504	9.6085	9.51713	8.86071	9.40455	8.59545	9.25556	9.20084	7.87205	7.53971	8.48477	8.53988	8.7524	8.81108	8.66098	7.46135	7.15569	9.04631	7.24411	8.25434	9.17624	7.38086	8.81154	8.11635	7.39006	7.96529	8.78053	7.92828	8.31801	8.84534	9.32689	10.3512	7.32193	8.43021	7.64167	10.2135	8.76507	8.76531	9.38264	8.42962	8.21207	8.10904
NGO0388	oxidoreductase__NAD(P)H-flavin	Energy Metabolism	N/A	N/A	N/A	6.21726	6.38463	6.3014	5.9557	6.14566	6.38206	6.1128	6.14763	6.26728	6.57952	7.56734	7.78465	8.01019	8.93771	8.20356	8.62209	8.27569	7.7114	7.74385	8.61593	6.84691	7.4179	8.2185	7.30461	8.08153	8.28519	7.62688	8.57153	8.44128	7.46734	7.15807	7.56996	8.42939	8.83461	7.85528	7.90285	8.03312	8.81982	8.23695	8.15139	8.3174	7.34625	7.15883	7.45037
NGO0389	hypothetical_protein	Hypothetical	N/A	N/A	0	4.72074	4.39038	4.83463	4.19739	4.34392	4.55125	4.56251	5.08196	5.49416	4.42372	7.20009	7.16014	6.87284	6.85921	7.11554	7.27623	6.6462	7.1159	6.77893	7.38794	6.34628	7.3202	7.08496	6.26942	6.76861	7.79685	6.75327	6.35249	5.2514	7.71615	6.10285	6.42273	6.75847	7.61303	6.66039	6.16054	6.79258	7.4445	6.71865	7.06066	7.68456	3.5618	3.07688	6.76556
NGO0390	inorganic_polyphosphate/ATP-NAD_kinase	Metabolism of Cofactors and Vitamins	0.00287388	4	2	5.73046	6.40947	6.87488	6.52635	6.27352	6.68581	6.4895	6.75282	5.9321	6.69846	6.38507	6.15491	6.37065	6.11436	5.75018	6.60304	6.49456	5.78822	6.48417	7.18361	6.19985	6.26533	6.75596	6.00837	6.65433	5.54095	5.58379	5.06074	5.68099	7.14051	6.65095	7.05716	6.20783	6.7131	5.86506	5.9827	5.91199	7.31446	6.55766	7.28655	7.3412	6.96718	6.38094	7.87351
NGO0391	hypothetical_protein	Hypothetical	0	1	1	6.87007	7.45048	7.44502	7.31328	7.87462	7.15005	8.1381	7.6887	7.67691	6.80833	7.73781	8.05751	7.51735	7.53183	7.76325	7.25157	7.41016	8.3222	7.7227	7.18361	6.13684	7.84063	8.17968	6.11371	8.08153	8.06159	6.28422	6.10354	6.78939	7.85034	8.0566	8.41601	7.74871	8.4676	5.87459	5.39434	5.84032	8.46892	8.08777	8.15139	8.74116	8.3012	8.00145	7.44273
NGO0392	hypothetical_protein	Hypothetical	N/A	N/A	0	5.57775	5.1541	5.27185	5.60484	4.49355	5.17756	5.25486	4.67799	5.21201	5.76865	5.77592	6.0336	5.59269	5.21661	5.54124	5.71436	5.64857	5.55158	5.61176	5.91972	6.21519	5.50822	5.03663	6.03927	5.26216	4.47726	5.82098	5.111	6.39689	6.40431	5.20585	5.58015	4.80712	5.53087	4.60658	4.94555	5.45249	4.5748	5.2677	5.54497	6.04986	5.39919	4.96158	6.0296
NGO0393	TetR_family_transcriptional_regulator	Environmental Information Processing	0	1	10	8.51938	8.46437	8.63802	8.49013	8.53188	8.55178	8.54098	7.97406	7.83639	7.87837	7.06775	7.27152	6.76274	7.5125	6.6791	6.91718	6.6462	6.28958	6.50911	6.94544	7.30622	7.21539	7.54818	7.09303	7.25376	7.3251	7.74657	6.43331	7.02646	7.16647	7.8735	7.29332	5.87375	7.35348	6.70377	6.58485	6.87993	7.38094	7.80669	8.22596	7.82977	7.61836	7.14436	7.41174
NGO0394	UDP-N-acetylenolpyruvoylglucosamine_reductase	Carbohydrate Metabolism	0.0772741	5	8	6.58034	6.35936	6.20645	6.52635	6.31374	6.279	6.15522	6.69684	6.53894	6.44987	6.99112	7.16014	6.51353	6.59082	6.80455	6.52284	6.57238	6.97954	7.17139	7.06944	6.65802	7.10237	6.99837	6.75796	7.31144	6.66905	6.63409	6.7337	7.4083	6.40431	6.74885	6.50032	5.15695	6.49596	5.21697	5.27542	6.32006	6.18618	6.43937	6.5816	6.66018	6.91896	6.89491	7.31874
NGO0395	multidrug_efflux_protein	Cellular Processes/Organismal Systems/Human Disease	0.00651488	3	13	6.73248	5.64847	5.14047	6.23749	5.40377	5.70972	5.828	6.57791	6.40951	5.97149	7.46583	7.29807	7.00767	7.18641	7.22927	6.85305	7.36717	7.72568	7.58881	7.18361	7.00949	7.66075	7.72033	7.3728	7.63129	7.05293	7.93475	8.15579	7.66382	6.97403	7.5597	7.70707	6.80844	7.00414	6.16996	5.77971	7.02816	7.13346	7.75813	7.17803	7.52308	8.71114	8.76195	8.14717
NGO0397	ATP_phosphoribosyltransferase	Amino Acid Metabolism	N/A	N/A	N/A	7.96546	7.67175	7.93373	7.86155	7.64196	7.61499	7.54559	7.97406	8.06834	7.66139	9.54623	9.70965	10.4538	10.3059	9.79638	9.90482	10.3701	10.3111	10.0832	10.442	9.9324	9.87837	9.29901	10.0216	9.24548	10.016	10.097	10.1034	9.98351	9.39655	9.98039	9.63693	9.28341	9.89435	10.1269	9.77731	9.88216	9.91583	9.98961	9.80586	10.001	10.3194	10.4061	9.99761
NGO0398	adenylosuccinate_synthetase	Nucleotide Metabolism	N/A	N/A	N/A	9.16571	8.81016	8.72042	9.13806	8.68521	8.70659	8.45032	8.41651	8.11057	8.75631	9.39304	9.54765	9.84188	9.44538	9.73645	9.71502	9.82027	10.0611	9.82734	9.74267	9.93644	9.07202	8.58808	9.70246	8.61944	9.86962	9.48145	9.7642	9.31561	9.54246	9.93434	9.25618	9.17336	9.36989	10.0842	9.58456	9.84667	9.458	9.72494	9.76894	9.33478	8.16908	8.42003	8.29457
NGO0399	heat_shock_protein_HtpX	Enzyme Families	N/A	N/A	0	9.3766	9.58176	9.64046	10.4739	11.0227	9.78448	11.4734	9.72483	10.1815	10.5189	8.50823	8.44961	8.04195	8.5303	7.20925	8.09383	7.9069	7.26023	7.67944	7.84647	6.69127	9.39348	9.66489	6.40598	9.61343	7.94541	9.97363	9.98113	9.76082	10.7982	11.0286	10.557	9.70855	10.5893	6.85813	6.65179	6.76386	10.6708	9.90295	10.1786	9.81818	7.91547	5.95246	5.72317
NGO0400	adenylate_kinase	Nucleotide Metabolism	0.00278552	2	3	8.85379	9.33214	9.12657	8.84494	8.4621	8.95055	8.67806	8.38144	8.50815	8.75631	8.26034	8.35165	8.62766	8.83256	8.02039	8.82786	8.86013	8.0432	8.03735	9.26949	9.00006	8.60895	8.44812	8.75142	8.58868	8.75668	9.05269	9.26036	8.32764	8.13962	8.41061	7.97489	7.43564	8.4676	9.80485	9.31026	9.50243	8.45356	8.91653	9.00647	8.8943	9.65539	9.46293	9.96597
NGO0401	orotidine_5'-phosphate_decarboxylase	Nucleotide Metabolism	N/A	N/A	0	8.11131	8.19145	8.24341	8.74735	8.58208	8.36834	8.29792	7.99741	8.19149	8.34719	7.64798	8.01012	7.89317	7.41178	7.7837	7.45964	7.45191	8.02022	7.66842	8.08056	7.45554	7.86854	7.94526	7.93275	7.93022	8.23658	7.80289	7.89576	8.03359	7.64406	8.13107	8.10466	7.19397	7.50081	7.85167	7.54477	7.22358	7.53486	8.1828	7.90135	7.17714	6.69998	6.70578	6.19364
NGO0402	sugar_kinase_/_ADP-heptose_synthase	Glycan Biosynthesis and Metabolism	0	2	13	7.21814	7.43847	8.00121	7.84067	7.70374	7.71305	7.79376	7.43876	7.78517	7.53929	7.20009	7.42394	7.68766	7.3035	7.27815	7.43795	7.53195	7.88682	7.4282	7.323	7.54613	7.84063	6.85787	7.31725	6.76861	7.41524	7.31458	7.60468	6.95168	7.4463	7.122	7.77103	6.28049	6.49596	7.67639	7.36068	7.37048	7.01284	7.73323	7.45104	7.2615	6.49434	6.42354	5.69764
NGO0403	ADP-L-glycero-D-manno-heptose-6-epimerase	Glycan Biosynthesis and Metabolism	N/A	N/A	N/A	9.62026	9.57629	9.89733	9.73269	9.80472	9.6257	9.6089	8.56452	8.91789	8.98397	7.34788	7.53971	7.89317	7.60664	7.2588	7.54328	6.84738	7.37339	6.75827	7.84647	8.25245	7.98787	8.48042	7.90929	8.50876	7.68052	7.49635	8.0381	7.09754	8.00222	8.01787	7.33624	6.75847	7.06856	8.4384	8.08332	8.21555	7.20861	8.23695	7.96804	7.55685	7.14838	7.12238	7.48428
NGO0404	type_I_restriction-modification_system_methyltransferase	Cellular Processes/Organismal Systems/Human Disease	N/A	N/A	N/A	8.54014	8.00051	7.73285	7.88214	7.71878	7.91198	7.8847	7.3326	6.76741	7.60163	6.40209	6.26678	6.37065	6.16481	6.15847	6.71554	5.91104	5.94317	5.94037	6.80977	5.993	6.66636	6.6463	5.8947	6.94909	7.05293	5.70728	6.81132	6.50549	6.56921	5.06011	5.42922	4.99277	5.1069	6.28161	6.86682	6.63233	4.01648	5.12101	6.40013	5.15639	5.31619	4.92793	6.70931
NGO0405	DNA-damage-inducible_protein_D	Genetic Information Processing	N/A	N/A	0	8.11131	8.35366	7.92383	7.94218	7.40217	8.28577	8.11682	7.36886	7.49757	7.53929	7.31233	7.24447	7.27158	6.30634	6.96842	6.34766	6.6462	7.02644	6.89698	6.71166	5.3534	7.9228	6.95304	5.03289	7.02001	7.1611	3.14227	6.9955	4.9759	7.11406	5.33809	4.84794	6.47876	5.70351	6.61849	7.43854	7.3894	6.02901	6.24145	5.42304	5.73214	4.11171	4.02998	7.24593
NGO0407	type_I_site-specific_deoxyribonuclease	Cellular Processes/Organismal Systems/Human Disease	N/A	N/A	0	8.71463	9.12678	8.80377	9.24522	8.92451	9.00318	8.82964	8.48417	8.41012	9.09647	8.01157	7.97765	8.47317	7.76201	8.15729	7.71542	8.15452	8.29373	8.30976	7.70072	7.5761	8.47918	8.46436	7.30461	8.58088	8.33222	6.86334	8.75155	6.87282	7.91302	6.59939	7.24908	6.99261	7.54675	8.41576	7.84425	8.247	7.50537	7.42648	7.17803	7.3412	6.68358	6.28518	7.97504
NGO0408	hypothetical_protein	Hypothetical	N/A	N/A	0	9.04019	9.17098	9.31262	9.15508	8.85815	9.47549	9.29986	9.1583	8.65803	9.22083	7.1201	7.07057	7.66744	7.60664	6.63474	7.48101	7.60778	6.85513	7.0577	7.64867	7.54916	7.4552	7.69303	7.49652	7.71915	7.63122	7.42636	7.40892	8.29778	8.62475	8.3804	8.20068	8.02705	8.23486	8.55174	7.71938	7.70344	8.20104	8.12654	8.13213	8.12819	6.92943	5.52994	6.29061
NGO0409	ATP-dependent_Clp_protease_adaptor_protein_ClpS	Cellular Processes/Organismal Systems/Human Disease	N/A	N/A	0	5.21266	5.37272	5.27185	5.87569	6.14566	5.88861	6.06908	5.96992	5.49416	5.53235	5.38781	5.08099	5.40937	6.39351	4.7999	6.52284	5.91104	4.69689	4.25034	6.60638	5.67563	5.50822	3.08302	5.09329	4.80395	5.17705	5.58379	6.12804	5.48224	6.64508	6.54591	6.64397	5.77651	7.27375	5.54482	5.4365	5.15964	7.28003	6.86345	7.13996	6.99198	6.60301	5.831	5.84441
NGO0410	CspA_protein	Cellular Processes/Organismal Systems/Human Disease	N/A	N/A	0	12.137	10.5574	10.2951	10.4327	10.1143	10.3883	9.70828	9.63093	10.1413	10.111	10.0058	9.92079	9.4505	11.5912	9.15426	10.781	9.93509	9.7054	9.57636	11.0997	12.4884	8.72799	9.62933	12.6694	9.92494	10.7169	12.5786	13.7011	11.6837	6.78579	7.00802	6.71076	5.77651	8.08724	13.2246	12.4432	12.6938	7.34809	8.58194	8.57875	8.44912	10.2308	11.5243	11.7963
NGO0411	hypothetical_protein	Hypothetical	0.00833324	2	4	6.87007	6.5941	6.76818	6.76683	6.63261	7.00269	6.86646	6.6386	7.49757	7.09514	7.57486	7.53971	8.11842	7.62475	7.43292	7.52282	7.71453	7.39141	8.08786	8.11932	6.87129	7.57863	7.69303	6.24314	7.5696	7.52727	6.50415	6.71766	6.39689	8.62475	8.66987	8.62079	8.41335	8.73892	6.9778	6.39184	6.67923	8.86696	8.83695	8.60692	8.65023	7.30397	6.88623	6.2561
NGO0412	hypothetical_protein	Hypothetical	N/A	N/A	N/A	8.05473	7.90776	8.0384	7.90243	8.27129	8.04971	8.23017	8.46755	7.93369	7.53929	8.61055	8.4847	8.60658	9.20777	8.80002	8.37061	8.51108	9.47552	9.17056	8.72047	8.50382	9.39348	9.53255	8.42152	9.27477	8.80192	7.71757	8.71972	7.70991	8.38047	9.17121	8.54964	8.3641	9.85837	8.39938	8.56726	8.66564	10.1483	9.42408	9.14742	9.9511	8.11356	8.26317	8.90927
NGO0413	thiosulfate_sulfur_transferase	Cellular Processes/Organismal Systems/Human Disease	N/A	N/A	0	8.43323	8.61063	8.40874	8.88628	9.00645	8.72237	8.80324	9.14791	8.98752	8.23368	7.89024	7.8399	7.97771	7.857	7.93154	7.27623	7.49248	8.31277	8.33786	8.06078	8.46431	7.94918	8.29312	8.57849	8.13575	8.33222	7.71757	7.85237	7.83995	8.34681	9.1445	8.62079	9.36076	9.4324	8.7599	8.60458	8.73137	9.26912	9.40055	9.09865	8.92048	6.38696	6.55524	6.80188
NGO0414	hypothetical_protein	Hypothetical	N/A	N/A	0	6.73248	7.1003	7.08505	7.08369	7.62609	7.28374	7.35877	7.90167	7.93369	7.25887	7.23849	7.44785	7.1602	7.16181	7.70725	6.60304	6.84738	7.57611	7.75432	7.02928	7.27367	7.66075	7.20581	7.52948	7.17308	6.61933	7.06107	7.36842	7.95922	7.11406	6.79541	7.05716	6.05047	6.63013	6.98001	7.25118	7.5381	6.3938	6.24145	6.26506	6.77947	6.54062	6.23822	6.42093
NGO0415	hypothetical_protein	Hypothetical	N/A	N/A	N/A	8.19223	7.86355	8.1699	8.37866	8.39815	8.11095	8.28843	8.93471	8.56998	8.51853	8.77298	8.82304	8.61716	8.38911	8.773	8.03726	8.17958	8.95169	8.90081	7.97884	8.74707	8.85201	8.88202	8.94977	8.94506	8.40734	8.72859	8.68716	9.40236	8.59638	8.99301	8.43587	8.87834	9.11936	7.89907	8.67935	8.90572	8.90133	8.91653	8.72731	8.29756	9.18506	9.18319	9.11682
NGO0416	hypothetical_protein	Hypothetical	0	1	14	6.58034	5.87965	5.55554	5.9557	6.23215	5.46822	5.828	6.14763	5.21201	6.14922	8.11318	8.08825	8.41372	8.3241	8.18318	7.76851	7.87657	8.52356	8.68267	8.22973	8.11635	7.27919	6.99837	8.15555	7.50515	7.9045	8.34825	8.33984	8.10431	8.07256	8.99301	8.65508	9.64125	8.66795	7.72849	8.16261	8.4722	8.61415	8.7773	8.52069	8.65023	8.02525	7.99542	8.44561
NGO0417	hypothetical_protein	Hypothetical	0	1	12	7.8703	7.20325	7.35943	7.66174	7.26544	7.17321	7.05735	7.3326	6.10943	7.09514	7.70392	7.03943	9.17064	8.3241	7.3067	7.85289	8.92083	7.31792	8.96076	8.44337	5.56011	7.23697	7.38713	5.1978	7.29247	6.56783	5.2994	5.74002	4.9759	8.8173	8.26938	8.17727	10.1522	8.13313	5.86506	5.12862	5.28677	8.34119	8.23695	8.41311	8.68118	6.7481	6.56614	6.83731
NGO0418	glycosyl_transferase_family_protein	Cellular Processes/Organismal Systems/Human Disease	0.0121817	4	3	4.98787	4.28514	3.72113	4.83345	4.62874	4.23065	3.92699	5.24775	4.39041	4.89573	3.78323	1.42561	4.47653	3.25401	3.5859	3.66468	3.26526	3.12312	3.83027	3.60284	3.40222	4.52163	4.63497	2.65911	4.28722	1.42561	3.14227	2.73052	1.42561	1.42561	2.99923	4.26325	1.42561	2.87106	1.96908	2.21676	2.78031	1.42561	3.60754	3.04788	3.76049	3.48384	2.85302	2.93837
NGO0419	hypothetical_protein	Hypothetical	N/A	N/A	0	6.65842	5.47065	6.06924	5.27062	6.72494	5.64477	6.55431	6.95722	6.6577	6.80833	5.04013	5.19902	6.0956	5.47904	5.29654	5.19726	6.02624	4.44053	6.43295	6.16211	4.7794	6.17869	5.60603	4.29342	5.66874	3.54136	5.13274	4.89835	4.18095	6.40431	6.24394	7.24908	8.12884	5.99674	3.71318	3.66353	3.98514	6.57521	6.09256	6.79268	6.22835	6.62894	6.41753	5.01837
NGO0420	hypothetical_protein	Hypothetical	N/A	N/A	0	5.86847	5.68968	5.70219	5.60484	6.10038	5.64477	6.4895	6.22888	6.53894	6.91041	6.78605	6.60142	6.87284	7.71205	6.54168	7.17496	7.32285	6.28958	6.45879	7.64867	7.07812	7.4552	7.89822	7.25072	8.13575	6.40126	7.83025	7.67279	8.57179	7.58753	8.03737	7.73941	8.2781	7.90524	7.12465	7.6074	7.42039	8.00423	8.04794	8.13213	7.884	8.1318	7.24273	6.31596
NGO0421	deoxycytidine_triphosphate_deaminase	Nucleotide Metabolism	N/A	N/A	N/A	7.45523	7.28599	6.60414	6.52635	6.53396	6.82396	6.76061	6.69684	6.86935	7.00573	5.16567	5.67618	6.212	5.55682	5.29654	4.97285	4.3212	5.10185	5.86499	5.39424	6.68027	6.30676	6.80782	6.33725	6.7126	5.30891	6.63409	5.70784	6.60647	5.81965	4.89772	6.25377	6.85673	4.67803	4.53544	6.37031	6.65336	4.78793	5.12101	5.42304	4.74874	5.46806	5.07344	6.83147
NGO0423	recombination_associated_protein	Genetic Information Processing	N/A	N/A	0	9.74172	9.16371	9.29352	9.23726	8.99415	9.17646	9.03077	9.09478	8.30494	8.48585	7.3033	7.32414	6.60148	6.62723	7.22927	6.64152	5.91104	6.69012	6.89698	6.55071	7.86532	7.12569	7.35265	8.09934	7.47181	6.80868	7.71757	7.61337	8.46834	5.88379	5.67425	6.34073	6.20783	4.97782	6.08631	7.90035	8.01293	4.78793	5.40071	4.79349	5.60842	8.00065	7.79929	8.13299
NGO0424	GTP-binding_protein_EngA	Genetic Information Processing	N/A	N/A	N/A	9.34156	8.74829	8.45072	9.05892	8.70044	8.74573	8.69252	8.93471	8.30494	8.55049	7.90821	8.07296	7.83997	7.36944	8.08773	7.41593	7.78154	7.92445	7.69037	6.94544	8.74047	8.18943	8.25629	9.02425	8.15688	6.76363	8.89325	9.15717	9.19117	6.35996	7.122	8.07963	5.43764	5.53087	7.31146	8.94968	8.81536	5.28387	6.0119	6.33418	6.38713	8.22254	8.2765	8.40095
NGO0425	hypothetical_protein	Hypothetical	N/A	N/A	N/A	8.98069	8.41008	7.74415	8.05526	8.29155	8.14062	7.84643	7.50542	7.49757	7.53929	6.73324	6.60142	6.55818	6.66275	7.04949	6.481	6.02624	7.07186	6.81936	6.30362	7.60254	6.72864	7.12638	7.64762	6.74088	6.14416	7.59534	8.28106	7.83995	6.31419	7.32603	6.64397	4.99277	5.22525	6.50043	7.53513	7.70847	5.94347	5.83559	5.54497	5.84604	7.38733	7.60957	8.20026
NGO0426	histidyl-tRNA_synthetase	Genetic Information Processing	0.00278552	2	18	9.02554	8.72377	8.51809	8.60602	8.65425	8.67855	8.36263	8.3272	8.11057	8.83625	8.86785	9.13421	8.92028	8.93771	9.04838	8.74197	8.4506	9.24718	9.02264	8.79419	8.35796	9.24168	9.26234	8.58198	9.11122	8.85656	8.99344	9.57921	9.01884	7.88202	8.99301	9.26731	8.58076	7.86954	7.4324	8.29787	8.70518	7.96143	8.14554	8.01085	8.35628	9.00052	9.06432	8.66348
NGO0427	hypothetical_protein	Hypothetical	N/A	N/A	N/A	1.42561	3.15558	3.26927	1.42561	1.42561	2.35302	2.65244	3.11084	1.42561	1.42561	2.28896	1.42561	3.74875	3.25401	3.29356	2.79953	3.26526	3.45511	3.65523	3.60284	3.7941	4.52163	4.07054	4.12743	4.5692	4.47726	4.46873	5.15955	4.18095	4.1518	3.5623	3.84198	4.03317	3.3989	4.2974	3.56088	3.80268	4.01648	4.00321	3.04788	4.17323	5.30547	4.74658	3.95744
NGO0428	hypothetical_protein	Hypothetical	N/A	N/A	N/A	1.42561	2.46285	3.26927	2.96118	3.76322	2.983	3.11515	3.11084	1.42561	4.42372	3.41152	2.85708	3.38099	3.25401	2.90945	1.42561	1.42561	3.45511	3.65523	3.03129	3.56327	2.70078	4.07054	3.38947	4.69145	2.98271	3.14227	4.71494	1.42561	1.42561	3.95265	3.22264	3.05633	4.29678	2.72077	2.76457	2.78031	4.32349	3.60754	4.32864	3.15701	4.40478	4.44578	2.71968
NGO0429	hypothetical_protein	Hypothetical	N/A	N/A	N/A	5.21266	3.3898	4.83463	5.39091	5.54595	4.03749	4.28085	4.67799	5.9321	5.76865	1.42561	1.42561	1.42561	2.75881	2.30681	2.79953	1.42561	2.65852	2.49996	3.03129	2.91736	1.42561	3.66796	2.88999	3.45105	1.42561	4.15288	4.83981	1.42561	2.78376	1.42561	1.42561	1.42561	3.3989	2.35627	2.53127	2.46507	3.04444	3.03501	3.04788	3.15701	4.44485	4.51587	2.71968
NGO0430	hypothetical_protein	Hypothetical	N/A	N/A	N/A	3.317	2.46285	4.19844	4.65165	4.62874	3.68401	4.28085	4.42239	4.85996	4.42372	3.25913	1.42561	2.85711	4.10973	4.11784	3.94565	3.26526	3.12312	3.65523	1.42561	4.13006	4.01071	3.66796	4.2221	4.28722	3.54136	4.46873	6.17581	4.63383	3.92058	2.99923	3.84198	3.6344	4.29678	4.12895	3.61321	3.95056	3.61943	4.77266	4.02131	3.76049	6.53606	6.30485	4.99751
NGO0432	hypothetical_protein	Hypothetical	N/A	N/A	N/A	4.391	3.58727	3.51491	4.19739	4.49355	4.03749	2.65244	4.8943	4.85996	3.70395	1.42561	1.42561	1.42561	1.42561	1.42561	1.42561	3.26526	1.42561	1.42561	3.03129	2.62348	2.70078	1.42561	3.08074	2.65582	1.42561	3.14227	3.95318	1.42561	2.78376	1.42561	1.42561	1.42561	1.42561	3.10127	2.53127	2.58187	1.42561	1.42561	1.42561	1.42561	3.31202	2.67355	2.44086
NGO0433	hypothetical_protein	Hypothetical	N/A	N/A	N/A	5.21266	5.0308	4.99576	5.13926	5.61207	5.77186	5.08895	6.14763	5.9321	6.30738	6.60682	6.51347	7.24453	6.73125	6.66447	6.20069	5.78579	6.8022	6.85869	6.65999	6.01069	5.70737	5.9211	5.50198	6.68376	7.41524	5.70728	6.84123	6.95168	5.44735	5.9464	5.71669	5.67221	6.24017	6.73808	5.12862	5.601	6.32787	6.09256	6.03523	6.53012	7.08111	7.00313	5.8091
NGO0434	hypothetical_protein	Hypothetical	0	2	12	7.41083	7.28599	6.67674	6.47302	6.60048	7.12651	7.01195	7.00409	7.21741	6.57952	5.94826	6.31962	6.26685	6.59082	5.40657	6.39349	6.41231	5.55158	6.29631	6.71166	6.03682	5.88222	7.16664	5.99793	7.17308	6.07201	6.57059	6.12804	6.27943	6.52972	6.49037	6.64397	6.41566	5.85759	5.79144	6.81467	5.85858	5.65126	6.49973	5.94966	6.30993	7.58344	7.35066	6.78384
NGO0435	spermidine_synthase	Amino Acid Metabolism	N/A	N/A	N/A	8.38814	8.32786	8.74874	8.61834	8.47101	8.7341	8.40714	8.76826	8.56998	8.31034	6.75988	6.60142	6.0956	6.59082	6.33532	5.91648	6.90864	6.0379	6.79929	6.85643	6.40761	5.76805	6.90624	6.7172	6.7126	5.64424	7.31458	7.13484	7.16528	6.40431	6.59939	6.42273	6.47876	5.99674	6.54585	6.96578	6.56177	5.85252	5.92645	6.4632	6.04986	7.85453	7.62268	6.99724
NGO0436	3-methyl-2-oxobutanoate_hydroxymethyltransferase	Metabolism of Cofactors and Vitamins	0	1	18	4.98787	4.48825	3.26927	5.60484	4.86553	4.98032	5.17431	5.08196	3.6758	4.89573	8.15392	8.38917	7.78472	7.49291	7.90066	7.37085	7.71453	8.3775	8.12057	7.93605	7.887	8.05013	7.63682	7.77372	7.70487	8.25297	8.3099	8.52623	8.29778	7.8976	8.86795	7.94747	7.98423	7.42902	7.38823	7.15381	7.72594	7.47525	8.83695	8.64818	7.08753	7.81368	7.97103	7.99347
NGO0437	pantoate--beta-alanine_ligase	Metabolism of Other Amino Acids	0.00278552	2	18	5.99437	4.66561	4.32662	4.83345	4.62874	4.81208	5.17431	4.8943	5.72977	6.14922	7.82868	7.97765	7.39969	7.13678	8.02612	7.14849	7.45191	8.06583	7.89333	7.67493	7.15955	7.39888	6.85787	7.32562	7.02001	7.3251	7.10654	7.29469	7.83995	7.73362	8.1845	8.05415	7.7229	6.44831	5.91212	7.33129	7.22006	6.68459	7.48733	7.17803	6.22835	7.30932	7.60694	6.81971
NGO0439	outer_membrane_lipoprotein_LolB	Environmental Information Processing	N/A	N/A	N/A	4.72074	4.57972	4.44399	5.50186	4.17625	4.40013	4.79702	4.8943	5.9321	4.42372	7.38258	7.44785	7.24453	7.53183	6.90758	7.39356	7.02388	6.93106	7.0235	7.02928	7.67355	6.97972	7.08496	7.54568	7.70487	6.66905	5.92634	6.26686	7.16528	7.54857	7.122	7.05716	6.80844	6.86595	7.74545	7.59509	7.45672	6.78625	6.90866	7.10086	6.77947	8.60634	8.56828	7.43889
NGO0440	4-diphosphocytidyl-2-C-methyl-D-erythritol_kinase	Metabolism of Terpenoids and Polyketides	N/A	N/A	0	7.21814	7.40183	6.72319	7.58848	8.0981	6.63666	7.82033	6.75282	7.21741	7.71877	9.69509	9.30751	8.55248	9.38822	8.56427	9.35892	8.95026	9.18138	9.82734	9.08598	9.85081	9.4314	10.5079	9.43702	10.4782	8.93988	10.3447	9.99947	10.0744	8.74161	8.0566	9.15195	8.10905	8.36876	9.42482	9.83601	10.3382	8.51404	7.94325	8.18916	8.78456	11.5338	11.7131	9.9633
NGO0441	ribose-phosphate_pyrophosphokinase	Carbohydrate Metabolism	N/A	N/A	N/A	11.4902	10.8883	11.0426	10.8944	10.8473	10.9464	10.8719	11.0869	10.8938	10.5429	10.021	10.0513	9.4505	9.44538	9.91544	9.12788	9.26321	10.0066	9.9999	8.94206	9.9622	9.55677	9.70644	9.90684	9.99114	10.0679	10.3111	10.445	10.5502	9.24643	10.5062	10.3527	9.01223	8.59331	10.154	10.4603	10.6069	8.25521	9.85181	9.89995	9.18086	10.2106	10.6762	10.4886
NGO0442	50S_ribosomal_protein_L25	Genetic Information Processing	N/A	N/A	0	12.1094	11.2951	10.8097	10.5108	10.409	11.1512	10.7835	10.892	10.2586	10.5108	11.353	11.219	10.4089	10.3904	11.0835	10.4374	9.8518	10.7452	10.4543	9.79747	11.0856	11.0491	10.9951	10.9802	11.129	10.9558	11.6058	11.2446	11.3398	9.39106	9.55612	9.30019	9.68201	8.51459	10.1705	11.5579	11.6865	8.6279	9.76848	9.877	8.39414	9.83959	10.317	10.9886
NGO0443	D-alanyl-D-alanine_carboxypeptidase_/_penicillin_binding_protein	Glycan Biosynthesis and Metabolism	N/A	N/A	0	7.36502	7.05382	7.45881	6.57776	6.86677	7.07825	6.96506	7.0935	6.76741	5.24923	6.89824	6.94177	6.31968	7.16181	6.17923	6.679	6.6462	6.36456	6.23781	7.18361	6.65802	7.21539	7.12638	6.8936	6.92465	7.68052	6.11638	6.47207	6.78939	6.64508	6.88426	6.71076	6.1313	7.79536	6.8485	6.63985	6.5506	7.41307	7.26209	7.41961	7.93626	7.96209	7.82219	8.12106
NGO0444	threonine_dehydratase	Amino Acid Metabolism	N/A	N/A	N/A	4.72074	5.94912	5.74793	6.30008	6.14566	5.64477	6.15522	5.87209	6.96455	6.30738	8.71971	8.51896	8.49628	8.1723	8.3885	8.86083	8.7134	8.3775	8.18385	8.3649	8.0259	8.49717	7.79927	8.11027	8.10346	8.8458	8.0322	7.80763	8.32764	7.73362	8.34954	8.78467	7.46709	7.03671	8.10107	8.12029	7.96959	6.97028	7.54571	7.41961	7.37946	9.04691	8.98536	8.10904
NGO0445	ABC_transporter_ATP-binding_protein	Energy Metabolism	0	1	4	5.40682	7.25893	9.81132	9.35236	9.29435	5.43014	9.43926	7.43876	8.7938	8.70044	2.28896	1.42561	3.38099	1.42561	2.30681	1.42561	1.42561	2.65852	2.9135	3.99796	4.8204	3.17843	4.38113	3.31923	4.28722	1.42561	3.74212	2.73052	6.27943	1.42561	2.99923	4.58578	3.05633	1.42561	4.0792	3.931	3.39362	1.42561	1.42561	3.62376	3.76049	3.67064	3.14283	2.59037
NGO0446	ABC_transporter	Energy Metabolism	0.126353	4	4	5.57775	6.43388	9.07829	9.00364	8.71551	4.68768	8.74894	6.8067	8.41012	8.45242	3.08516	1.42561	3.38099	3.25401	2.90945	2.79953	3.26526	3.12312	2.49996	3.03129	4.13006	3.51846	4.38113	3.66509	4.43531	1.42561	1.42561	2.73052	6.01113	1.42561	3.5623	4.58578	1.42561	3.3989	4.82071	4.59237	3.54469	3.04444	3.03501	3.04788	3.15701	4.29926	3.57218	2.26009
NGO0448	hypothetical_protein	Hypothetical	N/A	N/A	N/A	4.98787	5.51722	6.65294	6.03149	6.27352	5.43014	6.31343	6.6386	6.53894	7.09514	4.74993	5.08099	5.40937	5.3968	5.21818	5.78494	4.91153	5.10185	5.97662	5.91972	6.00187	5.57772	5.9211	5.09329	5.66874	6.14416	7.06107	4.95456	4.63383	5.6821	7.19327	6.95068	6.59724	6.79155	5.71916	5.07613	5.54568	6.92643	7.19069	7.01932	6.94171	6.62035	6.31781	6.81379
NGO0449	hypothetical_protein	Hypothetical	0.00556715	3	21	9.72368	9.95268	10.7066	10.5531	11.2673	9.41121	10.8398	10.295	11.1174	11.4752	9.04612	8.9372	8.59592	11.1346	8.88764	10.1678	8.79675	9.02855	9.13097	10.0288	9.52653	8.51494	9.6719	9.4122	9.52682	9.71853	10.1193	10.5517	9.76082	8.51789	9.20608	9.07803	8.92437	10.7792	9.81878	9.92351	9.72102	10.7856	9.7746	9.71818	10.5249	11.7468	11.7228	10.9574
NGO0451	replicative_DNA_helicase	Genetic Information Processing	N/A	N/A	N/A	9.36501	9.44445	10.0462	9.89845	10.12	9.52807	9.65761	10.0379	9.89788	9.95261	8.8053	8.79536	8.7672	9.01527	8.97915	8.44859	8.51108	9.44996	9.08613	8.65603	9.38223	8.14448	8.51201	9.37491	9.34088	8.97981	9.01743	9.49943	9.63511	8.57716	8.96275	8.94574	8.78165	9.07302	9.39909	9.4458	8.82813	9.09196	8.91653	8.98517	8.90745	9.68296	9.66899	9.26177
NGO0452	type_IV_biogenesis_protein_(pilH)	Cellular Processes/Organismal Systems/Human Disease	0	1	13	8.05473	8.20569	8.70316	8.49013	8.5572	8.03083	8.1275	8.48417	8.50815	8.34719	8.25098	8.01012	8.50769	8.56823	8.60314	8.13485	7.64424	8.67837	8.33089	8.61593	9.85875	8.14448	8.29312	9.69441	8.08153	8.96993	10.3352	10.1959	9.63511	7.64406	7.99811	7.77103	7.26725	9.22908	9.53993	9.2663	9.8461	9.12142	8.16429	8.39706	9.10299	9.98128	10.0881	9.99042
NGO0453	type_IV_biogenesis_protein_(pilI)	Cellular Processes/Organismal Systems/Human Disease	0	2	13	7.69626	7.85454	8.72613	8.25785	8.15449	7.5457	7.93421	8.13007	8.23031	8.38312	9.13781	9.14887	8.7189	9.44027	9.30333	9.35314	8.81286	9.33826	9.27232	9.67273	9.78307	9.11925	9.40376	9.68672	9.16435	9.55637	9.79081	9.1631	9.77173	9.02311	8.9729	9.3429	8.9799	10.7936	9.88266	8.83006	10.6415	10.4173	9.8402	9.61792	10.4772	11.1553	11.2114	11.4625
NGO0454	type_IV_biogenesis_protein_(pilJ)	Cellular Processes/Organismal Systems/Human Disease	0.00278552	2	13	8.41086	8.80081	9.4045	8.71329	8.51475	8.29108	9.0421	9.59313	9.82367	9.61763	8.86785	8.69905	8.26017	8.66766	8.69237	7.99333	7.74842	9.134	8.81847	8.50322	10.3692	8.845	9.33478	10.2729	9.37283	9.33568	10.1576	11.0599	10.0832	8.24084	7.97807	7.89102	8.9799	9.85381	11.295	10.2409	10.9715	9.73707	8.8716	8.62081	9.84576	10.9075	11.0515	11.7774
NGO0455	type_IV_biogenesis_protein_(pilK)	Cellular Processes/Organismal Systems/Human Disease	N/A	N/A	N/A	9.05469	9.27591	9.24265	9.11216	8.37935	8.74186	8.99622	9.85193	9.99124	9.96452	9.1454	8.99513	8.77667	9.21973	9.02567	9.01525	8.38747	9.35213	9.26503	9.24341	10.9915	8.86592	9.14636	10.7238	9.10035	9.38112	10.5723	10.594	10.4037	8.86564	8.42548	8.20068	8.50706	9.73484	10.8344	10.7179	11.2812	9.63864	9.2507	8.62081	9.45606	10.4529	10.5632	11.4288
NGO0456	type_IV_pilin-like_protein	Cellular Processes/Organismal Systems/Human Disease	N/A	N/A	16	6.49779	6.79589	6.47436	5.87569	6.0053	6.04767	6.42163	7.59997	7.67691	7.66139	9.3586	9.38384	9.00328	9.70145	9.3104	9.15472	8.73046	9.77225	9.53145	9.25215	10.1958	8.50609	8.4317	9.93342	9.54296	10.1224	10.5395	10.8753	10.3465	9.40748	8.96275	8.31236	8.56632	9.86745	10.4317	9.95033	10.3281	9.74971	9.69945	9.47238	10.001	10.1118	10.1442	10.7928
NGO0457	hypothetical_protein	Hypothetical	N/A	N/A	N/A	3.317	3.3898	3.26927	4.19739	3.76322	3.54173	3.11515	4.67799	4.39041	1.42561	2.88089	1.42561	2.85711	3.25401	2.65385	1.42561	3.89461	1.42561	3.9851	3.60284	3.66049	1.42561	3.66796	3.03593	3.11958	4.23021	3.74212	3.56277	1.42561	2.78376	1.42561	3.22264	1.42561	1.42561	3.10127	1.42561	2.46507	1.42561	1.42561	3.04788	3.15701	4.80834	4.82193	5.34952
NGO0459	deoxyuridine_5'-triphosphate_nucleotidohydrolase	Nucleotide Metabolism	N/A	N/A	N/A	7.41083	7.95066	7.70998	7.28264	6.97097	7.64013	7.30331	7.6887	7.78517	7.17933	7.76436	7.58353	7.3242	7.82602	7.76325	7.75103	7.53195	7.72568	7.34757	7.41935	7.80334	8.50609	7.82465	7.78135	7.63129	8.76812	7.19339	7.52402	8.26728	6.81892	8.75475	7.80198	7.64257	7.45335	8.17129	8.55936	7.37365	6.63094	8.7773	8.63456	7.21994	8.17495	7.98936	7.44655
NGO0460	succinyldiaminopimelate_transaminase	Amino Acid Metabolism	N/A	N/A	N/A	9.08326	9.25894	8.77652	8.87605	8.59028	9.33883	8.91841	8.51685	8.47621	8.83625	8.11318	8.05751	8.01019	7.94612	7.83686	7.99333	7.99425	8.24501	8.23704	7.77544	8.8851	8.41439	7.77343	8.63594	7.63129	9.12039	7.93475	8.65806	8.82308	7.54857	8.4692	8.05415	7.799	7.21805	8.9463	9.24775	8.69635	6.92643	8.52504	8.41311	7.2615	8.60634	8.70394	8.61839
NGO0461	hypothetical_protein	Hypothetical	N/A	N/A	0	10.2934	10.1385	10.4148	9.61466	10.1945	10.2752	10.1121	9.96874	9.70467	9.97633	7.90821	7.78465	8.1768	8.6589	7.79717	8.47012	8.25226	7.57611	7.5533	8.69504	6.02816	5.19057	6.5276	6.44876	6.5302	7.75144	8.0322	9.15419	9.25473	8.253	7.8735	8.02821	7.49786	9.53283	8.02833	6.16888	6.34614	9.33766	7.92137	8.09283	8.97145	10.8634	10.6149	9.94988
NGO0462	phage_integrase__phage_associated_protein	Phage Associated	N/A	N/A	N/A	4.72074	5.1541	4.6528	4.65165	4.62874	4.03749	4.56251	5.08196	6.53894	5.76865	7.40806	7.42394	7.62613	7.5509	7.03819	7.20095	7.27713	7.33665	7.77501	7.79951	8.11022	5.93607	6.58817	8.09812	6.84874	7.55397	7.23493	7.00874	7.46316	7.48808	7.89503	8.0018	7.30254	8.05581	7.85648	6.85654	6.53368	8.06615	7.62908	7.51192	7.884	7.49929	7.4063	6.8547
NGO0463	phage_associated_protein	Phage Associated	0.0768973	3	8	4.98787	6.45789	6.9549	7.08369	6.75444	6.533	6.98869	6.30578	6.6577	5.97149	3.98348	3.38095	4.27384	4.76901	3.71053	3.66468	3.26526	4.12635	4.5721	3.03129	4.13006	4.52163	4.63497	3.93862	4.5692	5.30891	3.14227	4.06166	4.18095	3.92058	4.71433	5.06909	4.5934	5.1069	5.1076	4.04717	3.76302	4.78793	5.12101	4.02131	4.74874	4.06055	3.89401	3.66187
NGO0464	phage_associated_protein	Phage Associated	0	1	22	6.11013	6.13941	6.76818	6.36007	6.5676	6.63666	6.96506	5.24775	7.13795	7.00573	5.69523	5.59263	5.40937	6.4352	5.54124	5.47902	6.1329	5.78822	5.70123	5.62798	5.25264	5.0006	4.84998	5.16068	5.18156	6.07201	4.72625	4.95456	5.68099	5.26632	5.9464	5.26047	6.1313	5.1069	5.93963	5.02162	4.95334	6.10974	5.63458	4.79349	5.60842	5.70645	5.38925	5.6847
NGO0465	phage_associated_protein	Phage Associated	N/A	N/A	N/A	3.9582	3.91059	4.19844	4.65165	4.17625	2.983	3.11515	4.10929	4.85996	4.42372	3.25913	2.85708	1.42561	2.75881	1.42561	3.30676	4.3212	2.65852	3.65523	3.03129	4.39979	1.42561	3.66796	3.54976	3.11958	1.42561	4.15288	4.16217	3.50037	2.78376	3.95265	3.22264	3.6344	4.05819	4.38134	3.75876	3.76302	3.61943	3.60754	3.04788	5.15639	3.89445	3.26477	3.91247
NGO0467	phage_associated_protein	Phage Associated	N/A	N/A	N/A	1.42561	3.3898	1.42561	1.42561	1.42561	2.983	3.92699	4.42239	1.42561	3.70395	5.87692	5.67618	5.30809	7.05897	5.98065	5.64012	6.49456	5.48577	5.36011	6.00514	3.21765	3.51846	5.48349	2.94075	5.26216	5.99604	1.42561	2.3635	1.42561	5.6821	5.67425	5.42922	6.90346	7.61303	1.42561	2.38876	2.58187	7.91732	5.40071	5.42304	6.30993	2.46928	2.45466	2.44086
NGO0472	phage_associated_protein	Phage Associated	N/A	N/A	N/A	1.42561	1.42561	1.42561	1.42561	1.42561	2.35302	1.42561	1.42561	1.42561	1.42561	3.88707	3.74871	4.47653	4.63093	4.02689	4.70623	4.3212	4.2923	3.83027	4.9513	1.42561	1.42561	1.42561	2.02074	2.65582	2.98271	1.42561	4.06166	1.42561	5.75253	3.5623	4.26325	5.87375	8.14811	3.17108	1.42561	1.42561	8.16377	4.56	4.32864	5.84604	4.29926	3.85778	3.66187
NGO0474	phage_associated_protein	Phage Associated	N/A	N/A	0	1.42561	1.42561	2.96187	1.42561	1.42561	1.42561	3.92699	1.42561	1.42561	1.42561	1.42561	1.42561	1.42561	1.42561	1.42561	1.42561	1.42561	1.42561	1.42561	1.42561	1.42561	1.42561	1.42561	1.42561	1.42561	1.42561	1.42561	1.42561	1.42561	1.42561	1.42561	1.42561	1.42561	1.42561	1.42561	1.42561	1.42561	1.42561	1.42561	1.42561	1.42561	1.42561	1.42561	1.42561
NGO0475	phage_associated_protein	Phage Associated	N/A	N/A	N/A	3.317	1.42561	1.42561	1.42561	1.42561	1.42561	3.92699	1.42561	1.42561	1.42561	1.42561	1.42561	1.42561	1.42561	1.42561	1.42561	1.42561	1.42561	1.42561	1.42561	2.50286	1.42561	1.42561	3.1239	1.42561	1.42561	3.14227	4.5041	3.50037	1.42561	1.42561	1.42561	1.42561	1.42561	4.16115	3.03951	1.42561	3.04444	1.42561	1.42561	1.42561	4.55862	3.85778	3.12128
NGO0476	phage_associated_protein	Phage Associated	N/A	N/A	0	10.9186	10.9946	11.9338	11.2135	11.4575	11.0177	11.6679	10.6594	10.9296	11.0528	6.93377	7.24447	5.96894	7.39076	6.94439	7.09405	6.1329	7.02644	7.0577	7.02928	7.49686	6.92758	7.45372	7.70965	7.48858	8.86724	8.3856	7.96529	6.95168	7.66242	8.48348	8.05415	7.69662	9.34411	8.48341	8.17093	7.75054	8.94593	9.64041	9.63853	8.97145	8.04142	8.02138	7.73017
NGO0478	phage_associated_protein	Phage Associated	0.0299286	6	1	9.80311	10.3583	11.0787	10.8243	11.7144	10.7126	11.396	10.557	11.0807	11.1129	9.59696	9.59659	9.07411	10.0351	9.6666	9.08667	8.4506	9.6315	9.35369	9.62639	7.94325	9.6156	10.5234	8.17304	10.3139	10.8029	8.25039	8.39127	6.78939	10.2247	11.7135	10.3527	10.8806	12.1945	8.54803	8.19152	7.90532	12.1419	12.0074	12.1172	11.6432	10.0956	9.86148	9.87377
NGO0479	lambda_repressor_protein_cI__phage_associated_protein	Phage Associated	N/A	N/A	0	9.19219	9.17098	9.4045	8.65468	8.72299	8.55619	9.07558	9.67503	9.83631	9.00719	8.08186	7.96113	7.51735	9.21376	7.9855	8.00812	7.57036	8.15292	8.11246	8.44337	7.90127	7.69233	7.77343	8.09445	7.67589	8.54677	8.86708	9.51574	7.16528	7.86626	7.85164	8.20068	8.29571	9.62135	7.98834	7.94468	7.86309	9.71147	8.1828	8.5929	9.44709	9.20458	8.95459	8.94893
NGO0480	phage_associated_protein	Phage Associated	N/A	N/A	17	1.42561	1.42561	3.72113	3.51403	3.98535	3.38189	3.70822	4.10929	3.6758	1.42561	1.42561	1.42561	1.42561	1.42561	1.42561	1.42561	1.42561	1.42561	1.42561	1.42561	1.42561	1.42561	1.42561	1.42561	1.42561	1.42561	1.42561	1.42561	1.42561	1.42561	1.42561	1.42561	1.42561	1.42561	1.42561	1.42561	1.42561	1.42561	1.42561	1.42561	1.42561	1.42561	1.42561	1.42561
NGO0481	phage_associated_protein	Phage Associated	N/A	N/A	N/A	1.42561	1.42561	3.72113	1.42561	1.42561	1.42561	4.11528	1.42561	1.42561	1.42561	1.42561	1.42561	1.42561	1.42561	1.42561	1.42561	1.42561	1.42561	1.42561	1.42561	1.42561	1.42561	1.42561	1.42561	1.42561	1.42561	1.42561	1.42561	1.42561	1.42561	1.42561	1.42561	1.42561	1.42561	1.42561	4.3463	1.42561	1.42561	1.42561	1.42561	1.42561	3.05709	2.93266	2.26009
NGO0484	phage_associated_protein	Phage Associated	N/A	N/A	N/A	1.42561	2.86397	2.53633	1.42561	3.76322	2.71638	2.65244	3.11084	1.42561	1.42561	2.88089	2.85708	1.42561	1.42561	2.30681	1.42561	1.42561	1.42561	1.42561	1.42561	2.19598	1.42561	1.42561	2.44254	1.42561	1.42561	1.42561	1.42561	3.50037	1.42561	1.42561	1.42561	1.42561	1.42561	1.42561	1.9885	2.46507	1.42561	1.42561	1.42561	3.76049	2.09418	2.16081	2.01973
NGO0485	replicative_DNA_helicase__phage_associated_protein	Genetic Information Processing	N/A	N/A	N/A	1.42561	1.42561	1.42561	1.42561	1.42561	1.42561	1.42561	3.70283	1.42561	1.42561	2.88089	3.38095	1.42561	2.75881	2.65385	2.79953	1.42561	3.12312	1.42561	1.42561	3.40222	2.70078	1.42561	2.65911	1.42561	1.42561	1.42561	1.42561	1.42561	1.42561	2.99923	3.22264	3.05633	1.42561	1.42561	2.38876	2.33051	1.42561	1.42561	1.42561	3.15701	2.56421	2.45466	2.01973
NGO0487	phage_associated_protein	Phage Associated	N/A	N/A	N/A	1.42561	1.42561	1.42561	1.42561	1.42561	1.42561	1.42561	1.42561	1.42561	1.42561	3.78323	4.27379	4.03639	3.6047	3.44808	2.79953	4.91153	3.12312	4.1241	3.60284	2.36374	2.70078	1.42561	1.42561	2.65582	3.92921	1.42561	2.9996	4.63383	4.34972	2.99923	1.42561	3.05633	3.76899	1.81103	1.42561	1.42561	4.32349	3.03501	3.04788	3.15701	2.09418	1.94825	2.44086
NGO0488	phage_associated_protein	Phage Associated	N/A	N/A	N/A	1.42561	1.42561	1.42561	1.42561	1.42561	1.42561	1.42561	1.42561	1.42561	1.42561	3.41152	4.03634	4.27384	4.10973	4.49998	4.37724	5.32704	3.12312	3.83027	3.60284	2.19598	1.42561	3.08302	2.15197	3.45105	1.42561	1.42561	1.42561	1.42561	4.67719	5.57072	3.84198	4.80712	4.83584	1.96908	1.9885	1.42561	4.5748	3.03501	4.32864	4.74874	2.93747	2.67355	2.83454
NGO0489	phage_associated_protein	Genetic Information Processing	N/A	N/A	N/A	1.42561	1.42561	1.42561	1.42561	1.42561	1.42561	1.42561	1.42561	1.42561	1.42561	4.15801	3.74871	4.27384	4.30594	4.7999	4.70623	3.26526	3.45511	2.49996	3.60284	4.02701	3.78715	1.42561	3.28257	2.65582	3.92921	3.74212	3.21722	4.63383	4.94276	4.50352	4.26325	5.15695	4.67803	3.52292	2.864	3.63641	5.41709	4.00321	4.02131	3.76049	3.40084	2.85302	2.83454
NGO0490	phage_associated_protein	Phage Associated	N/A	N/A	N/A	1.42561	1.42561	1.42561	1.42561	1.42561	1.42561	1.42561	1.42561	1.42561	1.42561	3.41152	2.85708	2.85711	4.76901	3.11699	4.17826	3.89461	3.12312	3.83027	3.03129	2.62348	1.42561	3.08302	2.44254	3.11958	1.42561	3.14227	2.3635	3.50037	3.64149	2.99923	1.42561	4.80712	3.3989	2.61413	2.38876	2.94723	5.28387	3.60754	4.02131	4.17323	2.36301	2.76711	2.71968
NGO0491	phage_associated_protein	Phage Associated	N/A	N/A	N/A	3.317	2.46285	2.96187	1.42561	3.1592	2.983	3.44596	1.42561	3.6758	3.70395	4.69521	4.81076	4.95235	5.70075	4.43148	5.64012	6.49456	3.45511	4.98466	5.39424	3.87628	4.37127	4.84998	3.45601	4.5692	5.03175	3.74212	4.16217	1.42561	4.81619	5.33809	5.26047	5.87375	6.29509	3.52292	3.56088	3.72215	6.32787	5.40071	5.65733	5.60842	3.52341	3.32148	3.27976
NGO0492	phage_associated_protein	Phage Associated	N/A	N/A	N/A	5.40682	5.51722	5.33326	5.79096	5.9553	5.17756	5.87956	6.22888	6.40951	5.53235	7.97793	8.23285	7.76582	9.04247	7.10474	8.50182	8.02223	7.68242	8.03735	8.34868	1.42561	1.42561	1.42561	1.42561	1.42561	8.00467	1.42561	1.42561	1.42561	8.05876	6.74885	7.0049	7.9401	9.01701	1.42561	1.42561	8.13751	8.93491	7.33011	7.62647	8.08255	9.906	11.6152	10.9843
NGO0493	phage_associated_protein	Phage Associated	N/A	N/A	0	3.317	3.3898	1.42561	3.51403	3.1592	2.71638	2.65244	1.42561	3.6758	1.42561	5.12504	5.30803	4.03639	5.63059	4.02689	5.56184	4.64706	4.69689	4.47285	5.11471	5.40794	3.17843	3.08302	3.93862	3.45105	3.92921	5.2994	3.95318	4.18095	3.92058	5.33809	6.16122	5.30418	5.78262	3.4162	4.4883	4.39536	6.25877	4.30932	4.97881	5.32345	6.62465	6.60367	4.43782
NGO0494	phage_associated_protein	Phage Associated	0	1	14	1.42561	2.46285	2.53633	2.96118	3.1592	2.71638	1.42561	4.10929	1.42561	3.70395	4.80261	4.95229	4.03639	5.21661	4.7448	4.70623	6.02624	4.12635	5.05451	4.9513	2.73085	2.70078	1.42561	2.83678	3.11958	5.42962	1.42561	4.83981	1.42561	4.52299	4.50352	5.26047	5.30418	4.50032	2.61413	2.38876	2.86694	5.53895	3.60754	4.02131	6.04986	4.64686	4.39702	3.54666
NGO0495	phage_associated_protein	Phage Associated	0.00833324	2	14	1.42561	3.15558	2.96187	2.96118	4.34392	2.35302	3.11515	3.70283	4.85996	4.42372	6.65021	6.37058	6.51353	7.03208	6.61964	7.56345	7.78154	6.9555	6.71606	7.41935	3.7941	4.01071	4.07054	3.03593	3.93288	5.74059	4.15288	6.10354	4.18095	6.11503	6.65095	6.95068	7.23108	6.86595	3.97393	3.26148	3.87865	7.47525	6.09256	6.26506	8.05917	5.41921	5.07344	4.27219
NGO0496	phage_associated_protein	Phage Associated	0.00556715	3	14	1.42561	3.75871	1.42561	3.51403	3.98535	2.983	1.42561	3.70283	1.42561	3.70395	6.3504	6.41981	6.212	7.18641	6.70794	7.22648	7.84558	5.94317	6.50911	7.41935	2.82813	4.01071	3.08302	2.15197	2.65582	6.40126	3.14227	6.58249	4.63383	5.52995	5.67425	6.83571	6.75847	6.82923	4.2974	3.26148	3.28188	7.17153	5.7386	6.26506	7.91036	4.95327	4.68731	4.30693
NGO0497	phage_associated_protein	Phage Associated	0	1	14	1.42561	2.86397	2.53633	1.42561	2.68607	3.19879	2.65244	3.70283	3.6758	1.42561	5.31753	5.59263	5.67624	6.51511	6.00412	7.14849	7.22992	5.6145	5.97662	6.85643	2.62348	3.17843	3.08302	2.98933	3.11958	5.64424	1.42561	6.05325	4.18095	4.52299	5.20585	6.42273	6.94872	6.7131	3.75675	3.03951	3.15904	7.20861	5.63458	5.54497	7.41673	4.34243	4.42161	4.37391
NGO0498	phage_associated_protein	Phage Associated	N/A	N/A	N/A	3.317	1.42561	2.53633	2.96118	1.42561	2.71638	2.65244	3.70283	3.6758	3.70395	6.69232	6.60142	6.55818	7.77828	6.96842	7.85289	8.32145	6.50373	7.13981	8.13832	2.73085	4.20272	1.42561	2.88999	2.65582	5.17705	1.42561	6.26686	4.63383	5.52995	4.89772	7.20344	7.33699	6.79155	3.79893	2.76457	3.28188	7.34809	6.31049	6.19245	8.17244	2.93747	2.85302	2.71968
NGO0499	phage_associated_protein	Phage Associated	N/A	N/A	0	1.42561	1.42561	2.96187	1.42561	1.42561	2.35302	2.65244	1.42561	1.42561	3.70395	3.88707	4.03634	4.47653	5.21661	3.92944	4.97285	5.32704	4.2923	4.25034	4.9513	1.42561	1.42561	1.42561	1.42561	1.42561	1.42561	3.14227	4.06166	1.42561	3.64149	1.42561	1.42561	3.6344	3.3989	2.66887	1.42561	1.42561	3.61943	1.42561	4.02131	4.96713	2.24089	2.67355	2.01973
NGO0500	phage_associated_protein	Phage Associated	N/A	N/A	0	1.42561	1.42561	1.42561	1.42561	2.68607	2.71638	3.11515	1.42561	1.42561	3.70395	5.04013	5.08099	4.03639	5.76764	5.13527	6.03698	5.91104	5.01091	5.36011	6.16211	1.97354	1.42561	1.42561	1.84791	1.42561	4.86991	3.14227	4.71494	1.42561	3.64149	3.95265	4.58578	4.80712	5.22525	2.42807	2.38876	2.46507	5.65126	4.77266	4.58019	5.32345	2.93747	2.45466	2.83454
NGO0502	phage_associated_protein	Phage Associated	N/A	N/A	N/A	1.42561	1.42561	1.42561	3.51403	1.42561	3.19879	3.11515	3.11084	1.42561	3.70395	4.23762	4.27379	3.74875	4.8948	4.7999	4.70623	5.91104	4.57454	4.25034	5.62798	2.36374	3.17843	1.42561	2.15197	1.42561	4.86991	1.42561	4.57795	3.50037	3.28635	3.95265	3.84198	5.55972	3.76899	2.86262	1.9885	2.86694	4.32349	4.30932	4.79349	5.15639	2.93747	3.14283	3.03342
NGO0503	phage_associated_protein	Phage Associated	0.00556326	3	3	3.9582	1.42561	3.26927	3.51403	4.17625	2.983	4.11528	4.8943	4.39041	5.53235	5.16567	5.59263	5.19908	6.51511	5.2579	7.00833	7.07821	5.4168	5.82577	6.08576	2.99999	4.01071	3.08302	3.16556	2.65582	5.17705	1.42561	4.71494	1.42561	3.64149	4.71433	4.84794	5.55972	6.06157	3.85982	3.19194	3.44598	6.02901	4.00321	4.97881	6.38713	3.26512	3.57218	3.35195
NGO0504	phage_associated_protein	Phage Associated	0	2	3	3.317	2.46285	3.89955	3.89857	3.49646	3.81244	3.44596	5.39628	1.42561	5.53235	5.04013	5.40931	5.19908	6.00781	5.40657	5.78494	5.64857	5.67477	4.66481	6.00514	1.42561	2.70078	1.42561	2.26148	3.11958	5.54095	1.42561	3.56277	3.50037	3.64149	4.2553	4.58578	5.77651	5.33454	2.81739	2.38876	2.46507	4.97312	3.60754	4.02131	6.14188	2.65048	2.32135	2.26009
NGO0505	phage_associated_protein	Phage Associated	N/A	N/A	N/A	1.42561	1.42561	1.42561	2.96118	1.42561	2.71638	2.65244	3.70283	1.42561	1.42561	4.51704	4.27379	3.74875	4.63093	4.56529	5.47902	4.91153	3.12312	4.66481	5.11471	2.73085	3.17843	3.08302	2.15197	2.65582	2.98271	1.42561	3.56277	1.42561	3.64149	3.95265	4.26325	4.80712	5.1069	2.81739	2.53127	3.0222	5.28387	4.30932	4.32864	6.30993	2.65048	2.45466	2.59037
NGO0506	phage_associated_protein	Phage Associated	0.0171994	6	3	3.317	3.3898	4.05714	2.96118	4.62874	4.23065	4.99814	5.24775	5.21201	5.53235	3.88707	3.74871	3.38099	5.3968	4.43148	5.08947	6.02624	4.44053	4.9112	6.30362	1.97354	1.42561	1.42561	2.02074	1.42561	2.98271	1.42561	4.16217	1.42561	3.92058	4.50352	4.26325	5.30418	4.05819	2.86262	2.38876	1.42561	3.61943	3.60754	4.32864	5.95156	2.24089	2.45466	1.42561
NGO0507	phage_associated_protein	Phage Associated	0.0542753	6	3	5.86847	5.72974	6.06924	6.23749	6.86677	6.21342	6.27548	7.13621	7.29272	7.33425	5.3531	5.67618	5.30809	6.94823	5.40657	6.75116	6.96741	5.94317	6.01198	6.98797	1.42561	2.70078	3.08302	1.42561	2.65582	5.91583	1.42561	3.83528	1.42561	4.94276	4.71433	6.57393	6.90346	5.70351	2.66887	1.9885	1.95371	6.18618	5.40071	4.97881	7.48849	2.87257	2.85302	3.12128
NGO0508	phage_associated_protein	Phage Associated	0.17924	12	3	6.41022	6.33364	6.79016	7.92244	7.92736	6.71768	7.05735	7.65973	6.76741	7.47413	3.08516	3.38095	5.08105	5.95143	3.92944	5.08947	6.1329	4.12635	5.1847	5.73195	1.42561	2.70078	3.08302	1.84791	2.65582	4.23021	1.42561	2.9996	1.42561	3.64149	4.2553	3.22264	5.96483	4.29678	1.81103	1.42561	2.68594	4.97312	3.60754	4.02131	5.73214	3.26512	3.42774	2.59037
NGO0509	phage_associated_protein	Phage Associated	N/A	N/A	N/A	6.93424	7.25893	7.38853	8.05526	8.45314	7.24054	7.89724	7.13621	7.43247	8.02206	9.49959	9.68472	10.2031	10.4062	10.2105	10.09	10.0951	10.5939	10.6064	9.71763	8.63057	8.49717	8.54292	8.23762	8.33428	9.71853	9.35533	9.46143	7.99688	9.9611	10.5977	10.4389	9.96675	10.9975	8.57162	8.40927	8.39474	10.9534	10.7945	10.9073	10.5835	7.77358	7.75236	7.25032
NGO0510	phage_associated_protein	Phage Associated	0.0110954	2	14	4.391	2.86397	3.26927	4.65165	4.75208	5.08235	4.68463	4.42239	5.49416	5.53235	6.96845	6.76267	7.07063	8.19671	7.26851	7.8853	8.60658	6.93106	7.7227	8.06078	4.37228	4.78129	4.84998	4.29342	5.18156	6.97602	4.72625	6.07862	4.9759	6.56921	7.41815	7.29332	8.49186	7.06856	5.16333	4.4883	4.1153	7.726	7.2965	6.97675	7.96169	5.14625	4.96158	4.40623
NGO0511	hypothetical_protein	Hypothetical	N/A	N/A	N/A	1.42561	2.46285	2.96187	2.96118	1.42561	3.19879	3.11515	3.11084	1.42561	1.42561	4.90243	5.30803	5.96894	6.21355	5.8572	5.39113	5.78579	5.89335	6.0465	6.30362	3.66049	4.20272	3.08302	3.54976	3.45105	5.64424	4.15288	3.56277	1.42561	5.3597	6.17512	5.26047	6.20783	5.53087	4.32595	3.61321	4.1153	6.18618	6.43937	6.33418	5.73214	2.65048	2.85302	2.71968
NGO0513	phage_associated_protein	Phage Associated	N/A	N/A	N/A	1.42561	1.42561	2.96187	1.42561	2.68607	3.19879	1.42561	1.42561	4.39041	1.42561	3.98348	2.85708	4.47653	4.10973	3.5859	4.8458	4.3212	4.12635	4.47285	4.55415	2.19598	1.42561	1.42561	2.59227	1.42561	2.98271	3.14227	2.9996	1.42561	2.78376	3.95265	3.84198	1.42561	3.3989	2.98816	2.65474	2.94723	3.61943	3.60754	4.02131	5.47301	2.56421	2.76711	2.59037
NGO0514	phage_associated_protein	Phage Associated	0	1	3	3.317	1.42561	2.53633	3.51403	3.1592	3.19879	3.11515	3.70283	1.42561	1.42561	3.08516	3.38095	1.42561	3.6047	2.90945	2.79953	3.89461	3.12312	3.45326	3.60284	2.50286	2.70078	1.42561	2.15197	1.42561	1.42561	1.42561	2.3635	1.42561	3.28635	3.5623	1.42561	3.05633	1.42561	2.49437	2.38876	2.58187	4.01648	1.42561	3.04788	4.17323	2.24089	2.76711	1.42561
NGO0515	phage_associated_protein	Phage Associated	N/A	N/A	N/A	4.72074	3.75871	4.44399	4.65165	4.86553	4.68768	3.44596	4.10929	3.6758	3.70395	6.82442	6.0336	7.49457	9.55332	7.04949	9.55298	9.55895	6.25057	8.24448	10.0838	5.22249	4.01071	6.99837	6.40992	6.94909	6.97602	4.94399	5.33874	5.48224	7.38127	7.58642	7.24908	8.2054	9.23611	5.76091	6.02007	4.93616	8.75864	7.94325	7.90135	8.86764	5.42911	5.14829	3.54666
NGO0516	plasmid_stable_inheritance_protein_phage_associated_protein	Cellular Processes/Organismal Systems/Human Disease	0	1	5	7.41083	7.72215	7.70998	7.68536	7.67318	7.91198	7.34052	7.53763	7.83639	7.53929	7.77746	7.66738	8.1768	8.13487	7.46705	8.28816	8.34379	8.00859	7.83539	8.19386	6.46001	6.81728	6.17935	7.27468	7.06543	7.35578	7.06107	6.96865	6.87282	8.13962	8.33386	9.12773	8.16763	8.88912	7.29914	7.07177	5.99681	8.64152	8.10729	8.34783	9.13688	7.07169	6.82403	5.79713
NGO0517	pemI-like_protein_(PemI)__phage_associated_protein	Cellular Processes/Organismal Systems/Human Disease	0.011464	5	15	3.9582	4.89579	4.91748	4.83345	4.75208	4.8704	4.28085	4.42239	4.85996	1.42561	7.62643	8.6276	8.59592	8.38911	8.68152	7.62233	8.32145	9.13934	8.42556	8.48849	6.77636	7.14865	6.17935	7.25072	5.93703	9.28878	6.96559	6.85596	6.70083	8.84167	10.1689	9.02656	8.55173	9.41393	7.50467	7.43509	6.38439	9.16922	9.84602	10.1692	9.53443	7.69806	7.5641	7.03841
NGO0518	phage_associated_protein	Phage Associated	N/A	N/A	N/A	1.42561	2.86397	2.96187	1.42561	2.68607	1.42561	3.11515	1.42561	1.42561	1.42561	3.78323	3.38095	3.74875	1.42561	3.71053	3.30676	1.42561	1.42561	3.83027	3.99796	2.99999	3.51846	1.42561	1.84791	3.45105	1.42561	1.42561	2.3635	1.42561	3.28635	2.99923	1.42561	4.3413	4.29678	2.18977	2.21676	2.33051	3.04444	4.56	3.62376	4.17323	3.21637	3.07688	3.4202
NGO0521	phage_associated_protein	Phage Associated	N/A	N/A	N/A	1.42561	1.42561	1.42561	1.42561	1.42561	1.42561	3.11515	1.42561	1.42561	1.42561	3.08516	2.85708	1.42561	3.88074	2.65385	3.66468	3.26526	2.65852	2.49996	3.03129	2.82813	1.42561	1.42561	2.35701	1.42561	3.54136	1.42561	1.42561	1.42561	2.78376	2.99923	4.58578	3.05633	3.76899	1.96908	2.38876	2.16839	3.61943	3.03501	1.42561	3.76049	2.09418	1.94825	1.42561
NGO0522	tail_length_tape_measure_protein__phage_associated_protein	Phage Associated	0.0110954	3	3	5.57775	4.82314	4.32662	5.13926	5.67528	5.80195	6.19644	6.6386	6.26728	6.30738	6.45198	6.0336	6.03366	6.66275	6.35369	6.75116	7.22992	6.25057	6.29631	6.94544	3.75104	3.51846	3.66796	3.71917	3.93288	4.23021	1.42561	5.38024	4.18095	5.75253	5.20585	6.64397	6.41566	6.29509	4.0792	3.80394	4.17603	6.73632	5.83559	6.5816	7.08753	4.40478	4.42161	4.00097
NGO0523	phage_associated_protein	Phage Associated	0.00278552	2	11	7.54013	7.24521	6.62875	6.62741	6.86677	7.16167	7.07953	8.61066	7.83639	7.60163	10.3669	10.3242	9.92937	12.4427	10.4111	11.7981	10.7672	10.6899	10.4702	11.3706	9.28673	10.4021	10.1892	9.76645	10.7298	9.72442	10.0686	10.6298	9.82504	11.0595	11.5636	12.1461	12.141	13.4707	9.62767	9.61992	9.63975	13.0805	11.751	11.7449	13.0687	10.0111	9.97108	8.66019
NGO0524	integrase	Genetic Information Processing	N/A	N/A	N/A	5.73046	6.07874	5.65496	5.39091	6.27352	6.44053	6.31343	5.87209	6.26728	5.97149	7.04627	6.6843	7.24453	7.79437	6.85698	7.60297	7.93661	6.9555	7.04071	7.25499	6.12065	5.88222	6.99837	6.25634	6.74088	7.38582	6.28422	6.19912	5.68099	7.8976	7.73709	6.95068	8.52211	8.24882	6.37853	6.02927	5.71566	8.25521	8.20108	8.01085	7.55685	5.91082	6.1967	5.72317
NGO0525	hypothetical_protein	Hypothetical	N/A	N/A	N/A	3.317	4.39038	3.89955	3.89857	4.49355	4.13746	2.65244	4.10929	1.42561	5.24923	1.42561	3.38095	1.42561	1.42561	1.42561	1.42561	1.42561	1.42561	1.42561	1.42561	1.42561	1.42561	1.42561	2.35701	1.42561	1.42561	1.42561	3.56277	1.42561	1.42561	1.42561	1.42561	1.42561	1.42561	2.18977	2.21676	1.95371	1.42561	3.03501	1.42561	1.42561	3.52341	3.85778	3.03342
NGO0526	phosphoribosylaminoimidazole_synthetase	Nucleotide Metabolism	0	1	3	9.71458	10.1367	9.98803	10.2547	9.90344	9.94441	10.2626	10.252	10.4842	10.3746	7.6832	7.78465	7.34981	7.39076	7.99723	7.54328	7.81392	8.2647	7.69037	7.25499	7.46198	7.69233	7.89822	8.40385	7.74729	8.09833	9.68242	9.56584	8.52099	8.04483	8.11281	7.89102	8.0058	8.00735	8.60201	8.16678	8.71146	8.29022	7.92137	8.09283	6.72106	9.38268	9.37351	8.55245
NGO0527	hypothetical_protein	Hypothetical	N/A	N/A	N/A	9.62997	7.58727	6.70015	7.25133	6.72494	6.51498	7.32204	9.33362	9.78508	9.24055	2.62962	2.85708	3.38099	1.42561	2.30681	2.79953	1.42561	1.42561	2.9135	1.42561	1.97354	3.78715	4.38113	2.98933	4.5692	4.47726	1.42561	3.70602	4.63383	1.42561	1.42561	1.42561	1.42561	2.87106	3.66814	3.19194	2.58187	1.42561	3.03501	1.42561	3.76049	3.31202	3.07688	2.26009
NGO0528	IS1016_transposase	Transposase	0.00278552	2	3	5.73046	5.09378	6.03279	6.17204	6.94562	5.08235	6.9166	5.96992	5.72977	6.91041	1.42561	1.42561	1.42561	1.42561	1.42561	1.42561	1.42561	2.65852	2.49996	3.03129	1.42561	1.42561	1.42561	1.42561	2.65582	1.42561	3.14227	2.3635	1.42561	1.42561	1.42561	3.22264	1.42561	1.42561	1.81103	1.42561	1.42561	1.42561	3.03501	1.42561	3.15701	2.65048	2.32135	2.26009
NGO0529	high-affinity_choline_transport_protein	Cellular Processes/Organismal Systems/Human Disease	N/A	N/A	N/A	6.49779	5.68968	5.957	6.72184	6.05363	5.97034	6.58565	6.8067	6.86935	7.40589	5.58005	5.96888	6.31968	6.85921	6.11603	7.43795	6.41231	6.21048	6.35253	6.90162	6.75556	6.42437	6.17935	6.14718	6.39435	5.83089	6.96559	7.07317	6.87282	5.6821	5.33809	6.50032	6.41566	5.70351	6.84608	5.92476	6.59477	6.3938	4.77266	4.97881	5.60842	6.63748	6.45907	5.67165
NGO0530	long-chain-fatty-acid--CoA_ligase	Lipid Metabolism	0.0193354	2	21	6.80292	6.52761	6.70015	6.6754	6.35286	6.56839	6.19644	6.69684	6.40951	5.97149	7.15062	7.29807	6.97513	6.62723	7.66377	7.20095	6.78339	7.07186	7.26217	6.55071	7.37942	7.12569	7.4859	7.39484	7.15218	6.93598	7.19339	7.34774	7.22998	6.75188	7.38809	6.57393	7.03519	5.85759	7.02985	7.47594	7.48338	5.41709	6.86345	6.691	6.66018	6.44652	6.48228	6.78988
NGO0532	hypothetical_protein	Hypothetical	N/A	N/A	N/A	3.9582	3.15558	4.74663	3.51403	4.17625	3.19879	4.11528	3.70283	1.42561	1.42561	4.90243	5.67618	4.65356	4.30594	5.40657	4.70623	5.49681	4.80947	6.01198	4.76662	4.899	4.78129	3.66796	4.45722	5.09613	3.92921	4.15288	4.6481	5.2514	4.94276	2.99923	3.84198	5.77651	3.76899	3.66814	4.94555	5.03626	3.61943	1.42561	4.02131	3.76049	2.8036	2.67355	4.69407
NGO0533	hypothetical_protein	Hypothetical	N/A	N/A	N/A	5.99437	4.89579	5.06995	5.70092	5.1599	5.08235	5.53812	4.8943	4.39041	3.70395	4.23762	4.03634	4.03639	3.6047	4.02689	4.8458	3.26526	4.57454	5.4141	3.60284	3.14942	4.37127	5.20161	3.84548	4.69145	3.92921	3.74212	4.25586	4.18095	4.94276	3.5623	5.26047	4.5934	4.29678	3.29968	3.66353	4.17603	4.01648	4.30932	4.02131	3.76049	3.5618	3.85778	5.26497
NGO0534	alginate_O-acetylation_-_like_protein	Cellular Processes/Organismal Systems/Human Disease	N/A	N/A	16	7.21814	5.91481	5.87698	6.23749	6.72494	5.94361	6.27548	6.90877	6.6577	7.25887	5.63879	5.5039	4.81082	5.47904	5.40657	5.47902	5.49681	5.01091	5.65719	4.76662	4.1947	6.13333	5.60603	3.98289	5.33846	2.98271	4.94399	5.25195	4.18095	6.06061	5.45912	5.58015	7.11677	4.50032	3.69085	4.40484	4.56253	5.13694	5.52241	5.94966	5.15639	5.46806	5.42574	4.86547
NGO0537	hypothetical_protein	Hypothetical	N/A	N/A	N/A	3.9582	3.3898	2.96187	4.19739	3.76322	4.31797	4.11528	4.67799	4.85996	4.42372	5.38781	6.09554	6.15497	5.01035	6.13741	5.64012	6.32506	5.6145	5.24559	5.39424	4.73717	6.26533	5.03663	4.60385	5.41089	7.1611	5.82098	4.89835	4.18095	6.68156	7.15807	7.05716	6.59724	7.83292	5.13175	5.02162	5.03626	7.98299	7.42648	6.97675	7.08753	6.11442	5.75669	5.39795
NGO0539	hypothetical_protein	Hypothetical	0.00178804	3	6	6.99567	7.58727	8.11873	7.77615	7.54403	7.42549	7.5771	7.53763	7.43247	8.02206	7.90225	7.89311	8.78607	8.12218	8.32481	8.43771	8.74732	7.6677	7.93071	8.08056	7.94555	8.20046	7.92193	9.00224	8.27753	8.04287	8.16703	7.84501	8.57179	8.30067	8.42548	8.2907	9.4734	7.90524	8.2836	8.30166	8.56386	8.51404	8.40404	8.56445	8.53635	8.92234	8.74647	8.37508
NGO0541	low-molecular_weight_phosphotyrosine_protein_phosphatase	Environmental Information Processing	0.00052602	2	22	8.62031	8.65281	8.84108	8.6666	8.4621	8.16969	8.35356	7.74496	8.71388	8.48585	5.85233	6.0336	6.72408	6.8895	6.72214	6.85305	7.07821	6.28958	6.29631	6.94544	6.47918	6.22266	6.17935	7.37885	6.62428	6.56783	6.20274	6.65166	6.87282	7.26591	6.65095	6.34073	6.70671	7.35348	6.49735	7.36431	7.12918	7.09437	7.26209	6.74273	6.46039	6.55872	6.3871	6.99724
NGO0542	hypothetical_protein	Hypothetical	N/A	N/A	N/A	6.73248	5.76871	5.957	6.89395	6.97097	6.19088	6.35041	5.39628	5.49416	4.89573	6.16334	5.19902	6.41987	6.85921	6.25939	6.481	7.13057	6.56858	6.11313	6.80977	6.62399	5.98798	6.17935	7.11733	6.39435	7.38582	5.13274	5.70784	6.01113	6.31419	7.085	6.34073	6.59724	6.63013	6.0822	7.23936	7.07177	5.85252	6.55766	6.79268	5.84604	8.32782	8.29627	8.23165
NGO0543	hypothetical_protein	Hypothetical	0	1	6	7.26878	6.30744	5.87698	6.85281	6.97097	6.32111	6.4895	6.37879	6.6577	6.44987	6.48431	6.6843	6.97513	6.79665	6.8698	7.14849	6.90864	7.07186	6.89698	6.80977	7.32045	7.03004	6.90624	7.7475	7.27325	7.1611	6.69491	7.40892	6.15153	7.00315	7.8069	8.07963	7.03519	6.82923	6.67681	7.26678	7.75784	6.83451	6.71865	7.13996	7.04054	7.14539	7.03094	6.87189
NGO0544	peptidyl-prolyl_cis-trans_isomerase_A	Cellular Processes/Organismal Systems/Human Disease	N/A	N/A	N/A	6.65842	6.83307	7.01212	7.28264	6.8395	6.92294	6.73288	6.37879	6.6577	6.14922	5.08321	3.74871	5.75519	5.01035	5.13527	5.91648	5.64857	5.26799	5.56484	5.39424	6.25281	5.64401	6.46436	6.71401	6.28333	4.6872	5.92634	5.91927	5.2514	6.00405	5.9464	6.57393	6.80844	5.33454	5.09946	5.53031	6.359	5.41709	5.40071	4.97881	6.04986	4.88266	4.70734	4.23656
NGO0545	type_III_restriction-modification_system_methyltransferase	Cellular Processes/Organismal Systems/Human Disease	N/A	N/A	0	8.21822	7.56535	8.1699	7.90243	8.68521	7.91884	7.8847	8.232	8.1516	8.19376	6.45198	6.60142	6.68436	7.2106	6.47612	7.17496	7.22992	5.78822	6.87797	6.85643	8.76539	6.95389	7.4859	8.65183	7.33017	5.74059	7.65775	6.00115	6.78939	6.81892	7.53248	7.91953	7.33699	7.27375	5.44579	5.72414	8.90243	6.92643	6.61335	6.63734	7.08753	9.55026	8.72475	7.03841
NGO0546	type_III_restriction-modification_system_endonuclease	Cellular Processes/Organismal Systems/Human Disease	N/A	N/A	0	8.13879	6.52761	7.78848	7.28264	7.64196	7.22953	7.5926	7.95033	6.96455	7.53929	6.27847	6.60142	5.83003	5.89274	6.37183	6.52284	6.78339	6.59994	6.29631	5.8289	9.34531	7.4179	7.31732	9.55997	7.38493	6.27844	8.71398	6.07862	7.4083	5.44735	6.4326	7.37792	7.07656	6.58678	6.28875	6.52767	9.6509	6.18618	6.49973	6.691	7.2615	7.98401	7.01511	6.84893
NGO0547	C32_tRNA_thiolase	tRNA	N/A	N/A	N/A	8.29351	7.83636	7.68674	7.53748	7.52704	8.08066	7.92199	7.77229	7.61957	7.77396	6.75988	6.76267	6.90775	6.62723	7.04949	6.94821	6.6462	6.66068	6.3247	6.80977	6.96034	6.53309	7.20581	6.9783	7.38493	6.93598	7.15062	7.2508	7.516	7.08712	7.26118	6.25377	6.59724	6.86595	7.35121	7.03578	7.19877	6.97028	7.42648	7.41961	5.15639	7.10286	6.91636	7.70163
NGO0548	hypothetical_protein	Hypothetical	3.88e-06	2	10	7.41083	7.74182	8.0384	8.44933	8.14338	7.6318	8.17975	7.218	7.49757	7.92787	6.60682	6.37058	7.00767	6.97673	6.75014	6.88547	7.02388	7.04933	6.97063	6.76155	6.42089	6.49776	6.58817	6.5451	6.56225	7.44407	6.80935	6.92742	6.50549	7.64406	8.30198	7.89102	7.64257	8.23486	7.73111	6.74392	6.58385	7.96143	8.12654	8.55001	7.96169	7.15434	7.06974	6.88323
NGO0549	hypothetical_protein	Hypothetical	N/A	N/A	0	5.57775	4.89579	5.79225	6.10348	5.61207	4.68768	5.47238	3.70283	5.49416	6.30738	6.05981	6.60142	7.18886	6.39351	7.10474	6.20069	6.71643	6.8022	6.62773	6.08576	5.83315	6.7588	5.60603	5.99793	6.62428	6.80868	7.01412	7.20553	7.09754	7.26591	7.76074	7.37792	7.64257	7.79536	6.85813	6.2885	6.23885	7.34809	8.00697	8.42898	7.21994	5.86056	5.75669	5.7729
NGO0550	hypothetical_protein	Hypothetical	N/A	N/A	N/A	6.31697	6.16881	5.39215	6.10348	5.54595	5.74113	5.53812	5.96992	7.13795	7.40589	6.75988	6.55812	6.94183	7.41178	7.22927	7.30047	7.27713	7.13743	7.09111	7.25499	6.96488	6.22266	5.60603	7.28972	6.20425	7.12594	6.57059	8.04454	6.01113	5.60804	6.70073	6.16122	6.1313	6.9367	7.535	7.35704	7.17716	7.09437	7.54571	7.13996	7.2615	7.34885	7.51994	7.92928
NGO0551	dnaJ-family_protein	Genetic Information Processing	N/A	N/A	0	4.98787	5.09378	5.83524	5.60484	5.61207	4.55125	5.60097	4.42239	5.72977	5.24923	6.45198	6.09554	7.0395	6.94823	6.21987	6.75116	7.57036	6.36456	6.97063	6.76155	6.98289	6.78834	5.82356	6.9783	5.72656	5.42962	5.58379	7.17062	6.15153	6.35996	6.02675	5.26047	6.05047	6.67221	7.25062	7.30508	7.31218	6.57521	6.31049	5.94966	6.66018	6.90134	6.62468	6.36536
NGO0552	hypothetical_protein	Hypothetical	N/A	N/A	N/A	4.391	5.47065	5.50312	5.87569	5.06837	5.54147	5.3311	5.39628	4.39041	4.89573	6.22205	6.4674	6.64352	6.73125	6.69359	6.71554	6.41231	6.25057	6.35253	6.98797	6.13684	5.82627	6.70217	6.17988	6.35828	6.56783	6.28422	6.7337	5.48224	6.16746	6.70073	7.60548	6.47876	7.18936	6.07395	6.16054	6.29349	7.01284	6.43937	5.42304	6.83561	6.13267	6.30485	6.36536
NGO0553	TonB-dependent_receptor	Cellular Processes/Organismal Systems/Human Disease	0.106673	4	4	3.9582	3.3898	3.89955	3.89857	3.49646	3.68401	3.70822	3.70283	1.42561	4.42372	6.77302	6.55812	8.41372	8.30176	7.61134	9.16135	9.12814	6.47018	6.81936	9.13409	3.14942	4.52163	5.20161	3.48802	4.80395	8.06159	3.14227	4.06166	4.18095	7.19198	7.00802	9.00012	8.85477	10.2815	3.73514	3.03951	3.28188	10.1952	7.54571	7.35462	10.0374	6.84715	6.52203	6.86045
NGO0554	hypothetical_protein	Hypothetical	0.00131312	3	4	1.42561	1.42561	1.42561	1.42561	1.42561	1.42561	1.42561	1.42561	1.42561	1.42561	4.74993	4.47648	9.72447	10.361	9.28672	11.053	10.7338	3.12312	4.5721	10.989	1.42561	1.42561	1.42561	1.42561	1.42561	9.4679	1.42561	1.42561	1.42561	5.44735	4.2553	9.73639	10.3122	12.3328	1.42561	1.42561	1.42561	12.1117	4.95748	5.42304	11.6588	3.35721	3.47771	4.93302
NGO0555	hypothetical_protein	Hypothetical	N/A	N/A	0	3.9582	3.15558	3.72113	1.42561	2.68607	2.983	3.11515	3.11084	3.6758	1.42561	2.88089	2.85708	6.87284	6.94823	6.7776	7.62233	7.64424	1.42561	2.49996	7.21974	4.13006	4.52163	3.08302	4.18501	4.12144	5.42962	3.14227	4.89835	4.63383	3.92058	3.5623	6.57393	7.74871	7.35348	4.22337	3.97084	3.91508	7.24476	3.60754	3.62376	6.66018	3.11258	2.93266	3.03342
NGO0556	aspartate_ammonia-lyase	Amino Acid Metabolism	N/A	N/A	N/A	9.15229	9.42633	9.11791	9.35236	9.22231	9.61518	8.99038	8.89796	9.529	9.50798	6.66438	6.76267	6.80038	6.62723	6.35369	7.14849	6.71643	6.0379	5.86499	6.36948	7.39967	7.73844	8.44812	7.21288	8.20838	6.80868	6.91537	6.92742	7.09754	6.91397	6.4326	5.58015	6.94872	6.49596	8.49348	7.1496	6.87098	6.83451	7.11558	6.93289	5.73214	5.07216	4.96158	5.87887
NGO0557	hypothetical_protein	Hypothetical	N/A	N/A	N/A	3.317	3.3898	4.05714	1.42561	2.68607	3.68401	1.42561	3.11084	3.6758	1.42561	3.08516	2.85708	2.85711	3.25401	3.11699	3.66468	3.89461	1.42561	2.49996	3.60284	3.28227	3.51846	3.08302	3.1239	3.45105	4.6872	1.42561	3.70602	4.18095	3.64149	2.99923	3.84198	3.05633	2.87106	4.22337	3.56088	3.339	3.04444	1.42561	3.04788	3.15701	1.90046	2.76711	2.26009
NGO0558	hypothetical_protein	Hypothetical	N/A	N/A	N/A	5.57775	6.43388	5.87698	5.50186	6.10038	5.70972	5.71897	4.42239	5.9321	6.14922	4.69521	4.81076	3.74875	4.63093	4.7448	4.55134	5.13437	3.93758	4.36603	4.76662	6.12877	5.09875	6.01243	6.22982	5.66874	5.91583	5.58379	5.64123	6.15153	5.3597	6.02675	5.26047	4.80712	4.29678	7.0213	6.10946	5.83111	5.41709	5.63458	5.65733	5.47301	6.46584	5.79433	6.38944
NGO0559	IS1016_transposase	Transposase	N/A	N/A	N/A	3.9582	2.46285	2.53633	1.42561	3.1592	2.35302	3.11515	1.42561	1.42561	1.42561	1.42561	1.42561	1.42561	1.42561	1.42561	1.42561	1.42561	1.42561	1.42561	1.42561	2.19598	1.42561	1.42561	2.44254	1.42561	1.42561	1.42561	1.42561	1.42561	2.78376	1.42561	1.42561	1.42561	1.42561	2.61413	1.9885	1.95371	1.42561	1.42561	3.04788	1.42561	1.90046	1.42561	1.42561
NGO0561	hypothetical_protein	Hypothetical	N/A	N/A	0	10.8537	10.3147	10.835	10.2106	10.345	10.2818	10.1597	10.2275	10.3671	10.111	10.1245	10.1087	10.12	10.7719	10.194	10.6761	10.1783	10.1902	10.1139	10.4572	10.3337	9.82239	9.53255	10.8002	9.66596	10.4376	10.5018	10.7211	10.7118	9.01599	9.08954	9.07803	9.09505	9.83542	10.8407	10.6437	10.481	9.78081	9.47754	9.31903	9.13688	10.508	10.2259	10.908
NGO0562	dihydrolipoamide_dehydrogenase	Carbohydrate Metabolism	N/A	N/A	0	11.4442	10.9145	11.1431	11.4814	11.1193	10.9763	10.7614	10.892	10.7476	10.8686	10.2163	10.153	10.67	9.80435	10.5459	10.5223	10.624	10.2703	9.9643	10.3755	11.4209	10.2905	10.3109	11.0181	10.2661	9.95221	10.5601	9.93682	11.2176	10.0263	9.24012	9.39457	10.3252	9.97636	10.6023	10.5132	10.901	10.1096	9.46247	9.3937	9.96374	7.71227	7.42737	8.97962
NGO0563	hypothetical_protein	Hypothetical	N/A	N/A	N/A	9.44424	8.24067	8.47805	8.72473	8.42591	8.14648	8.28843	8.17171	7.88586	8.02206	7.6832	7.72721	7.0395	7.71205	7.55693	7.73333	7.74842	6.74725	6.93428	7.67493	8.60754	7.96219	8.80761	8.44282	8.81819	8.4219	7.15062	7.03486	8.57179	6.68156	4.50352	5.42922	8.04799	7.90524	7.95845	7.99239	8.29126	7.77626	6.61335	6.03523	7.52308	8.32782	8.11895	9.29292
NGO0564	dihydrolipoamide_acetyltransferase	Carbohydrate Metabolism	N/A	N/A	0	11.4136	11.6652	11.4365	11.5854	11.4552	11.2139	11.0211	10.8445	10.8257	10.9959	9.93014	9.92931	10.0318	9.56743	9.98478	10.2909	10.1405	9.61626	9.37418	10.132	10.9758	10.2775	11.058	10.7206	10.9225	9.589	9.95511	9.34887	10.8312	9.96849	8.75475	8.65508	10.1229	9.91638	10.0513	10.2315	10.6679	10.0898	9.12233	9.07867	9.75412	7.88353	7.4744	8.52557
NGO0565	pyruvate_dehydrogenase_subunit_E1	Carbohydrate Metabolism	N/A	N/A	0	12.9254	13.5807	13.7268	13.722	13.3817	13.377	13.1619	12.564	12.7937	13.1196	10.9964	11.0767	11.4614	10.887	11.1578	11.5338	11.4364	10.7487	10.5353	11.5391	12.1692	11.1954	12.0495	11.985	12.0067	10.6317	11.2885	10.7907	11.9053	11.5776	10.1865	10.5156	11.3371	11.6682	11.4658	11.5415	11.9483	11.5845	10.2877	10.3172	11.2658	10.2291	9.92263	10.632
NGO0566	prolyl-tRNA_synthetase	Genetic Information Processing	N/A	N/A	N/A	8.38814	8.47617	8.21932	8.80238	8.52334	8.49319	8.4332	8.232	7.83639	8.31034	8.89213	8.91165	9.38391	9.29517	9.11982	9.55298	9.40808	8.92719	8.80846	9.33682	9.32251	9.08991	9.25302	9.05727	9.22562	9.24849	9.12073	9.63361	9.44385	9.60549	9.34552	9.06534	9.72815	9.49818	9.80703	9.3899	9.68256	9.48846	9.47002	9.10853	9.13688	8.58664	8.40494	8.5037
NGO0567	hydrolase	Carbohydrate Metabolism	N/A	N/A	0	4.391	4.39038	3.89955	4.65165	2.68607	4.68768	4.79702	4.10929	5.21201	4.89573	4.45225	4.81076	5.40937	5.21661	5.21818	5.71436	6.02624	3.93758	5.24559	4.9513	6.01069	5.3582	4.38113	5.68265	4.43531	4.47726	3.74212	4.77875	5.68099	4.1518	4.2553	3.84198	5.87375	4.05819	6.06149	5.75774	6.30018	4.01648	4.00321	4.32864	4.17323	4.20866	4.53848	4.5575
NGO0568	Holliday_junction_resolvase-like_protein	Genetic Information Processing	N/A	N/A	N/A	3.9582	3.75871	3.51491	5.39091	3.98535	3.81244	4.11528	5.08196	3.6758	4.42372	5.08321	4.95229	5.30809	5.21661	5.80469	5.39113	5.64857	6.12678	6.26736	5.39424	4.55439	5.3582	4.63497	3.98289	5.6085	4.23021	4.72625	5.29601	6.95168	6.11503	5.67425	5.95607	6.65301	5.22525	3.79893	4.18816	4.20542	4.78793	5.40071	5.14274	5.15639	4.38431	4.51587	5.31629
NGO0569	hypothetical_protein	Hypothetical	N/A	N/A	N/A	5.21266	5.42253	5.27185	5.60484	5.32701	5.13075	6.31343	5.65382	5.49416	5.24923	5.3531	6.0336	6.03366	5.55682	5.98065	6.25136	6.90864	6.25057	6.65033	6.2346	4.91799	5.98798	6.25606	4.68501	6.62428	4.23021	4.46873	5.94708	6.70083	5.6821	5.06011	5.26047	5.96483	5.78262	5.13971	5.38	4.69151	5.13694	4.77266	5.42304	5.95156	4.0074	4.12375	4.97633
NGO0570	hypothetical_protein	Hypothetical	N/A	N/A	N/A	7.62031	7.8725	8.24341	7.53748	7.81988	7.88418	8.33525	8.64063	8.26811	8.31034	5.87692	5.5039	5.75519	6.00781	6.21987	5.78494	6.23218	6.28958	6.79929	5.91972	5.87239	6.63418	7.08496	5.67611	6.65433	7.0899	6.0245	6.12804	8.23613	6.35996	4.89772	5.84136	7.30254	5.99674	6.34808	5.97321	5.56806	6.63094	5.7386	4.97881	5.60842	6.10828	5.7278	6.74705
NGO0571	hypothetical_protein	Hypothetical	0	1	8	8.7684	9.17098	9.55322	9.38157	9.17403	9.27606	9.44354	9.50629	9.49752	9.57165	8.95686	8.80464	9.32058	8.81689	9.02853	9.16135	9.26321	9.01117	8.9334	9.23461	9.4016	8.81663	9.46959	9.32468	9.54697	9.28081	9.42874	8.89029	9.34511	9.64757	8.731	8.68859	9.70196	9.97215	9.32076	9.69103	9.65677	9.79915	8.84859	8.68829	8.68118	10.1901	9.90611	10.5481
NGO0572	carboxy-terminal_processing_protease	Enzyme Families	N/A	N/A	N/A	8.05473	8.17707	8.1615	8.44933	8.16551	8.02447	8.3806	8.02038	8.26811	8.23368	8.3638	8.59585	8.83221	8.76068	8.9033	9.10054	9.15366	8.52356	8.55086	8.77004	8.27272	8.46097	8.85764	8.64098	8.68636	9.24029	8.69922	8.52623	8.80196	9.19691	8.84601	8.37544	9.35236	9.11174	8.74636	8.95812	8.86012	9.32082	8.62319	8.60692	8.51932	8.48033	8.30929	9.4603
NGO0573	excinuclease_ABC_subunit_B	Genetic Information Processing	N/A	N/A	N/A	7.80319	8.86052	7.88352	8.37866	8.01525	8.63335	8.24985	7.43876	7.67691	7.82711	6.89824	7.10105	7.53977	7.32581	7.07185	7.71542	7.57036	7.04933	6.79929	7.45009	7.23663	7.37961	6.95304	7.10279	7.40273	6.85238	5.82098	6.15212	6.87282	8.13962	6.49037	6.83571	7.66985	7.27375	7.13062	7.35339	7.18078	7.80075	6.43937	6.5816	6.83561	5.85324	5.51873	6.63743
NGO0574	Cah	Energy Metabolism	N/A	N/A	N/A	7.26878	7.14532	7.26843	7.28264	7.34515	6.79439	6.89175	6.44826	6.53894	7.40589	6.33275	6.21194	6.72408	8.19671	6.7776	6.94821	6.90864	6.90619	6.87797	6.71166	7.90599	5.57772	7.24395	6.89641	7.29247	6.61933	8.29034	9.27412	8.46834	6.85131	5.86129	6.25377	5.77651	7.42902	7.7851	7.32385	6.82538	7.47525	5.40071	6.52361	6.94171	6.54516	6.56614	6.60353
NGO0575	tRNA_(guanine-N(7)-)-methyltransferase	Genetic Information Processing	0.0240032	5	12	7.11119	6.48151	5.9954	6.52635	6.60048	6.56839	6.35041	6.51454	6.10943	6.80833	5.94826	6.0336	6.31968	5.55682	6.11603	6.71554	6.57238	5.78822	5.97662	5.8289	6.44708	6.56759	6.75596	6.13769	6.46387	5.83089	5.92634	6.68504	7.66382	5.52995	6.4326	7.20344	5.30418	4.83584	5.22447	6.57861	6.18928	5.28387	5.12101	5.42304	5.73214	8.43085	8.21033	7.59532
NGO0578	excinuclease_ABC_subunit_C	Genetic Information Processing	N/A	N/A	N/A	7.45523	7.41415	7.40286	7.77615	7.49245	7.37645	7.71096	6.51454	6.86935	6.57952	6.66438	6.0336	6.76274	6.59082	6.99205	6.25136	6.71643	6.85513	7.17139	6.90162	5.79281	6.90079	7.38713	5.76511	7.40273	6.07201	5.44864	6.05325	5.68099	7.73362	6.24394	6.95068	8.12884	7.03671	5.94868	5.65449	6.36539	6.8812	6.37637	6.11599	6.59662	4.88266	4.44578	5.91253
NGO0579	transport_ATPase	Environmental Information Processing	N/A	N/A	N/A	7.05459	7.0058	7.25269	6.89395	7.59382	7.22953	7.48042	7.56914	6.86935	7.40589	7.19033	7.1309	7.39969	7.36944	7.53297	7.09405	7.41016	7.44418	7.34757	7.02928	7.24411	7.62846	7.20581	7.49281	7.3669	7.58018	7.5301	7.29469	7.79789	7.38127	7.91624	8.22372	7.74871	8.1027	7.61241	7.38948	7.67546	7.91732	7.87658	7.59867	7.74441	8.47081	8.30605	7.488
NGO0580	thioredoxin_reductase	Metabolism of Other Amino Acids	N/A	N/A	0	11.2625	11.1379	10.6371	10.588	9.96465	11.349	10.17	10.6072	10.41	10.0452	9.21201	9.31403	9.61788	9.20777	9.40583	10.1345	9.8673	8.74996	9.13498	10.0032	9.77211	9.34463	9.8493	9.57364	9.72019	9.18159	9.32681	9.56584	9.82504	9.24033	8.83491	8.60332	8.69137	8.4676	10.1577	9.62673	9.6902	8.20104	8.78943	8.85026	8.01126	9.89847	10.1305	10.5116
NGO0581	30S_ribosomal_protein_S6	Genetic Information Processing	0	1	1	11.6153	10.747	10.6892	10.7253	10.6653	10.7076	10.8687	10.6483	10.4761	10.4945	9.89002	9.84181	9.26111	9.50036	10.492	9.71502	9.57792	10.1109	9.8099	9.24341	10.3156	9.08991	9.14636	10.9409	9.22061	9.9918	9.89162	10.226	10.2793	8.46658	9.52884	8.49388	8.3807	7.50081	10.3748	11.0002	11.353	7.4445	9.2419	8.88518	7.58986	9.21388	9.6872	9.98648
NGO0582	PriB	Genetic Information Processing	N/A	N/A	0	11.8986	10.7286	11.1162	11.0088	11.2711	10.7763	11.1366	10.7097	10.4184	10.4612	7.76436	7.56179	6.60148	7.81028	6.81784	7.85289	7.49248	6.97954	6.79929	6.90162	8.00403	7.14865	7.89822	8.63679	8.35271	8.18628	8.65401	9.78165	9.647	6.26692	6.70073	7.20344	6.59724	5.22525	8.2925	8.37728	8.64742	4.97312	5.63458	6.11599	6.46039	10.3157	10.8512	11.0052
NGO0583	30S_ribosomal_protein_S18	Genetic Information Processing	N/A	N/A	0	10.3474	9.09654	8.96697	9.11216	8.73043	9.21601	8.84913	8.72696	8.65803	8.70044	9.02706	9.15614	7.42401	7.94612	9.02281	8.00812	7.64424	8.72175	8.37222	8.02039	9.67025	9.33466	9.72677	10.1241	9.39966	9.50257	9.44653	9.72665	9.74984	7.71615	10.2252	8.31236	8.4765	6.9367	8.93384	10.1476	10.1398	7.13346	9.8402	9.85954	7.08753	7.83053	8.42752	9.06921
NGO0584	50S_ribosomal_protein_L9	Genetic Information Processing	N/A	N/A	0	9.3766	8.26807	8.31335	8.70176	8.44412	8.23166	8.17975	7.79911	7.55986	7.53929	9.30762	9.11194	9.16344	9.35063	9.42548	9.57798	9.57792	8.98767	9.17446	8.99512	9.78884	9.25231	9.50141	10.1443	9.49814	9.2728	10.1576	10.6521	10.3465	8.94277	10.1331	10.3888	9.35236	8.59331	8.86926	10.2966	10.2659	8.91261	9.83436	9.54698	9.39202	8.15726	8.4305	8.54533
NGO0585	hypothetical_protein	Hypothetical	0.00585717	2	7	6.73248	7.06948	6.89531	6.76683	6.97097	6.80925	6.94104	7.59997	6.86935	7.47413	7.19033	6.76267	7.37497	7.11131	7.13689	7.27623	7.78154	6.88089	7.38845	7.38794	4.91799	7.27919	6.6463	4.81069	6.16302	6.34116	6.11638	5.97437	4.63383	7.4463	6.84052	7.73941	7.799	7.83292	5.6034	4.37588	5.20329	8.0458	6.31049	6.97675	8.27745	4.69727	4.62544	5.24744
NGO0586	phosphatidylserine_synthase	Lipid Metabolism	0.0221287	3	4	6.80292	7.11546	6.81181	6.85281	6.63261	6.68581	6.67578	6.44826	6.26728	6.44987	7.02446	6.90769	7.18886	7.53183	7.2193	7.39356	7.87657	7.00318	7.87427	7.38794	5.1917	7.6447	6.95304	4.858	6.74088	6.71712	6.20274	6.84123	6.15153	7.92828	8.49762	8.73743	9.09505	8.64702	5.86026	4.56707	5.18888	8.58625	7.85366	7.75794	8.51932	6.97394	6.91209	6.64411
NGO0588	hypothetical_protein	Hypothetical	N/A	N/A	0	5.40682	3.75871	4.83463	4.65165	5.32701	4.47773	4.56251	4.10929	5.72977	5.76865	7.51357	7.92752	7.9612	7.66031	8.36607	7.81973	7.78154	7.86119	7.56524	7.48019	7.68734	8.06227	7.35265	7.90092	7.69046	8.28519	8.50921	7.91697	7.99688	7.26591	7.85164	8.2907	7.43564	7.79536	7.25062	7.77773	7.6258	7.87182	7.62908	7.38748	8.21536	7.10286	7.33482	6.43642
NGO0589	ABC_transporter_permease	Cellular Processes/Organismal Systems/Human Disease	N/A	N/A	0	7.41083	5.94912	4.91748	5.70092	6.18955	6.44053	6.2365	6.69684	6.40951	6.57952	7.33022	7.76576	7.49457	7.23439	8.04883	7.50206	7.53195	7.60729	7.30551	7.48019	7.35888	7.39888	6.58817	6.98096	7.08761	5.17705	8.14542	8.47471	8.06938	7.28973	6.79541	8.20068	6.80844	6.75286	6.23798	7.8127	8.11116	6.3938	6.37637	6.4632	6.77947	8.07166	8.32381	8.0896
NGO0590	ftsK-like_cell_division/stress_response_protein	Genetic Information Processing	0.0461396	2	2	8.5606	8.36639	8.06568	8.64267	8.62262	8.28577	8.44178	8.87294	8.74102	8.51853	8.51997	8.42574	8.77667	8.31297	8.62219	8.68788	8.76398	8.38651	8.53275	8.24733	8.31952	8.60065	8.05656	8.20058	8.44148	8.53342	8.25039	8.89029	8.98175	8.64336	8.99301	9.67921	8.95795	8.1027	7.97181	7.78587	8.15419	8.06615	8.0276	8.27945	8.51932	8.46482	8.29954	8.30304
NGO0590a	hypothetical_protein	Hypothetical	N/A	N/A	N/A	1.42561	1.42561	2.96187	2.96118	2.68607	2.983	2.65244	4.10929	1.42561	1.42561	1.42561	1.42561	1.42561	1.42561	1.42561	1.42561	1.42561	1.42561	1.42561	1.42561	1.42561	1.42561	1.42561	1.84791	1.42561	1.42561	1.42561	2.9996	1.42561	1.42561	1.42561	3.22264	1.42561	1.42561	2.27756	1.9885	1.42561	1.42561	3.03501	1.42561	1.42561	1.90046	1.42561	1.42561
NGO0592	trigger_factor	Genetic Information Processing	0.051099	4	4	13.3887	12.9726	13.4399	12.5395	12.595	13.0126	12.7246	12.6401	12.4598	12.4634	11.3908	11.3875	11.2719	10.944	11.5958	10.9571	10.8515	11.3582	11.2145	10.7931	11.3403	11.299	11.2737	11.5998	11.2654	11.9614	11.7089	12.196	11.6981	10.6543	10.4636	10.1926	10.5692	11.198	11.8618	11.6677	11.7656	11.2034	10.9045	10.9101	10.4772	11.4656	11.4006	12.1965
NGO0593	ATP-dependent_Clp_protease_proteolytic_subunit	Cellular Processes/Organismal Systems/Human Disease	0.048143	5	7	7.58078	6.98943	7.06716	7.04768	6.78336	6.93654	7.05735	6.57791	7.13795	6.44987	7.36533	7.1888	7.44792	7.45292	7.61895	7.71542	6.78339	7.60729	7.54127	6.71166	9.23977	8.05013	8.55813	9.40679	8.33428	8.4219	8.94421	8.97026	8.59653	7.11406	6.96794	6.34073	7.49786	6.49596	9.53544	9.60004	9.37773	7.01284	7.33011	6.97675	6.30993	8.97633	9.33979	9.96196
NGO0594	4-hydroxy-3-methylbut-2-en-1-yl_diphosphate_synthase	Metabolism of Terpenoids and Polyketides	N/A	N/A	0	7.4983	7.77084	7.76649	7.96165	7.47484	7.6318	7.62311	7.3326	7.36428	7.60163	7.96082	7.72721	7.94449	7.88732	8.00885	7.6789	8.17958	7.73982	7.97611	7.64867	8.10612	7.85465	7.92193	8.06603	7.82854	7.63122	7.9843	8.53997	8.26728	7.75088	7.122	6.89434	7.52798	8.08724	7.96515	7.96156	8.38063	8.00423	7.22683	7.41961	7.62212	6.74415	6.29832	8.02452
NGO0595	type_IV_biogenesis_protein_(pilW)	Cellular Processes/Organismal Systems/Human Disease	N/A	N/A	N/A	9.01075	9.68951	9.57869	9.39595	9.20105	9.60031	9.19715	8.64063	8.94147	8.98397	7.28508	6.80032	6.97513	7.90225	7.31609	8.12131	7.87657	6.69012	7.20229	8.06078	7.52785	7.90943	8.1398	7.41654	8.10346	6.45895	7.23493	6.95504	6.87282	7.64406	6.4326	7.56996	6.99261	8.03984	7.52294	7.73909	7.86083	7.93955	6.90866	6.97675	7.7148	6.58103	5.88432	7.35177
NGO0596	hypothetical_protein	Hypothetical	0.0195741	5	6	8.9344	9.30595	9.60061	9.43826	9.21703	9.31821	9.30927	9.14791	9.34671	8.912	8.59214	8.43773	8.8857	8.67637	8.99092	8.64119	8.7134	8.58749	8.59809	8.50322	8.78091	8.64973	8.92958	8.83069	9.03339	9.1293	8.63862	8.98708	8.88465	8.30067	8.86795	8.84534	8.84284	9.86745	9.18872	9.19877	9.13783	9.58326	9.18794	9.31049	9.41982	6.98066	7.05821	7.41174
NGO0597	nucleoside_diphosphate_kinase	Nucleotide Metabolism	N/A	N/A	N/A	9.7945	10.6912	11.023	10.5141	10.6418	10.7185	10.6417	10.1619	10.2773	10.2537	7.58234	7.66738	7.74668	8.09645	8.16251	7.71542	7.02388	7.98505	7.9399	8.19386	7.83342	7.34028	6.80782	7.87266	7.10946	8.59898	7.35281	7.52402	7.61621	7.85034	8.30198	8.41601	7.98423	9.15687	8.54951	8.14372	8.21731	9.09196	8.8716	8.63456	8.86764	7.32527	7.05435	7.45037
NGO0598	hypothetical_protein	Hypothetical	N/A	N/A	N/A	9.31771	9.62212	10.175	9.65708	9.88357	9.53925	9.77093	9.45662	9.66272	9.26001	7.94929	7.99398	7.72727	8.10937	7.99723	7.37085	7.49248	7.73982	8.07122	7.77544	8.21295	7.6447	8.88202	8.11511	8.74334	7.77432	8.55911	8.59804	8.78053	7.54857	7.82945	8.4748	8.81867	9.25698	9.00217	8.22785	8.31948	9.45028	8.33951	7.83142	8.71148	9.20386	9.02439	9.01484
NGO0600	esterase_D	Energy Metabolism	0	2	8	6.21726	5.94912	6.47436	6.97287	7.11438	6.23561	6.38646	7.218	6.6577	6.69846	5.3531	5.19902	5.67624	5.83155	4.90406	5.78494	5.64857	5.01091	4.83374	5.2613	5.88204	5.50822	5.60603	6.21186	5.93703	6.40126	5.82098	4.83981	5.48224	5.52995	5.20585	4.58578	5.96483	5.85759	6.97559	6.01082	5.78413	5.75541	6.16893	6.40013	6.04986	6.0772	5.66821	4.71986
NGO0602	MerR_family_transcriptional_regulator	Environmental Information Processing	N/A	N/A	N/A	5.57775	4.82314	4.99576	5.79096	5.61207	5.46822	5.25486	6.14763	5.72977	5.53235	5.16567	4.6535	1.42561	3.6047	4.7999	2.79953	1.42561	4.80947	4.83374	1.42561	5.40794	3.17843	1.42561	5.77126	2.65582	2.98271	3.14227	4.57795	4.18095	2.78376	1.42561	3.22264	3.05633	4.05819	4.35392	5.33612	5.25948	3.61943	1.42561	1.42561	4.49034	5.43895	5.11882	3.60553
NGO0603	integration_host_factor_subunit_beta	Genetic Information Processing	0.00790903	5	6	9.04019	8.47028	8.45072	8.43547	8.36029	8.44644	8.03976	8.36359	8.5394	8.34719	9.46763	9.33341	9.55874	8.71914	9.3475	8.87703	9.03509	9.21718	9.08198	8.86432	8.94258	8.69719	8.61742	8.43993	8.657	9.09335	9.5406	9.63361	10.0021	8.21619	7.5597	8.62079	8.10905	7.90524	7.81259	8.57355	8.61966	7.82483	6.90866	6.691	6.72106	6.71216	6.62988	6.62396
NGO0604	30S_ribosomal_protein_S1	Genetic Information Processing	N/A	N/A	0	13.575	12.9601	12.9313	13.0194	12.8139	12.9742	12.6334	13.0677	12.6508	12.8252	12.0954	11.994	12.0203	11.7062	11.989	12.1553	12.1965	11.5579	11.4778	11.874	12.3022	12.5396	13.2107	11.8315	12.9106	11.8527	12.3731	12.4292	12.7937	11.6656	11.1522	11.3445	11.4218	11.3004	11.2288	11.9288	12.1448	11.2329	11.178	11.1128	10.8174	12.7535	12.44	12.5769
NGO0605	cytidylate_kinase	Nucleotide Metabolism	N/A	N/A	0	4.391	5.64847	5.44871	5.60484	5.61207	5.61116	5.77452	6.85864	6.10943	6.44987	5.80184	5.9011	5.90116	5.76764	5.8572	6.5635	6.57238	5.67477	6.0465	5.39424	5.58397	6.08649	6.39822	5.44147	6.20425	6.34116	4.72625	5.111	5.48224	5.6821	6.74885	6.77459	6.85673	5.92885	5.23193	5.53031	5.51144	5.85252	5.63458	6.26506	5.95156	6.29273	6.18967	5.21172
NGO0606	sodium-dependent_transport_protein	Environmental Information Processing	N/A	N/A	0	5.57775	5.47065	5.55554	6.36007	6.14566	5.50532	5.97744	6.6386	5.21201	5.76865	7.67622	7.89311	7.24453	6.73125	7.56483	7.6789	7.67981	7.15863	7.7647	7.14655	6.72377	6.22266	5.82356	5.83724	5.47983	8.08008	6.36132	7.14687	6.39689	6.78579	8.66987	8.72133	6.1313	6.39903	5.78134	6.65773	7.15889	6.51725	7.85366	7.80734	7.3412	8.2197	6.86432	5.29939
NGO0607	hypothetical_protein	Hypothetical	N/A	N/A	N/A	7.36502	8.56167	8.18656	8.14316	7.57742	8.24811	8.35356	7.8513	7.61957	7.92787	6.53148	5.96888	6.55818	6.66275	6.8698	6.52284	7.02388	5.73262	6.89698	6.16211	6.20754	7.0051	7.35265	6.16596	7.90546	5.74059	6.63409	6.41352	6.39689	6.06061	5.20585	5.42922	7.49786	5.22525	5.73496	6.10077	6.63762	5.13694	5.12101	4.79349	6.04986	3.5991	3.14283	6.51147
NGO0608	murein_transglycosylase/nitrite_reductase_transcriptional_regulator	Enzyme Families	0.00278552	2	18	9.34156	10.7482	11.2891	10.966	10.9125	10.5507	10.8218	10.6883	10.8002	10.8559	9.00774	8.987	9.67469	9.67996	9.28193	9.55802	9.7634	9.01699	9.48824	9.53618	8.79881	9.21475	10.1192	8.35464	10.2242	9.13814	9.26802	9.38484	8.94369	9.73257	9.99541	10.3888	10.0101	10.5699	9.31335	8.5798	8.61565	10.3232	9.93606	10.0148	10.6436	9.62405	9.21469	9.0754
NGO0609	hypothetical_protein	Hypothetical	N/A	N/A	23	3.9582	4.28514	4.32662	5.13926	5.32701	4.13746	5.53812	5.08196	5.72977	4.89573	7.1201	7.16014	7.18886	7.16181	7.52489	7.22648	7.53195	7.31792	7.58881	7.28939	6.38745	6.95389	6.6463	6.40992	6.35828	8.16911	6.0245	6.37312	6.70083	8.07256	8.49762	8.05415	8.18664	8.84384	7.02985	6.61567	6.54498	8.64152	8.74029	8.94158	8.6186	7.00066	6.79652	6.30756
NGO0610	formamidopyrimidine-DNA_glycosylase	Genetic Information Processing	N/A	N/A	23	5.40682	4.96489	5.14047	5.39091	5.84975	4.75125	4.68463	5.08196	5.72977	5.53235	7.00232	7.1888	7.21697	6.69741	7.22927	6.97858	7.53195	7.15863	7.30551	7.06944	6.80702	6.90079	6.99837	6.60134	6.82252	8.18628	5.82098	5.80229	6.01113	8.32392	8.1845	8.45547	8.80644	8.51459	6.92838	6.66952	6.77829	8.48411	8.12654	7.9896	8.19406	7.63764	7.18381	6.32431
NGO0611	1-acyl-SN-glycerol-3-phosphate_acyltransferase	Lipid Metabolism	N/A	N/A	23	4.391	4.74657	5.20767	6.30008	5.84975	4.31797	4.90114	4.10929	4.85996	4.42372	6.70609	6.94177	7.29813	6.62723	7.10474	6.91718	6.02624	7.02644	6.65033	6.4928	6.16869	6.42437	6.17935	5.9336	6.20425	7.01499	5.70728	6.19912	5.85552	7.9731	8.2528	8.12927	7.66985	7.81426	6.54585	6.0565	6.2458	7.7002	8.00697	7.94615	7.62212	6.25436	6.13942	5.29939
NGO0613	hypothetical_protein	Hypothetical	0.00413699	2	12	4.391	5.47065	6.20645	6.17204	5.54595	5.8603	4.99814	5.65382	5.49416	3.70395	6.89824	6.64345	6.76274	6.26069	7.36215	6.30032	6.57238	7.26023	6.60478	6.76155	5.67563	6.66636	6.09831	5.52402	6.12058	7.1611	5.2994	5.64123	4.18095	7.14051	7.53248	5.71669	7.46709	7.81426	6.53987	5.50413	5.25948	7.91732	7.92137	7.57033	7.2615	4.36353	4.29408	4.93302
NGO0614	ribonucleotide-diphosphate_reductase_subunit_alpha	Nucleotide Metabolism	N/A	N/A	N/A	11.0474	11.4923	11.3243	11.0435	10.761	11.5481	11.3443	11.0143	10.9118	10.9184	10.3915	10.3306	10.2205	10.2252	10.4307	10.4483	10.4392	10.1054	10.0021	10.1367	10.5011	9.53952	9.82435	10.3802	10.0878	10.5177	10.2415	9.55461	10.2716	10.2643	9.36879	8.91776	10.0727	10.7501	10.4689	10.5254	10.6346	10.5167	9.97906	10.155	9.919	9.72562	9.19552	9.65311
NGO0615	ribonucleotide-diphosphate_reductase_subunit_beta	Nucleotide Metabolism	N/A	N/A	N/A	9.59071	9.99222	9.85627	9.58358	9.25878	10.0325	9.86007	9.01696	9.29271	9.42423	8.97118	8.92874	9.13427	9.22568	9.03991	9.45921	9.30936	8.44808	8.69358	9.36934	9.55989	8.09808	8.29312	9.67162	8.15688	9.4033	9.65209	8.94982	9.62312	9.03019	6.70073	7.15631	8.52211	8.62577	10.0363	9.66991	10.1496	8.5578	7.65583	7.65374	8.33697	7.89959	7.44518	8.79536
NGO0616	hypothetical_protein	Hypothetical	0	2	2	5.73046	5.84361	4.83463	5.9557	5.47662	5.67762	4.68463	4.10929	4.39041	5.53235	6.88619	7.00761	7.29813	6.79665	6.72214	7.69727	7.27713	6.36456	6.85869	7.28939	7.86774	6.34704	6.09831	7.59323	6.46387	5.99604	8.36704	8.31874	8.17172	6.85131	5.67425	5.58015	6.70671	6.86595	6.59564	8.04763	8.28454	6.25877	5.7386	5.94966	6.04986	5.58779	5.50743	6.51147
NGO0617	phosphopyruvate_hydratase	Carbohydrate Metabolism	0	2	1	9.75953	10.4628	10.2343	10.2348	9.76543	10.3846	10.0404	9.32442	9.15827	9.44137	10.2901	10.3079	10.2883	9.59525	10.4754	9.7811	9.89783	10.203	9.94616	9.90121	10.7864	9.77525	9.93335	10.3546	10.0231	9.92179	10.3304	10.1843	9.93583	10.2185	9.27338	8.83041	10.1377	10.0054	9.90518	10.8143	11.1062	9.95454	9.66695	9.53236	9.47385	8.58112	8.40494	10.5654
NGO0618	hypothetical_protein	Hypothetical	N/A	N/A	0	7.21814	7.02198	6.89531	7.18659	7.28579	6.95002	7.03483	6.85864	6.76741	6.80833	7.77092	7.8399	7.24453	7.49291	8.08773	7.6789	7.9069	8.11003	7.86465	6.90162	7.22532	7.43667	6.90624	7.29825	6.97312	7.01499	7.62688	7.64762	8.23613	7.85034	6.88426	7.15631	7.52798	7.00414	6.62133	7.50913	7.30223	7.28003	6.71865	6.40013	6.72106	6.82488	6.28518	6.5828
NGO0619	2-dehydro-3-deoxyphosphooctonate_aldolase	Glycan Biosynthesis and Metabolism	N/A	N/A	N/A	8.91863	8.49368	8.72613	8.30435	8.6146	8.61656	8.36263	8.53292	7.97999	8.45242	7.35663	7.47137	7.53977	7.18641	7.23918	7.27623	7.67981	7.27972	7.33369	7.28939	8.07289	7.90943	7.42081	8.10056	7.58527	7.55397	7.65775	7.76147	7.95922	7.19198	7.66372	7.60548	6.53922	7.40428	7.90023	7.9471	8.16338	7.17153	7.2965	7.17803	7.04054	8.31057	7.92311	7.8448
NGO0620	aspartate_alpha-decarboxylase	Metabolism of Other Amino Acids	0.0436359	3	1	9.61048	9.91202	9.85105	9.04985	9.29435	9.9461	9.30458	9.81956	9.44898	9.15999	7.8412	7.70754	7.91048	7.79437	8.20356	8.4594	7.49248	7.47831	7.36133	7.89196	7.58791	7.67663	7.54818	7.60358	7.60078	8.28519	7.85709	8.32933	7.29191	7.91302	9.45828	7.83228	7.61476	9.00883	7.77497	7.62869	7.79615	8.94593	8.93848	9.13779	8.3174	8.53275	8.47309	9.43259
NGO0623	transcription-repair_coupling_factor	Genetic Information Processing	N/A	N/A	0	8.21822	8.05657	8.04755	8.10864	8.19806	8.01809	7.90967	7.82544	8.06834	8.02206	7.27588	6.94177	7.42401	7.34779	7.64154	7.41593	7.07821	7.35513	7.40182	7.28939	8.18017	8.10982	7.31732	8.01134	7.27325	7.26173	7.88345	8.06368	7.92055	7.46734	6.88426	7.15631	7.37063	7.09972	7.69397	8.03402	7.92058	7.13346	6.61335	6.19245	6.46039	7.34364	7.04269	6.88887
NGO0624	oxidoreductase	Energy Metabolism	0	2	1	5.73046	6.25358	5.83524	6.36007	5.9035	5.99658	6.45596	5.53083	4.85996	5.76865	8.00602	8.17674	8.01019	8.03006	8.02612	7.81973	7.9069	7.99687	8.31684	7.14655	8.4204	8.3857	8.03497	8.21641	7.70487	8.40734	7.9843	8.29733	6.60647	7.88202	7.29397	7.10759	7.66985	8.03984	7.42594	8.60764	8.16521	7.80075	6.71865	6.93289	7.77343	7.14838	6.58234	7.11737
NGO0625	hypothetical_protein	Hypothetical	N/A	N/A	N/A	1.42561	1.42561	1.42561	1.42561	1.42561	1.42561	1.42561	1.42561	1.42561	3.70395	3.78323	2.85708	4.03639	4.63093	3.71053	3.94565	1.42561	4.2923	3.9851	3.03129	3.14942	4.78129	4.07054	3.03593	4.12144	1.42561	1.42561	4.16217	1.42561	4.1518	2.99923	3.22264	3.6344	2.87106	2.42807	3.26148	3.0222	1.42561	4.00321	3.04788	3.15701	2.56421	1.94825	2.26009
NGO0626	murein_hydrolase	Enzyme Families	0.0686056	7	1	3.9582	3.58727	5.20767	4.65165	4.86553	4.13746	3.70822	4.10929	4.39041	4.42372	7.20979	7.1888	6.87284	7.53183	7.83686	6.20069	7.32285	7.8085	7.7227	6.00514	7.77521	7.54443	7.45372	7.41654	7.34865	6.93598	7.06107	6.78077	6.50549	6.48912	5.57072	6.64397	6.47876	5.99674	6.30646	7.68785	7.59353	5.94347	5.40071	4.97881	5.60842	5.56104	4.58263	5.96693
NGO0627	site-specific_recombinase	Genetic Information Processing	N/A	N/A	N/A	8.73278	8.76281	8.80377	8.46306	9.03677	8.81728	8.88103	8.74085	8.76765	9.15999	7.7311	7.27152	7.29813	7.39076	8.07118	7.56345	8.04968	7.54424	7.74385	7.38794	6.83208	7.62846	7.6652	6.78856	7.61612	6.85238	7.5301	7.34774	6.60647	8.11317	8.16691	8.41601	8.31312	8.70893	6.49427	6.79327	6.67409	8.87851	8.1828	7.92392	8.77024	7.03984	6.86432	7.17849
NGO0628	IS1016_transposase	Transposase	N/A	N/A	N/A	1.42561	4.28514	3.51491	3.89857	3.49646	2.983	3.44596	3.70283	4.39041	3.70395	4.07352	4.27379	1.42561	3.25401	4.2835	3.30676	1.42561	4.69689	4.36603	4.30372	3.56327	5.27684	3.08302	3.51926	2.65582	4.23021	3.14227	5.15955	3.50037	4.34972	4.2553	3.22264	3.6344	5.1069	3.17108	3.03951	3.44598	4.5748	4.30932	4.02131	4.17323	2.99883	3.57218	2.71968
NGO0629	DNA_gyrase_subunit_A	Genetic Information Processing	N/A	N/A	N/A	10.0474	10.3114	10.6907	10.7921	10.8336	10.4346	10.6135	10.4212	10.3671	10.6352	9.32778	9.4739	9.50278	9.48061	9.65369	9.39313	9.25144	9.61626	9.34679	9.34502	9.20664	9.38384	9.65785	9.0629	9.72373	9.42516	9.13176	9.59684	9.05499	9.31186	9.44375	10.0709	9.77913	10.481	9.54925	9.20486	9.32876	10.5241	9.1127	9.12811	10.3626	8.64918	8.63447	9.16522
NGO0630	chaperone_protein_HscB	Genetic Information Processing	N/A	N/A	N/A	7.11119	6.28077	6.5791	6.52635	6.8117	5.99658	6.06908	6.57791	6.10943	7.25887	3.78323	2.85708	4.03639	5.21661	4.2835	4.70623	5.49681	3.12312	3.65523	3.99796	4.47922	5.19057	5.20161	3.86937	5.88723	1.42561	5.2994	3.70602	5.2514	5.05897	4.89772	5.42922	5.67221	4.83584	4.045	4.00954	3.95056	5.28387	5.12101	5.42304	4.96713	3.86467	4.0932	3.03342
NGO0631	hypothetical_protein	Hypothetical	0	1	4	5.40682	5.47065	5.20767	5.50186	5.79392	5.30942	5.3311	5.53083	5.21201	5.97149	3.54754	3.38095	3.38099	3.6047	3.71053	4.17826	4.64706	3.93758	3.65523	3.60284	4.1947	3.17843	4.63497	4.16608	4.43531	5.03175	1.42561	3.56277	1.42561	3.92058	3.95265	4.58578	4.3413	4.29678	3.81954	3.931	4.31711	4.01648	3.03501	3.62376	4.49034	6.34062	5.40152	4.00097
NGO0632	hypothetical_protein	Hypothetical	0	1	0	4.72074	4.17126	4.19844	4.44289	4.49355	4.03749	4.42876	4.10929	1.42561	1.42561	5.60972	5.67618	7.47143	7.41178	6.15847	8.00812	7.71453	5.26799	5.36011	7.75096	6.92817	7.03004	7.57833	7.06081	8.08153	7.70455	7.59534	7.38882	8.96285	6.81892	7.89503	7.41843	7.77407	9.08085	8.3241	7.19518	6.94533	8.6279	8.28914	8.18916	8.05917	9.1279	9.17699	7.34359
NGO0633	scaffold_protein	Cellular Processes/Organismal Systems/Human Disease	N/A	N/A	0	9.3881	8.53936	9.71125	9.22925	9.33395	8.76871	9.15079	8.45073	9.01	8.78345	5.48715	6.09554	8.13324	7.18641	6.21987	8.40455	8.32145	6.21048	5.90317	7.79951	6.52294	7.17124	7.42081	6.73301	7.40273	7.47234	7.39006	7.15879	9.34511	7.03169	8.3804	8.22372	7.69662	8.61503	7.535	6.68703	6.23885	8.58625	8.32291	8.41311	8.29756	7.2155	7.70138	6.70931
NGO0635	hypothetical_protein	Hypothetical	0.0185118	4	1	9.57068	8.3082	9.28194	8.98473	8.91148	8.45591	9.14555	9.03963	8.89391	9.07467	3.88707	3.38095	5.96894	7.93165	4.6277	8.06583	6.6462	4.12635	3.83027	6.90162	5.04426	6.08649	7.51737	4.76175	7.13098	6.34116	5.70728	5.94708	7.4083	5.05897	5.20585	6.95068	8.3641	9.08085	4.98914	4.94555	5.06812	9.04149	7.26209	7.41961	8.44912	6.24879	7.10006	4.95484
NGO0636	cysteine_desulfurase	Metabolism of Cofactors and Vitamins	N/A	N/A	0	10.4715	9.43541	10.6863	10.6819	10.5097	9.76746	10.4054	9.75254	10.2957	10.4443	6.77302	6.837	8.97888	8.1723	7.16835	9.02982	9.36504	6.28958	6.35253	8.3649	7.27367	8.24373	8.71564	6.62527	8.70082	7.65608	8.16703	7.76147	9.56162	8.6059	9.08017	9.81434	9.70855	10.4692	7.41457	6.54699	6.5506	10.5387	8.91653	9.18528	10.0786	8.31057	8.82793	6.74705
NGO0637	hypothetical_protein	Hypothetical	0.0568968	7	1	5.99437	6.16881	7.12017	8.30435	8.27129	7.07825	7.82033	7.0935	7.83639	7.92787	5.04013	4.81076	6.80038	6.59082	5.2579	6.94821	7.9069	4.2923	4.5721	6.60638	4.50473	6.42437	6.70217	3.98289	6.56225	5.03175	6.50415	6.24463	6.87282	7.24168	8.30198	8.39586	8.46097	8.47949	3.93695	3.84764	3.59136	8.68162	7.48733	7.54142	7.91036	8.77249	9.01846	5.57678
NGO0638	hypothetical_protein	Hypothetical	N/A	N/A	N/A	3.317	3.58727	3.72113	4.19739	4.86553	3.92963	5.17431	4.67799	4.85996	4.42372	2.28896	1.42561	1.42561	2.75881	2.30681	1.42561	1.42561	1.42561	1.42561	1.42561	3.21765	1.42561	1.42561	2.44254	2.65582	1.42561	1.42561	2.73052	1.42561	1.42561	1.42561	1.42561	1.42561	1.42561	2.61413	2.53127	2.33051	1.42561	3.60754	1.42561	1.42561	3.63536	3.61695	3.03342
NGO0639	L-lactate_dehydrogenase	Carbohydrate Metabolism	N/A	N/A	N/A	8.19223	7.68197	8.50487	8.64267	8.59843	7.44465	8.22022	8.82155	9.27426	8.75631	8.10282	8.40146	11.6065	11.7594	11.2864	11.5791	11.556	8.27444	8.27386	11.69	9.3172	9.6032	10.1546	9.49425	10.0058	10.6931	9.22745	11.1589	10.361	8.97984	9.17121	11.0416	11.3221	12.1281	10.1254	9.37198	9.00411	12.0479	10.4683	10.2111	11.7994	9.16601	9.51094	8.11627
NGO0640	protein_RmsR	Cellular Processes/Organismal Systems/Human Disease	0.066934	5	15	11.2245	9.99632	10.1044	10.1008	10.2755	9.93089	9.89799	10.5132	10.4015	10.1943	7.92596	7.96113	7.39969	8.22073	7.91309	7.66029	6.90864	7.87406	7.56524	7.70072	8.51468	8.20046	8.2185	8.66095	8.05926	7.9251	9.3925	9.37209	8.75877	6.75188	6.79541	6.50032	6.70671	7.27375	8.11117	8.47288	10.4095	7.53486	6.49973	6.79268	6.94171	9.27533	8.89643	9.15356
NGO0641	type_III_restriction/modification_system_modification_methylase	Cellular Processes/Organismal Systems/Human Disease	0.0400735	8	15	11.0144	9.89015	9.64649	9.58985	9.99893	9.60882	9.5306	9.88985	9.97989	9.9406	7.34788	7.29807	6.87284	7.857	7.47546	7.69727	6.84738	6.9555	7.34757	6.94544	7.50934	8.9662	8.79482	7.8336	8.72931	7.0899	8.72859	8.91159	7.56698	6.81892	6.24394	6.25377	7.69662	6.86595	7.5184	7.73349	9.27637	6.18618	6.81678	6.84095	6.94171	8.62899	8.15367	8.68631
NGO0642	tRNA_pseudouridine_synthase_B	Genetic Information Processing	N/A	N/A	0	7.36502	7.37688	7.31465	7.63773	7.49245	7.27306	7.46365	7.47247	7.29272	7.60163	5.31753	4.81076	5.96894	5.63059	5.72213	5.64012	5.78579	4.80947	5.61176	4.9513	5.58397	6.03808	5.9211	4.98051	5.47983	5.74059	6.0245	5.8909	6.27943	6.00405	5.57072	6.50032	6.34966	4.97782	4.89804	5.38	5.09928	5.28387	5.92645	5.65733	5.60842	6.03899	5.93573	5.29939
NGO0643	hypothetical_protein	Hypothetical	0.0001776	3	15	7.69626	7.56535	8.0292	7.81948	8.2299	7.88418	7.84643	7.2954	7.61957	8.02206	5.97127	6.0336	5.08105	5.95143	5.77769	6.20069	5.49681	5.34433	5.1847	6.00514	5.44752	6.7588	6.46436	5.64293	6.16302	6.07201	6.0245	6.33155	6.60647	4.94276	5.20585	5.06909	5.96483	5.53087	6.05731	5.93458	5.91199	5.85252	6.24145	5.28975	4.74874	7.01384	6.987	7.18767
NGO0644	ribosome-binding_factor_A	Genetic Information Processing	N/A	N/A	0	6.99567	7.06948	7.35943	6.97287	7.20263	7.20726	7.30331	6.51454	6.53894	6.30738	6.89824	6.87278	7.76582	7.41178	7.27815	7.85289	8.58798	6.32756	7.97611	7.8694	5.44752	6.95389	6.25606	5.70853	5.83565	7.63122	5.13274	6.31031	6.87282	8.45609	9.45828	9.00012	11.2539	8.984	6.21941	6.0565	6.05335	9.56193	9.52183	9.53236	9.67944	7.13034	6.95833	7.52828
NGO0645	ATP-dependent_protease_ATP-binding_subunit_ClpX	Cellular Processes/Organismal Systems/Human Disease	N/A	N/A	N/A	8.21822	7.46239	7.43111	7.25133	7.70374	7.5457	7.46365	6.85864	6.96455	7.47413	9.59141	9.58585	10.0553	9.78435	9.96254	9.77246	9.89026	9.68362	9.67876	9.90121	8.42534	8.4701	8.17968	8.29199	8.56516	9.94214	9.33638	8.96348	8.88465	10.2185	10.3935	10.0581	10.3507	10.6458	9.25032	8.71391	8.6049	10.7133	10.334	10.3716	10.3288	9.44903	9.34058	9.2053
NGO0646	bifunctional_N-succinyldiaminopimelate-aminotransferase/acetylornithine_transaminase	Amino Acid Metabolism	N/A	N/A	23	1.42561	5.60604	5.83524	5.27062	5.1599	5.54147	4.68463	4.42239	4.39041	5.97149	6.60682	6.37058	7.27158	6.97673	6.35369	7.54328	7.1811	6.71897	6.91575	6.85643	5.71936	6.60127	5.48349	5.7021	5.78214	7.8836	6.69491	6.56466	6.01113	8.21619	8.42548	8.0018	8.56632	8.54885	7.57641	5.68974	5.48815	8.42233	8.30613	8.53543	8.17244	8.07637	8.20337	7.31037
NGO0647	hypothetical_protein	Hypothetical	0.00756459	5	1	5.21266	6.01539	7.66312	7.92244	7.73366	5.74113	7.12289	6.44826	7.05386	7.71877	5.94826	5.40931	5.75519	6.55346	5.72213	5.71436	6.57238	4.80947	5.56484	5.39424	3.87628	4.89518	4.63497	4.04671	4.5692	5.42962	5.13274	4.42616	3.50037	7.21705	7.76074	7.73941	7.37063	7.92277	5.14763	3.97084	3.8412	7.82483	6.71865	7.45104	7.68456	6.60736	6.73988	5.49015
NGO0648	hypothetical_protein	Hypothetical	N/A	N/A	N/A	6.73248	6.01539	6.2388	5.70092	5.40377	6.14471	5.92933	4.8943	4.85996	4.89573	6.94543	7.1888	6.90775	6.66275	7.52489	7.39356	8.10305	7.22045	6.58145	7.14655	8.12651	6.81728	5.82356	8.34232	6.32129	7.65608	8.6843	7.87422	8.06938	7.71615	8.71898	8.4748	7.07656	8.26265	8.38613	8.32979	8.67852	8.08621	8.23695	8.31405	7.65368	9.47009	9.24805	10.3137
NGO0649	hypothetical_protein	Hypothetical	N/A	N/A	0	4.391	3.75871	3.26927	4.83345	3.98535	4.75125	4.68463	5.24775	5.21201	5.53235	3.67064	3.38095	4.27384	3.88074	4.02689	3.66468	3.89461	3.93758	5.12109	3.60284	2.19598	3.17843	3.08302	2.52044	3.11958	4.6872	4.15288	3.40175	3.50037	4.67719	4.2553	4.58578	4.80712	3.76899	2.42807	2.95515	2.33051	3.04444	4.00321	4.02131	3.76049	5.9797	5.88432	4.81858
NGO0650	ATP-dependent_RNA_helicase	Genetic Information Processing	0	1	6	11.2687	10.7984	10.4165	10.5402	10.9982	10.6907	10.2913	11.879	11.07	10.7838	10.2235	10.5618	9.94625	8.81689	10.4056	10.1311	10.0685	10.1485	9.51617	9.25215	11.6784	10.8288	10.842	11.0519	10.8579	9.4957	11.6922	12.0977	12.1898	8.55767	10.1377	11.4605	8.0058	6.82923	9.87853	11.2952	11.106	6.63094	7.73323	8.13213	9.73212	11.1527	10.5787	9.46502
NGO0651	hypothetical_protein	Hypothetical	N/A	N/A	0	8.02558	7.46239	7.53886	6.36007	7.50985	7.29434	7.34052	7.9262	7.49757	7.25887	5.28105	5.30803	4.81082	5.55682	4.6277	4.37724	3.26526	4.69689	4.9112	5.2613	5.71936	5.82627	6.01243	5.62265	5.66874	5.30891	4.94399	5.80229	4.9759	3.64149	5.06011	5.26047	3.6344	3.76899	5.99312	6.10077	6.02132	3.61943	4.00321	4.32864	4.74874	5.98641	6.59304	6.83731
NGO0652	thioredoxin_I	Cellular Processes/Organismal Systems/Human Disease	0.00278552	3	4	3.9582	4.39038	4.99576	5.27062	4.62874	5.08235	5.25486	3.70283	6.10943	5.76865	8.22732	8.31313	8.23291	7.93165	7.88182	8.7508	8.47104	7.31792	7.5533	8.33228	6.20754	7.37961	6.85787	6.80959	6.39435	8.00467	8.50921	8.75155	8.29778	8.35812	7.82945	7.33624	8.16763	8.34295	7.99817	6.10077	6.25959	8.46892	8.00697	8.07276	7.74441	7.37206	6.9333	8.60647
NGO0653	hypothetical_protein	Hypothetical	N/A	N/A	N/A	4.72074	4.89579	4.05714	5.50186	5.06837	4.81208	4.11528	3.70283	4.39041	4.42372	5.77592	5.75514	6.51353	5.76764	5.0011	6.64152	5.13437	5.55158	5.1847	6.60638	5.06141	5.82627	5.48349	4.82267	5.54561	5.42962	4.72625	4.89835	3.50037	5.6821	6.10285	5.95607	4.99277	7.18936	7.0489	4.61723	5.36565	6.8812	5.40071	5.42304	7.13303	5.23939	4.85815	5.5627
NGO0654	NH(3)-dependent_NAD_synthetase	Metabolism of Cofactors and Vitamins	0.0177943	6	6	5.57775	5.87965	5.74793	5.39091	5.40377	5.8603	5.08895	4.10929	5.72977	3.70395	6.56209	6.90769	7.18886	6.85921	7.53297	7.17496	7.27713	7.13743	6.43295	6.76155	6.38745	6.03808	5.71891	6.23427	5.26216	7.79685	6.0245	6.33155	6.50549	7.38127	8.09431	6.89434	6.80844	7.54675	7.87675	6.44085	6.39067	7.09437	8.04794	7.94615	7.04054	8.27955	8.29954	8.2427
NGO0655	exodeoxyribonuclease_VII_large_subunit	Genetic Information Processing	N/A	N/A	N/A	7.3177	8.0248	7.17131	7.18659	7.45701	7.84867	7.73909	7.56914	7.55986	7.47413	7.01343	7.32414	4.65356	4.76901	6.19969	4.97285	5.32704	6.25057	5.78544	4.30372	4.73717	6.72864	5.03663	6.73616	5.00525	5.17705	6.50415	6.85596	5.2514	8.1656	7.78401	6.71076	9.5922	7.18936	7.49545	7.44541	5.67502	7.53486	7.73323	8.13213	6.77947	6.32483	6.21761	5.94542
NGO0656	membrane_transporter	Cellular Processes/Organismal Systems/Human Disease	N/A	N/A	N/A	9.19219	9.88352	8.49152	8.60602	8.12092	10.1215	9.16122	8.94675	7.88586	8.81009	7.09939	7.10105	5.08105	5.3968	6.49279	4.97285	5.64857	5.67477	5.94037	4.76662	7.00509	6.69784	5.48349	8.33302	5.26216	5.83089	9.29771	9.09649	6.87282	8.46658	6.10285	5.26047	8.4765	5.61979	8.30311	8.75183	7.44471	5.65126	6.31049	6.33418	5.84604	5.35829	5.30031	5.7729
NGO0657	hypothetical_protein	Hypothetical	N/A	N/A	N/A	7.45523	7.63013	7.32973	7.01076	6.94562	7.97263	7.07953	7.17768	7.36428	6.57952	6.03818	6.55812	6.60148	6.55346	6.45926	6.39349	5.78579	6.0379	5.94037	6.30362	7.3862	6.60127	7.04231	6.94339	6.97312	6.56783	6.91537	6.87054	7.56698	7.05967	7.26118	6.64397	7.15589	6.90176	7.09034	7.1705	6.78783	6.78625	6.37637	6.52361	6.14188	7.2932	7.10006	7.47307
NGO0658	pyridoxamine_5'-phosphate_oxidase	Metabolism of Cofactors and Vitamins	N/A	N/A	23	4.391	4.48825	4.83463	3.51403	5.1599	3.19879	4.28085	3.70283	6.10943	4.89573	6.27847	6.51347	6.64352	6.4352	6.75014	7.03747	7.02388	6.69012	6.79929	6.98797	6.06248	6.22266	6.58817	5.78349	6.42953	8.18628	5.70728	5.15955	4.18095	8.65257	8.69463	8.02821	8.62324	9.50982	7.95733	5.85407	5.52295	9.42688	9.29391	9.42569	8.97145	6.33538	6.06445	6.0296
NGO0659	iron/sulfur-binding_oxidoreductase	Carbohydrate Metabolism	0.00556326	2	20	6.73248	6.22588	5.9954	5.50186	6.49952	6.38206	6.35041	6.37879	5.49416	6.69846	6.10212	6.31962	5.83003	5.76764	6.07231	5.85222	6.90864	5.94317	5.86499	5.51587	6.81207	6.13333	5.9211	6.17061	5.98516	3.92921	6.91537	5.80229	6.27943	5.16641	4.50352	5.06909	4.5934	3.76899	5.70318	6.65179	6.47581	3.61943	3.60754	3.04788	4.17323	4.91132	4.26711	6.31596
NGO0660	aspartyl/glutamyl-tRNA_amidotransferase_subunit_B	Genetic Information Processing	N/A	N/A	N/A	9.19219	9.04601	9.05579	9.4313	8.80278	9.05707	8.82308	8.56452	8.56998	8.96038	8.81168	9.10444	9.5198	8.95928	9.62376	9.0079	8.93562	9.28623	8.77803	8.95283	9.56064	8.79497	8.91784	9.04465	9.122	8.67391	9.09841	9.09338	8.80196	8.8173	8.20188	8.72133	8.79409	9.53852	9.12636	8.97839	9.01024	9.43472	8.45062	8.39706	9.69469	6.787	6.07976	8.86277
NGO0661	hypothetical_protein	Hypothetical	N/A	N/A	N/A	7.83713	7.5205	7.51266	7.5632	7.42068	7.69716	7.39458	7.53763	7.21741	7.71877	7.2573	7.03943	7.21697	7.05897	7.45859	7.39356	7.27713	7.52804	7.36133	7.10851	7.4328	7.27919	7.89822	7.18556	7.73329	7.35578	7.06107	7.11049	6.39689	7.24168	6.4326	6.71076	7.15589	7.54675	7.00406	7.34238	7.32534	7.80075	6.37637	6.691	7.96169	5.63985	5.26043	6.87757
NGO0662	aspartyl/glutamyl-tRNA_amidotransferase_subunit_A	Genetic Information Processing	N/A	N/A	N/A	7.58078	8.27483	8.70893	8.3641	8.68521	8.31209	8.37164	8.41651	8.19149	8.58175	7.73781	7.78465	8.23291	7.7289	8.02612	7.94802	8.3658	7.60729	8.15256	7.93605	7.9107	7.90943	8.54292	7.35248	8.56516	7.47234	7.46178	7.56939	8.29778	8.41337	8.88956	9.09062	8.59506	8.93302	8.32757	7.76954	7.32861	8.96772	9.10302	9.25815	9.04468	8.25063	8.02928	7.76736
NGO0663	aspartyl/glutamyl-tRNA_amidotransferase_subunit_C	Genetic Information Processing	0.0810313	6	1	6.31697	7.79928	8.30574	8.07327	8.42591	7.36643	8.20013	7.74496	7.88586	7.71877	6.96845	7.29807	7.24453	8.08342	7.31609	7.37085	7.53195	7.09405	7.0061	8.08056	6.01945	7.78313	8.9869	5.36205	8.62703	8.51994	6.28422	6.60009	5.2514	8.11317	10.1011	8.07963	9.07478	9.6532	5.99312	5.94433	5.57913	9.79307	10.7486	10.8873	9.65626	8.9397	9.06816	9.10112
NGO0664	hypothetical_protein	Hypothetical	N/A	N/A	0	5.57775	5.32112	5.33326	4.83345	4.75208	5.03225	5.53812	6.30578	6.40951	3.70395	7.27588	7.24447	8.47317	8.38911	7.87548	7.97838	8.4912	7.4268	7.27676	7.99977	8.18406	7.36008	6.17935	7.9079	6.35828	7.55397	8.05556	8.48894	8.13841	6.60764	6.88426	6.95068	7.33699	7.45335	8.73334	7.85976	7.79851	7.64717	7.19069	7.06066	7.62212	6.75204	7.00313	6.66398
NGO0665	aldehyde_dehydrogenase	Carbohydrate Metabolism	N/A	N/A	N/A	6.49779	6.71853	6.5791	7.11881	7.18107	6.61989	6.15522	6.37879	6.76741	6.91041	7.20979	7.47137	8.31319	7.60664	8.02612	7.66029	7.87657	7.89947	7.88383	7.95761	7.49686	7.57863	7.4859	7.34221	7.31144	8.06159	7.35281	7.93094	8.32764	7.28973	7.47645	7.24908	7.37063	7.35348	7.68858	7.10688	7.11409	7.67393	7.36295	7.38748	7.21994	6.90134	6.89922	5.9014
NGO0666	hypothetical_protein	Hypothetical	0	1	22	6.87007	6.95612	7.99176	6.85281	7.45701	7.18465	7.24564	6.44826	5.9321	7.33425	6.33275	5.82997	6.212	6.47571	6.42492	6.64152	6.1329	5.73262	6.43295	6.65999	6.52294	6.08649	5.34949	6.51248	6.16302	7.05293	6.11638	5.80229	6.27943	6.64508	6.54591	6.34073	6.80844	7.1601	7.62374	6.41305	6.26643	6.92643	6.76855	6.63734	6.94171	6.7481	6.47073	7.20132
NGO0667	hypothetical_protein	Hypothetical	N/A	N/A	0	3.9582	3.3898	3.51491	3.51403	2.68607	3.92963	3.11515	3.11084	4.85996	3.70395	3.25913	4.27379	3.38099	3.25401	3.29356	1.42561	1.42561	1.42561	4.1241	3.60284	2.36374	3.78715	3.66796	2.78084	3.71377	3.92921	3.74212	2.9996	1.42561	2.78376	1.42561	1.42561	3.6344	1.42561	2.08929	2.53127	2.46507	1.42561	1.42561	1.42561	3.15701	2.65048	2.45466	2.71968
NGO0668	SUN-family_protein	Genetic Information Processing	N/A	N/A	N/A	8.62031	8.78194	8.68568	8.54279	8.59028	8.50236	8.52492	8.53292	8.11057	7.77396	6.62143	6.41981	6.41987	6.21355	6.54168	6.34766	6.71643	5.73262	5.90317	6.16211	6.6411	6.95389	7.51737	6.11854	7.15218	3.54136	6.0245	6.24463	6.70083	6.68156	6.24394	6.71076	5.15695	6.82923	6.53987	6.47487	6.36539	6.68459	5.7386	5.85867	6.72106	5.25062	4.6042	5.74825
NGO0669	hypothetical_protein	Hypothetical	0	2	9	6.93424	7.05382	7.76649	7.86155	7.59382	6.85294	7.18557	7.50542	7.49757	7.53929	6.03818	5.19902	5.50396	5.21661	5.66433	5.56184	5.78579	5.6145	5.46613	5.62798	5.17605	5.88222	6.75596	4.83454	6.35828	5.42962	5.13274	5.15955	4.18095	6.00405	5.9464	6.77459	4.99277	6.348	5.31855	4.96495	4.93616	5.94347	6.24145	6.03523	6.30993	4.80834	4.26711	5.01837
NGO0670	methylase	Genetic Information Processing	0.00625032	5	2	6.41022	6.73827	7.01212	7.21932	6.91981	6.71768	6.89175	6.90877	7.43247	7.33425	5.60972	4.81076	5.08105	5.30954	5.0011	5.56184	5.91104	4.69689	4.98466	5.39424	5.82317	5.19057	6.3289	5.17005	6.16302	2.98271	4.15288	5.49796	5.2514	6.21805	6.96794	7.29332	5.55972	6.54209	5.35315	5.24408	5.05228	6.32787	6.31049	6.40013	6.22835	7.32262	6.89491	6.00901
NGO0671	hypothetical_protein	Hypothetical	N/A	N/A	0	6.58034	5.91481	5.957	6.85281	6.97097	5.83142	6.15522	7.3326	6.76741	6.30738	6.3504	6.64345	5.90116	5.63059	6.21987	5.91648	6.23218	5.89335	6.43295	5.8289	7.97283	6.26533	6.5276	8.18802	6.7126	5.83089	8.20932	7.92397	7.92055	5.44735	6.96794	8.05415	5.77651	5.78262	6.96894	8.0363	8.5569	5.85252	5.40071	4.58019	6.14188	7.39238	7.31234	7.77651
NGO0672	hypothetical_protein	Hypothetical	0.139175	5	3	3.9582	3.15558	3.72113	4.44289	3.49646	3.38189	4.11528	4.42239	4.39041	4.89573	1.42561	1.42561	2.85711	3.25401	2.65385	2.79953	3.26526	1.42561	2.9135	1.42561	2.36374	3.17843	3.66796	2.26148	3.71377	1.42561	1.42561	3.21722	1.42561	2.78376	3.5623	4.26325	4.03317	1.42561	1.96908	2.53127	3.0926	1.42561	3.03501	3.04788	3.76049	4.0074	4.06196	3.12128
NGO0673	IS1016_transposase	Transposase	N/A	N/A	N/A	4.72074	4.04712	4.83463	5.50186	4.86553	3.92963	4.42876	1.42561	3.6758	5.53235	2.28896	1.42561	1.42561	1.42561	1.42561	1.42561	1.42561	1.42561	1.42561	1.42561	1.42561	1.42561	1.42561	1.42561	1.42561	1.42561	1.42561	1.42561	3.50037	1.42561	1.42561	1.42561	1.42561	1.42561	1.81103	1.42561	1.42561	1.42561	1.42561	1.42561	1.42561	2.36301	1.94825	2.01973
NGO0674	3-isopropylmalate_dehydrogenase	Carbohydrate Metabolism	N/A	N/A	0	9.36501	9.80622	10.0621	10.3127	10.0142	9.9	9.9974	8.71292	9.97989	9.90397	7.90225	7.87559	8.23291	7.5509	7.7285	7.78579	7.74842	7.56027	7.65731	7.97884	8.61044	7.82647	8.11943	8.21191	8.35271	7.72818	8.34825	8.57598	7.46316	8.00222	7.91624	8.35471	7.64257	7.47727	8.75604	8.75874	8.82118	7.41307	7.26209	7.4818	7.17714	7.13034	6.65563	7.20585
NGO0675	type_II_restriction_endonuclease_NlaIV	Genetic Information Processing	N/A	N/A	N/A	10.0181	10.7063	10.9284	10.4569	10.3007	10.3784	10.8687	10.2176	10.547	10.7566	6.56209	6.87278	6.80038	7.67777	6.66447	7.80286	7.07821	6.82891	6.65033	7.14655	6.40092	7.29984	7.45372	6.99938	7.34865	6.51442	7.65775	7.00874	6.70083	6.56921	6.79541	5.71669	6.85673	6.67221	7.11464	6.95136	6.67409	6.8812	6.95249	7.01932	6.38713	8.49214	7.86032	8.78179
NGO0676	DNA_modification_methylase_(N.MgoV)	Amino Acid Metabolism	N/A	N/A	N/A	10.1522	10.7261	10.8869	10.4705	10.5523	10.2858	10.9641	10.3907	10.813	10.9061	7.23849	7.64687	7.9612	8.68503	7.50038	8.4594	7.99425	7.52804	7.7227	8.04073	8.04316	7.85465	8.07782	7.93139	8.23843	8.37776	8.50921	8.55358	7.02646	7.58753	6.59939	6.57393	7.33699	7.42902	8.7169	8.40046	8.72269	7.24476	6.81678	7.25128	7.13303	9.41779	8.8681	9.53138
NGO0677	isopropylmalate_isomerase_small_subunit	Carbohydrate Metabolism	N/A	N/A	N/A	8.71463	10.1496	10.316	10.2308	9.89685	9.55034	10.3563	8.87294	9.84883	9.99966	7.64083	7.44785	6.83707	6.06207	6.91995	6.14816	6.23218	7.09405	6.73732	6.36948	7.30979	6.90079	7.24395	6.70762	7.33017	7.63122	7.46178	7.33728	6.78939	7.48808	7.82945	9.0134	6.59724	5.99674	7.87911	7.64669	7.82885	6.68459	6.43937	6.97675	7.37946	7.00066	6.57696	6.69006
NGO0678	hypothetical_protein	Hypothetical	0	2	8	6.87007	8.63188	8.99088	9.21309	8.74519	8.18686	8.90606	6.75282	8.26811	8.23368	7.21942	7.72721	7.13096	7.18641	8.16251	7.14849	7.32285	7.75382	6.97063	6.85643	7.05702	6.90079	6.39822	6.44108	6.5302	7.50007	6.80935	6.79612	5.85552	8.11317	7.97807	8.20068	7.77407	7.3791	7.65859	7.43509	7.73337	7.59211	7.15363	6.97675	7.62212	7.35404	7.63825	7.22826
NGO0679	isopropylmalate_isomerase_large_subunit	Carbohydrate Metabolism	N/A	N/A	0	8.83711	9.84993	11.3025	11.5343	11.2989	9.8087	11.2883	10.0095	11.0043	11.3401	8.68539	8.50763	8.77667	9.04919	8.34329	8.90891	8.78046	8.2647	8.62113	8.3968	7.45554	9.40781	9.36104	6.76413	9.35466	9.11144	8.14542	8.72774	8.23613	9.86132	10.8417	11.4262	9.87012	9.86292	8.11016	7.37875	7.52959	9.9762	10.0412	10.0253	10.0611	9.56878	9.39506	7.87635
NGO0680	hypothetical_protein	Hypothetical	N/A	N/A	N/A	7.21814	7.91645	9.74538	9.55181	9.29936	7.59797	9.32328	7.50542	8.5394	9.05252	7.77092	7.92752	8.55248	8.5303	8.2336	8.23885	8.4506	7.99687	8.02876	8.34868	7.94555	7.54443	7.54818	8.05852	7.96657	8.88837	8.3856	8.53541	7.16528	8.71547	7.61265	8.43587	8.65088	9.08863	9.62732	7.96873	8.27947	8.96772	8.28914	8.31405	8.44912	6.55422	6.34972	6.9332
NGO0681	DNA_repair_protein_RadC	Genetic Information Processing	N/A	N/A	N/A	6.21726	5.68968	7.284	7.68536	7.11438	5.54147	7.01195	6.57791	7.83639	7.82711	4.99569	4.81076	5.83003	5.30954	5.75018	5.19726	5.64857	5.89335	5.61176	4.55415	5.36723	5.64401	7.2811	5.32062	6.94909	5.74059	4.94399	4.95456	4.9759	5.05897	5.33809	6.16122	6.20783	4.29678	5.63744	5.1457	5.12978	4.01648	4.56	1.42561	4.74874	6.02602	5.64779	5.69764
NGO0682	hypothetical_protein	Hypothetical	N/A	N/A	N/A	6.41022	6.55011	7.29941	7.68536	7.77741	6.63666	7.32204	7.50542	7.88586	7.60163	6.16334	6.41981	6.55818	7.03208	6.27875	6.679	6.41231	6.28958	6.20764	5.8289	6.49182	6.92758	7.16664	6.42168	7.27325	5.54095	6.11638	6.43331	7.02646	6.31419	7.22762	6.89434	6.41566	6.58678	6.46304	6.65179	6.75416	6.83451	6.61335	6.52361	6.53012	6.4754	6.22451	5.91253
NGO0683	hypothetical_protein	Hypothetical	0.0088658	6	6	4.72074	4.82314	6.3014	6.30008	6.42806	4.98032	6.06908	5.53083	6.6577	6.14922	6.8618	6.6843	6.94183	7.18641	7.03819	6.91718	6.78339	6.8022	6.53363	6.60638	7.03129	7.47349	7.6652	6.83032	7.60078	7.05293	6.69491	6.85596	7.16528	6.85131	6.9267	7.15631	7.61476	6.90176	6.44717	7.259	7.12918	7.56377	6.81678	6.93289	7.04054	7.80802	7.56138	7.51011
NGO0684	GTP_binding_protein	Genetic Information Processing	N/A	N/A	0	5.73046	6.38463	7.38853	7.68536	7.30585	6.14471	7.03483	6.69684	7.61957	7.17933	6.57716	6.55812	6.94183	6.55346	7.03819	6.60304	7.1811	6.74725	6.93428	6.4928	6.07094	7.05455	5.9211	5.8136	5.47983	6.80868	6.43451	6.61749	6.39689	6.71715	6.74885	7.37792	6.80844	5.70351	5.24674	6.48157	6.16749	6.32787	6.37637	6.52361	6.46039	6.06457	5.76619	6.42093
NGO0685	P-type_cation-transporting_ATPase	Environmental Information Processing	0	1	34	7.58078	7.67175	7.69841	8.05526	8.06317	7.60651	7.90967	7.79911	7.36428	7.71877	7.08892	7.03943	7.44792	6.51511	7.7285	7.17496	6.90864	7.52804	7.5169	6.71166	6.95579	7.37961	7.24395	6.85366	6.89979	6.51442	6.96559	7.41887	6.60647	7.28973	7.22762	7.73941	7.58641	6.7131	5.7864	7.18289	7.06786	6.3938	6.81678	7.21512	6.99198	6.41208	5.82192	7.27205
NGO0687	ferredoxin-NADP_reductase	Cellular Processes/Organismal Systems/Human Disease	N/A	N/A	0	8.45526	9.17822	9.07382	8.79154	8.41671	8.82095	8.75584	8.39908	8.34086	8.61235	9.19015	9.42054	9.39625	8.95928	9.68302	9.42103	9.28647	9.27171	9.03984	9.38533	8.69478	8.2114	8.46436	8.80549	8.75724	10.0999	8.20932	8.19105	7.56698	9.45037	9.55612	9.36379	9.55611	9.86745	9.77277	9.15332	9.20165	9.78695	9.8226	9.71171	9.46498	9.81204	9.64992	10.1764
NGO0688	hypothetical_protein	Hypothetical	N/A	N/A	N/A	7.16566	7.42636	7.66312	8.07327	7.80586	7.69716	7.46365	7.59997	7.43247	7.92787	7.36533	7.1309	7.39969	7.47305	7.61134	7.22648	7.64424	7.49508	7.94904	7.18361	6.95122	7.76839	7.16664	6.83326	7.33017	6.66905	5.92634	6.70144	6.70083	7.81794	7.47645	6.89434	7.91752	7.61303	7.44363	7.36068	7.07567	7.24476	7.19069	6.74273	7.3019	7.10901	7.04658	6.47443
NGO0689	threonine_synthase	Amino Acid Metabolism	N/A	N/A	N/A	7.54013	8.11808	8.39447	8.69013	8.44412	8.22059	8.28843	7.9262	8.30494	7.97573	7.89626	7.8399	7.83997	7.76201	8.19849	8.4594	7.60778	8.0881	7.75432	8.10007	8.14861	8.33658	8.15988	7.88827	8.3709	8.88837	7.95974	8.1074	8.59653	8.97984	8.78965	8.56776	9.36076	9.29112	8.84707	8.40399	7.94848	9.25146	9.1127	8.47556	9.04468	7.99235	7.84474	7.48055
NGO0690	hypothetical_protein	Hypothetical	0.00556715	3	13	5.86847	6.33364	6.36139	6.72184	6.78336	5.99658	5.77452	5.53083	5.72977	6.44987	7.51357	7.72721	7.78472	7.45292	7.91927	7.64143	7.81392	7.52804	7.52914	7.64867	7.76484	8.05013	8.11943	7.91623	8.188	7.84088	8.10119	8.1074	8.06938	8.67986	7.99811	8.02821	8.26026	9.35706	8.58762	8.0363	7.76268	9.42688	8.56792	8.33104	8.78456	9.10961	8.98333	8.34054
NGO0694	hypothetical_protein	Hypothetical	0	1	21	10.3116	10.313	10.8818	10.6642	10.811	9.89827	10.6305	11.1058	11.3063	11.3309	9.67774	9.56415	9.14162	9.87792	9.68302	10.0619	9.54937	9.26684	9.51001	9.53618	10.5046	9.77893	9.91575	10.5804	9.90323	10.6128	10.0396	9.77972	10.4986	9.59597	9.45828	8.93182	10.0829	10.9233	9.67132	10.3497	10.3971	10.6166	9.99485	9.82398	10.2276	11.2396	10.8834	10.7578
NGO0696	recombination_factor_protein_RarA	Genetic Information Processing	N/A	N/A	N/A	7.16566	7.31255	7.01212	7.31328	7.34515	7.06593	7.05735	7.17768	7.13795	6.69846	6.16334	6.37058	5.83003	6.55346	6.50927	6.34766	6.84738	6.53652	6.50911	5.73195	6.01069	6.38623	6.85787	5.98211	6.84874	6.56783	5.70728	6.07862	4.63383	7.46734	6.49037	6.25377	7.19397	7.32739	6.7011	6.23391	5.96348	6.97028	6.99502	6.5816	6.72106	5.64835	5.49604	5.61821
NGO0697	type_I_restriction_enzyme	Cellular Processes/Organismal Systems/Human Disease	0	1	18	9.35333	9.3925	9.47061	9.07689	8.97549	9.56573	9.43066	9.41389	8.86953	9.13913	7.48192	7.32414	7.68766	7.5883	7.51677	8.17473	7.57036	6.9555	7.45411	7.82318	7.13157	7.57863	7.89822	7.43018	8.04799	7.44407	7.62688	7.19399	6.27943	7.91302	6.9267	7.15631	8.31312	8.5261	6.3583	7.60433	7.67031	8.16377	7.33011	7.28655	8.15048	7.44925	7.10006	8.81621
NGO0698	hypothetical_protein	Hypothetical	0.00278552	2	1	5.57775	5.98264	5.20767	4.19739	4.34392	5.13075	5.17431	5.65382	5.49416	5.97149	5.54974	5.67618	5.19908	5.89274	5.66433	5.47902	5.78579	5.48577	4.98466	5.2613	6.07934	5.64401	5.60603	6.44876	5.41089	5.30891	6.0245	4.16217	4.63383	6.21805	2.99923	3.22264	5.30418	6.39903	4.42148	6.68122	6.62702	6.02901	4.30932	4.58019	5.47301	3.77118	3.61695	7.88484
NGO0699	hypothetical_protein	Hypothetical	0.00022559	3	6	9.13875	8.89607	8.4576	8.01854	7.76297	8.66636	8.29792	8.06526	8.5394	8.96038	5.77592	5.96888	6.03366	7.08538	6.44219	7.06604	6.6462	6.28958	6.14533	6.43246	7.00068	6.38623	6.25606	7.44945	6.12058	5.83089	7.80289	5.42056	4.18095	6.06061	2.99923	3.84198	5.30418	6.75286	5.71916	7.50913	7.60167	6.02901	4.95748	4.79349	5.73214	4.62965	4.3465	7.73956
NGO0700	hypothetical_protein	Hypothetical	0.0673789	7	6	7.4983	5.76871	5.33326	6.10348	5.61207	5.46822	5.60097	6.14763	6.53894	6.80833	5.24362	3.38095	5.30809	6.35059	4.7999	6.43791	4.3212	4.2923	5.05451	5.51587	5.12804	5.50822	5.60603	5.38634	5.47983	4.6872	6.80935	5.25195	4.9759	4.81619	1.42561	1.42561	4.99277	4.29678	3.87952	5.39434	4.98709	5.13694	4.00321	3.62376	4.17323	4.08637	4.18289	6.27346
NGO0701	hypothetical_protein	Hypothetical	N/A	N/A	N/A	11.5882	10.7025	9.92241	9.82061	9.40074	10.6155	9.63158	9.56215	9.71839	9.98804	6.10212	5.40931	5.40937	7.34779	5.75018	7.09405	6.1329	5.78822	5.56484	6.16211	6.75556	6.56759	6.90624	7.18556	6.5302	6.14416	7.95974	6.17581	6.27943	4.67719	4.2553	4.58578	5.43764	5.22525	5.97551	7.41071	7.63111	5.28387	3.60754	3.62376	5.32345	6.43186	6.03333	9.45745
NGO0702	hypothetical_protein	Hypothetical	0	2	1	10.0761	9.47415	8.61974	8.73608	8.18729	9.40878	8.58814	8.5488	8.41012	9.05252	7.4899	7.1888	7.44792	7.93165	7.71437	7.90124	7.1811	7.51165	7.36133	7.21974	8.10201	7.66075	7.74713	8.90233	7.47181	7.29376	8.98129	7.58714	7.4083	6.78579	4.71433	5.26047	6.34966	6.97082	7.55141	9.01812	9.20254	6.25877	5.52241	6.11599	6.77947	7.23532	6.987	10.0215
NGO0704	bifunctional_3_4-dihydroxy-2-butanone_4-phosphate_synthase/GTP_cyclohydrolase_II-like_protein	Metabolism of Cofactors and Vitamins	0	1	19	7.26878	6.5941	6.60414	6.81046	7.09145	6.32111	6.58565	7.3326	7.13795	6.91041	5.94826	6.15491	6.55818	5.01035	5.83118	5.56184	6.23218	5.26799	5.36011	6.2346	7.21012	6.42437	6.70217	6.95961	6.5936	6.85238	5.13274	5.64123	6.60647	7.26591	8.1491	8.10466	6.75847	6.90176	6.82904	6.20987	6.67923	6.83451	6.95249	6.84095	7.3019	7.26041	6.44732	6.11877
NGO0709	hypothetical_protein	Hypothetical	0.0458831	6	3	8.67764	8.82407	8.84108	9.00364	10.3206	8.98039	9.60508	8.99394	9.31094	9.27921	3.41152	1.42561	3.38099	1.42561	2.65385	3.30676	3.89461	1.42561	4.47285	3.99796	3.56327	3.51846	3.08302	3.16556	3.11958	1.42561	4.46873	4.25586	1.42561	3.64149	3.95265	4.58578	3.6344	3.76899	2.86262	3.19194	2.46507	4.32349	4.00321	3.62376	3.76049	4.77749	4.37199	4.16242
NGO0710	adenine_glycosylase	Genetic Information Processing	N/A	N/A	N/A	6.80292	6.16881	6.72319	7.04768	6.39095	6.58576	6.4895	6.06152	6.76741	5.76865	5.16567	5.75514	5.50396	5.55682	5.44144	5.78494	5.13437	5.01091	5.70123	4.76662	4.47922	5.3582	5.34949	4.6177	5.66874	6.07201	4.72625	4.5041	5.2514	5.26632	5.77081	6.16122	4.80712	5.33454	4.96242	4.3463	4.20542	4.97312	6.43937	6.52361	5.73214	4.59459	4.82193	4.30693
NGO0711	alcohol_dehydrogenase	Carbohydrate Metabolism	N/A	N/A	N/A	5.99437	6.30744	6.81181	6.47302	6.99589	6.77937	6.52227	6.44826	6.6577	6.69846	4.15801	3.74871	4.27384	5.21661	4.02689	4.8458	5.32704	4.57454	5.24559	4.55415	4.7794	4.37127	5.20161	4.44168	4.90816	5.42962	4.15288	3.56277	3.50037	4.1518	4.71433	4.58578	5.77651	4.29678	4.8599	4.5413	4.2342	5.28387	3.60754	4.58019	4.49034	4.66387	4.53848	4.08407
NGO0712	hypothetical_protein	Hypothetical	N/A	N/A	N/A	1.42561	1.42561	3.51491	3.51403	3.98535	2.71638	3.44596	1.42561	1.42561	4.42372	2.62962	1.42561	3.38099	1.42561	2.65385	3.30676	3.26526	1.42561	1.42561	3.03129	3.45818	1.42561	1.42561	3.20582	3.11958	3.54136	1.42561	4.25586	3.50037	1.42561	2.99923	1.42561	3.05633	2.87106	4.39485	3.03951	3.339	1.42561	3.03501	3.04788	3.15701	3.70501	3.74281	3.76781
NGO0713	keto-hydroxyglutarate-aldolase/keto-deoxy-phosphogluconate_aldolase	Carbohydrate Metabolism	N/A	N/A	0	7.36502	9.18901	8.09245	8.01854	8.2299	8.67855	8.0284	8.28987	7.61957	7.92787	7.29422	7.53971	8.11842	7.60664	8.21866	8.4594	8.79675	7.04933	7.0577	8.66915	7.8989	6.84566	7.69303	7.03042	7.50515	7.1611	5.44864	6.82635	8.62085	6.56921	7.29397	8.24639	6.53922	7.1601	6.18536	7.20736	7.44169	7.13346	6.43937	6.63734	7.68456	7.43463	6.29832	7.23712
NGO0714	phosphogluconate_dehydratase	Carbohydrate Metabolism	N/A	N/A	0	8.65878	9.83855	9.89733	9.23726	9.53848	9.2814	9.16122	10.0823	9.51335	9.58714	9.72412	9.89928	10.4028	10.0719	10.2067	10.6668	11.0649	9.5616	9.53145	10.9248	9.78371	9.33965	9.79255	9.08647	9.71664	9.06579	8.00845	8.38621	10.4037	8.95026	9.26514	10.434	9.05423	10.5305	8.32757	9.10532	9.33609	10.5568	8.48085	8.52069	11.381	9.56207	9.03129	10.0305
NGO0715	glucose-6-phosphate_1-dehydrogenase	Carbohydrate Metabolism	N/A	N/A	0	8.36506	8.81016	9.09603	8.94615	8.90492	8.9539	8.58814	9.23886	9.05394	8.70044	9.63881	9.54211	9.80995	9.56274	10.0608	9.59767	9.68681	9.96508	10.4907	9.87879	10.1938	9.04781	9.44525	9.873	9.30347	9.59544	8.36704	8.92561	9.91631	9.36887	8.63191	9.37412	10.4085	10.0258	10.3913	10.3046	10.2102	10.0597	8.9708	8.98517	10.0552	7.92247	7.63567	8.55777
NGO0716	hypothetical_protein	Hypothetical	0	1	1	6.49779	7.0058	7.69841	7.77615	7.74839	7.00269	6.89175	7.36886	7.49757	7.40589	8.6644	8.7766	8.37684	8.1723	8.80669	8.0799	7.78154	8.99947	8.68814	8.24733	8.35796	8.47918	9.15639	8.10178	9.02192	9.2967	6.50415	7.29469	8.03359	7.69846	8.07558	8.07963	8.26026	9.29112	8.25017	8.28834	8.19956	9.15029	8.92755	8.72731	8.97145	7.98735	7.8085	7.51741
NGO0717	glucokinase	Carbohydrate Metabolism	N/A	N/A	0	6.49779	6.86931	7.66312	7.61332	6.8395	6.97659	6.94104	6.30578	7.36428	7.25887	8.00044	8.02609	8.38924	8.09645	8.19849	7.6789	8.29875	8.72175	8.77289	7.97884	8.70972	7.93605	7.99081	8.06103	7.89292	7.50007	7.15062	7.95849	8.38558	7.8976	7.61265	8.2907	8.18664	8.05581	8.31714	8.14583	8.187	8.39042	7.22683	7.28655	8.46699	6.82114	6.48803	6.45935
NGO0718	RpiR_family_transcriptional_regulator	Genetic Information Processing	N/A	N/A	16	8.51938	8.63188	9.29736	9.53891	9.43756	8.80251	8.89984	9.10557	9.29271	9.37154	7.89024	8.10338	8.05757	7.76201	8.14681	7.54328	7.96572	8.4905	8.78315	8.02039	7.75177	7.49156	7.99081	7.08566	7.78849	7.12594	6.96559	6.84123	7.95922	8.04483	7.41815	8.15347	7.89458	8.22076	7.44523	7.34606	7.07177	8.54336	6.71865	6.84095	8.37533	7.57012	7.26965	6.58974
NGO0719	glucose-6-phosphate_isomerase	Carbohydrate Metabolism	N/A	N/A	N/A	8.49832	9.49748	10.1326	9.67488	9.64071	9.11501	9.43926	9.23886	9.529	9.60246	7.77746	7.80331	7.47143	8.04358	7.60369	8.00812	7.60778	8.15292	8.21448	8.41249	8.38867	7.76839	8.48042	7.67243	8.30618	6.93598	7.10654	7.74574	8.10431	8.63408	7.38809	8.22372	8.56632	9.04928	7.88619	8.18742	7.84493	8.94593	7.33011	6.4632	8.78456	7.11514	6.5607	7.488
NGO0721	phage_associated_protein	Phage Associated	N/A	N/A	N/A	5.57775	4.82314	5.87698	5.79096	5.54595	5.80195	5.87956	6.44826	5.72977	5.97149	6.01622	5.96888	6.41987	5.47904	6.09434	4.55134	5.32704	6.71897	6.35253	6.00514	6.59499	6.87349	6.99837	6.35781	6.79582	5.54095	5.13274	6.24463	7.70991	5.60804	5.33809	6.25377	5.30418	5.92885	5.6034	6.55972	6.359	5.75541	5.40071	5.42304	6.22835	6.49903	5.86677	7.25032
NGO0722	phage_associated_protein	Phage Associated	N/A	N/A	N/A	3.317	3.15558	3.51491	2.96118	1.42561	2.983	3.44596	1.42561	1.42561	3.70395	4.07352	4.47648	4.03639	4.10973	3.92944	3.66468	4.3212	4.69689	4.5721	3.60284	3.83581	5.50822	5.03663	3.63719	4.80395	2.98271	4.46873	3.40175	5.48224	2.78376	3.95265	4.58578	4.03317	4.05819	3.29968	4.18816	3.72215	3.04444	3.60754	3.04788	3.15701	3.21637	2.93266	2.93837
NGO0724	phage_associated_protein	Phage Associated	N/A	N/A	0	1.42561	1.42561	1.42561	1.42561	1.42561	2.35302	1.42561	1.42561	1.42561	1.42561	2.28896	1.42561	1.42561	1.42561	1.42561	2.79953	1.42561	1.42561	1.42561	1.42561	4.50473	3.17843	1.42561	5.0834	1.42561	3.54136	5.13274	3.83528	4.63383	1.42561	2.99923	1.42561	1.42561	1.42561	3.38806	4.61723	4.88333	1.42561	4.00321	3.04788	1.42561	1.42561	1.42561	1.42561
NGO0725	phage_associated_protein	Phage Associated	N/A	N/A	0	1.42561	1.42561	1.42561	1.42561	1.42561	1.42561	1.42561	1.42561	1.42561	1.42561	1.42561	1.42561	1.42561	1.42561	1.42561	1.42561	1.42561	1.42561	1.42561	1.42561	2.36374	1.42561	3.08302	2.52044	2.65582	1.42561	3.14227	2.3635	1.42561	1.42561	2.99923	1.42561	1.42561	1.42561	2.61413	2.65474	2.46507	1.42561	1.42561	1.42561	1.42561	1.42561	1.94825	1.42561
NGO0727	baseplate_protein__phage_associated_protein	Phage Associated	N/A	N/A	N/A	1.42561	1.42561	1.42561	1.42561	1.42561	1.42561	2.65244	1.42561	1.42561	1.42561	2.28896	2.85708	2.85711	1.42561	1.42561	1.42561	1.42561	1.42561	2.49996	1.42561	2.19598	1.42561	3.08302	1.84791	2.65582	1.42561	1.42561	1.42561	1.42561	3.28635	2.99923	3.22264	3.05633	1.42561	1.81103	1.42561	1.42561	3.61943	1.42561	1.42561	1.42561	2.72987	2.32135	2.26009
NGO0729	phage_associated_protein	Phage Associated	0	1	6	1.42561	3.15558	3.26927	3.51403	3.1592	2.71638	3.70822	3.11084	1.42561	1.42561	5.77592	5.40931	5.40937	5.76764	6.07231	4.17826	4.3212	6.16924	5.90317	4.9513	4.60235	5.50822	5.34949	4.93717	5.26216	5.54095	5.2994	4.57795	3.50037	6.00405	7.04703	6.50032	5.67221	6.75286	4.44762	4.8232	4.01886	6.32787	6.55766	6.5816	6.38713	6.65442	6.36229	3.7159
NGO0730	IS1016_transposase	Transposase	N/A	N/A	N/A	3.317	3.75871	4.19844	4.99456	4.97057	4.03749	4.56251	4.8943	1.42561	3.70395	2.62962	1.42561	1.42561	1.42561	1.42561	1.42561	3.26526	2.65852	1.42561	1.42561	3.45818	1.42561	3.08302	3.20582	2.65582	1.42561	1.42561	2.9996	1.42561	2.78376	1.42561	1.42561	1.42561	1.42561	3.4162	3.66353	3.49628	1.42561	3.03501	1.42561	1.42561	5.63131	5.58471	3.54666
NGO0731	phage_associated_protein	Phage Associated	N/A	N/A	N/A	5.40682	6.28077	7.47246	7.01076	8.19806	6.32111	7.41216	5.65382	6.6577	7.82711	7.17061	7.27152	7.51735	7.56972	6.55761	7.45964	8.25226	6.12678	7.89333	7.62192	6.45356	8.83796	8.36407	7.29399	8.1143	6.76363	7.65775	7.17062	7.29191	8.49759	8.76648	7.60548	9.79779	9.51561	7.62656	7.25118	6.39067	9.387	8.66329	9.07867	8.53635	8.87981	8.43942	6.27346
NGO0732	phage_associated_protein	Phage Associated	0.0111149	4	0	4.72074	6.35936	7.10272	6.93395	8.31153	6.44053	7.24564	4.67799	6.10943	5.97149	9.59511	9.56961	9.53103	11.1888	8.97619	10.8504	10.3146	8.77076	9.39104	10.2718	9.53418	11.1204	11.6274	9.73736	11.4088	10.4554	9.54886	9.37975	8.44128	11.3741	10.8664	11.1387	12.4173	13.9888	10.035	9.87916	9.58884	13.7952	11.5922	11.6685	12.4099	13.9359	13.6452	11.908
NGO0734	oxidoreductase	Energy Metabolism	N/A	N/A	N/A	6.99567	7.06948	7.49939	7.58848	7.30585	6.9897	7.03483	7.40423	6.6577	6.69846	5.3531	4.6535	5.19908	5.89274	5.57301	5.64012	6.02624	4.44053	4.83374	5.51587	5.65326	5.98798	8.25629	5.27796	8.15688	5.64424	7.15062	6.60009	6.27943	6.00405	6.02675	6.50032	5.77651	6.75286	5.5207	5.00298	4.44519	6.25877	5.40071	5.65733	6.77947	6.29813	6.05674	5.99861
NGO0735	hypothetical_protein	Hypothetical	N/A	N/A	0	7.36502	6.5941	7.0307	6.89395	7.02038	6.74885	6.58565	5.96992	7.13795	6.14922	2.28896	2.85708	1.42561	2.75881	1.42561	1.42561	1.42561	1.42561	1.42561	1.42561	1.42561	1.42561	3.08302	2.02074	2.65582	1.42561	1.42561	1.42561	3.50037	2.78376	1.42561	1.42561	1.42561	1.42561	1.42561	1.9885	1.95371	1.42561	3.03501	3.04788	3.15701	2.09418	1.42561	1.42561
NGO0736	hypothetical_protein	Hypothetical	0.00120696	4	5	8.82024	8.26807	8.49821	7.92244	7.97824	8.09891	7.76668	7.47247	8.68623	8.15271	3.08516	2.85708	2.85711	4.76901	3.5859	4.70623	3.26526	3.12312	3.21318	3.03129	2.36374	4.20272	5.03663	2.15197	5.18156	4.23021	4.15288	4.71494	3.50037	2.78376	2.99923	1.42561	3.05633	2.87106	2.08929	1.9885	1.42561	3.61943	3.03501	3.04788	3.15701	5.56104	4.92793	6.23853
NGO0738	DNA_polymerase_IV	Genetic Information Processing	0	1	7	5.86847	5.26759	5.79225	6.36007	6.42806	4.98032	5.97744	6.37879	6.86935	7.17933	6.01622	5.59263	4.95235	5.55682	6.49279	6.03698	5.78579	5.73262	5.90317	5.91972	5.09512	6.03808	6.58817	5.00169	6.46387	5.54095	6.36132	6.19912	5.85552	6.21805	7.04703	7.674	5.96483	6.63013	4.69616	4.51505	4.93616	6.32787	6.55766	5.94966	6.59662	4.93943	4.62544	2.83454
NGO0739	ATP-dependent_DNA_helicase	Genetic Information Processing	N/A	N/A	N/A	6.65842	6.69853	6.39048	7.34329	6.78336	6.71768	7.44669	7.17768	6.53894	7.09514	6.88619	6.31962	7.0395	6.00781	7.17868	6.481	6.90864	6.8022	6.75827	5.8289	6.68027	6.60127	6.90624	6.28239	7.15218	6.21287	6.50415	6.91341	7.22998	6.26692	7.32603	8.15347	6.41566	5.33454	5.95319	7.05838	6.74928	5.28387	5.2677	6.33418	6.83561	7.33054	6.78723	7.63946
NGO0740	3-dehydroquinate_dehydratase	Amino Acid Metabolism	0.0390628	4	22	5.40682	4.57972	4.05714	4.44289	5.73583	4.92643	4.79702	5.24775	5.21201	4.42372	5.66729	6.15491	5.83003	5.83155	6.07231	5.64012	5.78579	6.08303	6.0465	5.11471	4.69365	5.88222	5.9211	4.81069	6.46387	5.03175	6.0245	5.49796	6.15153	6.00405	6.49037	7.77103	4.99277	4.05819	4.61809	4.96495	4.86528	4.32349	6.09256	6.03523	5.60842	6.06457	5.80358	4.95484
NGO0741	recombinase_A	Genetic Information Processing	N/A	N/A	N/A	9.58073	9.90331	10.1518	9.65109	9.49109	10.1726	9.44354	9.61593	9.48152	10.0112	9.75258	9.98346	10.0397	10.1396	10.3404	9.98925	10.1721	10.592	10.1261	10.0789	9.3172	10.9464	11.1131	9.15143	11.0352	10.0725	8.86708	8.96688	8.78053	10.3602	10.4271	10.0645	10.7365	10.3283	9.80267	9.17416	9.48275	10.4447	10.2531	10.4553	10.5998	8.14832	8.34926	8.81621
NGO0742	hypothetical_protein	Hypothetical	0.00278552	3	25	7.3177	8.34726	6.50127	7.04768	7.24481	7.91198	7.12289	7.0935	6.96455	7.00573	6.83699	6.6843	5.75519	5.89274	7.3891	6.09365	6.41231	6.93106	6.85869	6.2346	6.97841	5.98798	6.01243	6.84495	5.98516	6.27844	6.11638	6.45282	6.01113	5.44735	5.86129	4.58578	6.28049	6.24017	5.59765	7.27066	6.89325	5.75541	4.30932	4.58019	4.49034	8.23806	8.07386	8.26887
NGO0743	DNA_polymerase_III_subunits_gamma_and_tau	Genetic Information Processing	0.00556715	4	34	7.11119	7.41415	7.49939	7.84067	7.40217	7.40607	7.56143	6.90877	6.96455	7.25887	6.38507	7.03943	6.97513	6.55346	7.29724	6.94821	6.96741	7.17953	7.0745	6.00514	6.51057	7.27919	6.70217	6.13769	6.56225	5.99604	7.06107	6.71766	7.56698	6.85131	6.30961	6.71076	7.55749	6.06157	5.55079	6.16054	5.69548	5.28387	5.83559	6.03523	6.22835	5.71456	5.6166	5.93454
NGO0744	DNA_mismatch_repair_protein	Genetic Information Processing	N/A	N/A	0	6.41022	6.30744	6.50127	7.11881	6.42806	6.36203	6.38646	7.04949	6.26728	6.57952	6.01622	5.40931	6.31968	5.83155	6.49279	6.39349	6.84738	5.94317	6.0802	6.16211	5.64194	6.49776	6.39822	4.92613	5.98516	5.17705	6.43451	5.91927	6.50549	6.31419	6.24394	6.50032	5.77651	5.99674	5.03259	5.04002	5.21754	5.75541	5.83559	5.76152	6.22835	6.70405	6.38094	6.00901
NGO0745	hypothetical_protein	Hypothetical	0.0682441	12	6	5.86847	5.72974	5.33326	5.39091	5.84975	6.47824	5.92933	5.53083	5.21201	5.24923	6.62143	6.76267	5.90116	6.51511	7.08289	6.09365	4.64706	6.63063	6.11313	6.55071	5.38093	6.17869	7.38713	5.26053	7.3669	7.72818	4.46873	5.57138	5.48224	6.64508	7.29397	5.95607	6.75847	7.59128	5.89816	5.47746	5.66467	7.98299	7.75813	7.94615	7.2615	8.48151	8.44975	8.55245
NGO0746	O-methyltransferase	Energy Metabolism	N/A	N/A	0	7.16566	7.78038	8.00121	7.77615	7.56082	7.86298	7.5926	7.3326	6.86935	7.97573	7.26662	7.1888	7.1602	7.4325	6.8698	7.41593	7.84558	7.00318	7.18692	7.48019	6.51677	7.21539	7.04231	6.50881	7.27325	7.22896	6.0245	6.63467	6.50549	7.4463	7.47645	7.73941	7.61476	8.07161	7.25245	6.60342	6.73456	8.21933	7.19069	7.54142	8.43102	7.03338	6.97887	6.48192
NGO0747	hypothetical_protein	Hypothetical	0.0235939	3	6	5.40682	6.07874	6.41898	6.41765	6.89354	6.44053	6.27548	5.87209	5.9321	5.76865	6.43554	5.82997	6.15497	5.95143	6.49279	5.978	6.32506	6.36456	6.48417	6.08576	5.58397	6.22266	7.12638	5.57418	6.97312	5.99604	5.2994	5.111	5.2514	7.05967	6.74885	6.0623	6.05047	6.90176	4.8886	5.77971	5.92936	6.51725	6.0119	6.03523	6.53012	8.09664	7.93577	6.86045
NGO0748	phosphoribosylaminoimidazole_carboxylase_catalytic_subunit	Nucleotide Metabolism	N/A	N/A	0	4.391	4.04712	2.53633	1.42561	4.49355	4.13746	3.11515	3.70283	1.42561	1.42561	4.90243	5.08099	4.95235	5.01035	5.88275	5.08947	5.32704	5.84175	5.4141	5.2613	4.80005	5.0006	4.63497	4.82267	5.6085	6.45895	5.13274	5.06074	5.85552	6.06061	5.45912	5.84136	6.20783	6.49596	4.52323	4.7125	4.88333	6.18618	6.55766	6.11599	7.08753	5.73863	5.57392	4.86547
NGO0751	hypothetical_protein	Hypothetical	0.00026808	2	9	5.99437	5.21197	5.70219	5.50186	5.47662	5.43014	5.3311	6.75282	5.9321	5.76865	3.98348	4.27379	4.03639	5.30954	4.6277	5.29748	4.64706	4.57454	4.5721	4.76662	5.23764	4.37127	4.07054	5.27796	5.33846	5.42962	4.94399	5.2065	5.2514	4.34972	5.06011	4.26325	4.5934	4.83584	5.24674	5.12862	4.71191	4.97312	4.30932	4.79349	1.42561	7.13336	7.06591	6.20273
NGO0752	NarL/NarP	Environmental Information Processing	N/A	N/A	N/A	5.21266	5.94912	6.20645	6.62741	6.35286	5.50532	6.02399	4.10929	5.49416	4.89573	4.80261	4.47648	3.74875	4.63093	4.85294	5.47902	5.13437	4.2923	4.75179	4.55415	5.803	5.0006	4.84998	4.29342	5.54561	4.47726	6.20274	5.45978	4.9759	6.00405	6.02675	5.06909	5.43764	4.50032	4.51091	4.46103	4.69151	5.53895	5.92645	6.03523	5.15639	5.13416	4.62544	4.52853
NGO0753	NarX/NarQ	Environmental Information Processing	N/A	N/A	0	8.3416	7.64065	7.8315	8.19343	8.80278	7.65666	8.08429	7.79911	7.61957	7.77396	5.74953	5.19902	6.03366	6.00781	5.93254	6.25136	6.23218	5.89335	5.46613	6.4928	6.84691	6.03808	6.39822	5.58121	6.5936	6.61933	7.31458	6.60009	7.16528	6.64508	6.88426	8.07963	7.15589	6.7131	5.13971	5.58128	5.5901	6.51725	6.55766	7.32099	7.62212	7.48517	7.16959	5.9014
NGO0754	molybdopterin-guanine_dinucleotide_biosynthesis_protein	Metabolism of Cofactors and Vitamins	N/A	N/A	N/A	3.9582	3.58727	3.89955	4.65165	3.98535	3.38189	2.65244	4.10929	3.6758	1.42561	6.01622	6.64345	7.85792	7.36944	7.83032	7.37085	6.84738	6.32756	6.67257	7.79951	5.1917	5.3582	5.03663	5.34562	4.80395	6.21287	4.94399	5.64123	4.63383	4.34972	4.2553	5.42922	4.3413	7.03671	6.54882	4.94555	5.24564	7.24476	4.77266	4.02131	7.41673	5.04659	5.35181	5.53412
NGO0755	riboflavin_synthase_subunit_alpha	Metabolism of Cofactors and Vitamins	N/A	N/A	0	5.21266	5.21197	5.14047	4.19739	5.1599	4.98032	5.828	5.08196	5.9321	4.89573	6.97983	6.80032	7.3242	7.36944	7.43292	7.27623	7.36717	7.15863	7.09111	6.85643	6.52294	6.69784	5.9211	6.72037	6.24433	7.63122	6.80935	6.96865	6.60647	6.44734	7.85164	7.37792	6.85673	6.82923	7.37822	6.9368	6.7735	6.63094	7.75813	7.45104	6.94171	7.81744	7.62528	7.52467
NGO0756	hypothetical_protein	Hypothetical	N/A	N/A	N/A	6.21726	6.04741	6.41898	6.81046	6.69482	6.14471	6.73288	6.75282	6.10943	6.69846	6.05981	6.51347	6.46746	6.55346	6.58896	6.60304	6.57238	6.12678	6.67257	6.65999	6.51057	5.98798	6.01243	6.40202	6.35828	6.27844	5.44864	6.78077	5.48224	6.00405	6.9267	5.95607	7.03519	5.43607	7.29737	6.79327	6.66894	6.10974	6.55766	6.74273	5.60842	6.8799	6.74948	6.722
NGO0757	hypothetical_protein	Hypothetical	N/A	N/A	0	9.62026	10.382	10.5006	10.5973	11.3126	10.5683	11.2225	10.3951	10.4517	10.6427	7.53686	7.32414	8.11842	8.58683	7.06071	8.20072	8.32145	6.21048	7.52914	8.24733	6.77636	7.37961	8.36407	6.48284	8.58868	6.56783	7.42636	8.35546	8.38558	8.85769	8.95251	9.15195	9.13474	9.92511	6.55476	6.27312	6.38439	10.029	8.86014	8.89664	9.60875	7.07798	3.07688	2.44086
NGO0758	ribulose-phosphate_3-epimerase	Carbohydrate Metabolism	N/A	N/A	N/A	6.31697	6.25358	6.81181	6.30008	6.8117	6.44053	5.40348	5.7671	6.76741	6.14922	8.84315	8.83215	9.30758	9.23749	9.0624	9.23236	9.43954	9.16051	9.27232	9.24341	9.02525	8.2114	7.77343	9.17245	7.78849	10.0632	7.46178	8.43114	6.78939	6.81892	8.26938	7.97489	6.1313	6.90176	10.4581	9.11612	8.81419	7.09437	8.78943	8.66167	7.45306	9.17483	10.0303	9.96797
NGO0759	hypothetical_protein	Hypothetical	0	1	6	3.317	2.86397	3.72113	2.96118	1.42561	4.03749	3.92699	1.42561	1.42561	1.42561	2.62962	1.42561	4.27384	3.6047	2.90945	2.79953	3.89461	1.42561	4.36603	3.03129	2.50286	4.78129	3.08302	2.59227	3.45105	1.42561	3.74212	3.56277	3.50037	1.42561	1.42561	1.42561	4.03317	1.42561	2.27756	2.864	2.78031	1.42561	3.60754	3.04788	1.42561	1.42561	1.42561	2.26009
NGO0760	Holliday_junction_DNA_helicase_RuvB	Genetic Information Processing	N/A	N/A	N/A	6.93424	6.63678	7.10272	7.31328	7.45701	7.09047	6.8145	7.36886	6.96455	7.00573	6.31488	5.96888	6.90775	6.85921	6.37183	6.25136	7.02388	6.0379	7.64612	5.8289	5.61903	7.14865	6.75596	4.92613	7.02001	5.54095	5.92634	5.06074	6.15153	6.44734	7.71305	7.83228	7.96234	5.85759	4.90742	5.02162	4.51677	6.18618	6.95249	7.06066	6.59662	5.03363	4.62544	4.08407
NGO0761	hypothetical_protein	Hypothetical	0	1	6	5.57775	6.55011	6.20645	5.87569	6.14566	6.36203	6.38646	6.06152	5.9321	6.14922	5.3531	5.40931	6.15497	5.76764	5.72213	5.56184	6.41231	4.69689	6.58145	5.51587	4.45324	5.64401	5.03663	4.14689	5.00525	5.42962	5.13274	4.71494	5.2514	6.35996	6.30961	5.71669	6.70671	5.1069	4.2974	4.73534	3.95056	4.32349	5.7386	6.63734	6.04986	6.80985	6.60895	5.6847
NGO0762	hypothetical_protein	Hypothetical	N/A	N/A	N/A	3.317	4.66561	4.19844	4.44289	5.06837	4.13746	4.56251	4.8943	5.9321	4.89573	4.3129	4.03634	1.42561	4.63093	4.68746	4.55134	4.3212	3.93758	4.98466	4.9513	3.95373	4.78129	4.38113	3.66509	4.12144	5.17705	1.42561	3.21722	4.18095	3.64149	3.5623	5.58015	3.6344	3.3989	3.79893	3.84764	3.80268	4.01648	3.03501	3.62376	3.15701	4.61223	5.40152	4.37391
NGO0763	multifunctional_tRNA_nucleotidyl_transferase/2'3'-cyclic_phosphodiesterase/2'nucleotidase/phosphatase	Genetic Information Processing	N/A	N/A	0	5.57775	5.68968	5.957	6.85281	6.39095	5.77186	5.77452	6.6386	5.9321	6.14922	7.97793	7.78465	8.66892	10.6244	8.02039	9.36468	9.39744	8.21496	8.66614	8.86432	6.99181	8.97265	8.19922	6.60478	7.81531	7.29376	7.83025	7.72183	7.66382	8.01656	8.0566	8.75335	8.69137	7.40428	6.28518	6.79865	6.66377	7.6199	7.75813	7.75794	8.29756	5.91082	5.19138	5.21172
NGO0764	ABC_transporter_ATP-binding_protein	Environmental Information Processing	N/A	N/A	N/A	9.87022	10.2475	10.4148	10.2859	10.0112	10.102	9.83423	10.1515	10.0137	10.0785	9.44525	9.58585	9.58052	9.53428	9.78459	9.40436	9.40808	9.3429	9.63697	9.5575	9.48529	9.9746	10.6636	9.33766	10.4949	9.64595	9.83198	10.2046	9.31561	8.98714	9.31391	9.83693	9.92208	9.61598	9.62415	9.66771	9.80736	9.72433	9.08345	9.18528	9.50878	9.93095	9.64736	9.8559
NGO0765	hypothetical_protein	Hypothetical	0.00278552	2	10	8.13879	8.24757	8.64407	8.09106	8.03941	8.36834	7.76668	7.56914	8.06834	7.40589	5.63879	5.19902	5.96894	6.47571	6.47612	5.39113	6.32506	6.40063	6.43295	6.36948	6.38067	5.93607	5.48349	6.70442	6.16302	7.05293	6.20274	7.18235	5.85552	6.56921	7.22762	6.16122	6.1313	7.24617	7.13657	6.77701	6.90645	7.64717	7.48733	7.4818	6.59662	6.60736	6.85547	6.38146
NGO0766	peptidyl-prolyl_cis-trans_isomerase	Genetic Information Processing	0.0118419	5	3	8.49832	8.99774	9.57869	9.39595	9.17403	9.16495	8.83616	8.56452	8.62928	9.05252	9.48968	9.60192	9.62314	9.31203	9.55207	9.50686	9.32067	9.58919	9.24291	9.5575	9.17175	9.078	9.2247	9.44184	9.0839	10.1134	9.17507	9.6632	9.01884	9.22188	9.46549	9.23366	9.07478	9.912	9.72491	9.46959	9.79618	9.93808	9.46247	9.70521	9.50012	9.44418	9.54163	10.3189
NGO0767	recombination_protein_RecR	Genetic Information Processing	N/A	N/A	N/A	3.9582	2.86397	3.72113	4.19739	5.06837	3.38189	4.28085	5.24775	4.39041	5.24923	6.56209	6.31962	6.41987	6.21355	6.69359	6.14816	6.90864	6.82891	6.69448	5.91972	5.85291	6.81728	6.3289	5.96612	6.32129	6.56783	5.2994	5.91927	5.48224	6.52972	7.22762	8.10466	7.15589	6.79155	5.69782	5.88479	5.84032	6.51725	6.43937	6.26506	6.99198	6.11442	6.35602	6.21176
NGO0768	hypothetical_protein	Hypothetical	N/A	N/A	N/A	8.0833	8.45248	7.93373	7.28264	7.67318	8.43212	8.25959	7.43876	7.49757	7.40589	7.00232	7.24447	7.76582	8.52067	7.62652	7.56345	7.96572	7.33665	7.26217	7.99977	7.62565	7.43667	7.08496	7.69843	6.76861	7.44407	9.3925	10.5104	8.78053	7.71615	8.91085	8.88923	8.18664	9.66886	8.27554	7.41772	7.75054	9.76845	8.76507	8.75275	9.59256	6.93637	6.75425	7.34359
NGO0769	lipoprotein_releasing_system_transmembrane_protein	Environmental Information Processing	N/A	N/A	23	5.57775	5.09378	5.50312	5.50186	5.54595	4.81208	5.92933	6.22888	5.49416	6.14922	8.29262	8.33892	8.30012	8.05698	8.33408	8.03726	8.27569	8.28412	8.53275	8.17558	7.97733	7.93605	7.74713	7.70004	8.08153	8.13415	7.65775	7.86698	8.32764	8.36934	8.99301	8.17727	8.678	9.10408	8.15283	8.04084	7.67031	9.01033	8.9708	9.00647	8.43102	8.11509	8.06236	7.89328
NGO0770	hypothetical_protein	Hypothetical	N/A	N/A	N/A	4.391	5.1541	5.39215	4.83345	5.61207	5.08235	5.40348	5.39628	5.21201	6.30738	6.81174	7.27152	7.27158	6.06207	7.61134	6.39349	7.1811	7.47831	7.09111	7.48019	7.44259	6.17869	6.58817	6.91594	6.5936	7.77432	6.91537	6.15212	7.29191	7.62546	7.8069	7.37792	7.61476	7.13023	7.22852	7.2629	7.04815	7.53486	7.07651	6.93289	6.72106	7.91547	7.74279	7.25032
NGO0771	exodeoxyribonuclease_V_subunit_alpha	Genetic Information Processing	N/A	N/A	N/A	7.69626	7.03799	6.83314	6.97287	7.22387	7.06593	6.70462	7.47247	7.36428	7.47413	8.09238	8.11835	8.1479	8.09645	8.22366	8.03726	8.29875	8.0432	7.95812	7.89196	8.16448	7.6447	7.89822	7.41458	7.93022	8.40734	7.39006	6.85596	8.23613	8.09976	8.45477	8.78467	8.58076	8.59331	7.82859	7.8127	7.45971	8.3244	8.41973	8.4602	8.56981	7.49695	7.4686	6.70931
NGO0773	invertase_related_gene_1	Genetic Information Processing	0.0898253	8	6	8.36506	7.33863	7.93373	8.42148	8.07491	7.72093	7.94633	7.8513	8.19149	8.19376	4.94983	5.40931	4.95235	6.55346	5.04724	5.91648	6.02624	5.10185	5.65719	4.9513	6.18436	6.30676	7.12638	5.65629	7.15218	5.54095	6.11638	6.91341	7.09754	6.11503	5.77081	5.42922	6.85673	5.53087	5.56854	5.76877	5.71566	5.94347	6.86345	5.85867	5.32345	4.69727	4.51587	4.91086
NGO0774	hypothetical_protein	Hypothetical	0.068168	7	3	7.26878	6.86931	7.08505	6.97287	7.26544	7.38639	6.84071	6.85864	6.6577	6.91041	6.51593	5.96888	7.1602	7.34779	6.94439	6.5635	6.71643	5.94317	8.23704	6.36948	4.8204	6.34704	5.48349	4.51772	5.26216	5.64424	4.15288	4.95456	4.63383	4.34972	5.45912	5.95607	6.85673	4.83584	3.4162	4.0838	4.20542	4.78793	4.95748	5.28975	5.73214	5.93183	5.32629	4.1238
NGO0775	hypothetical_protein	Hypothetical	0.0303066	6	20	10.3237	9.50614	9.07382	9.73269	9.12971	9.24908	9.95905	9.89607	9.87357	9.84077	9.94037	10.0038	10.0159	9.42485	10.2379	9.58293	9.83612	10.263	10.3666	9.47024	9.39068	11.644	11.0255	9.56616	11.1143	8.89882	9.74843	10.1309	11.6895	9.95738	8.16691	9.23366	10.2638	8.984	7.01486	10.2823	9.66002	9.31233	8.1828	8.18916	9.50012	8.07323	7.81308	10.6366
NGO0777	DNA-binding_protein_Hu	Genetic Information Processing	N/A	N/A	0	8.13879	8.35366	7.98225	7.58848	7.52704	8.3328	7.98208	7.3326	7.73205	7.77396	11.3525	11.3404	11.7444	12.178	12.0661	11.6397	10.9088	11.5992	11.2463	12.0784	11.0382	11.0491	11.35	11.178	11.1476	12.226	12.2532	12.1306	11.1228	10.794	10.1103	10.434	11.117	11.9027	12.1055	11.3257	11.3634	11.6279	10.7424	10.7456	11.4319	13.786	13.8536	13.7404
NGO0778	hypothetical_protein	Hypothetical	0	1	10	4.391	3.75871	4.6528	5.70092	4.97057	3.81244	3.70822	4.42239	3.6758	5.53235	6.70609	6.90769	6.76274	6.11436	7.24902	6.78593	6.23218	7.49508	7.15569	5.91972	6.50435	6.60127	7.60787	5.56713	7.42031	5.03175	7.23493	6.63467	6.50549	6.00405	6.24394	7.29332	6.65301	5.78262	5.31153	5.6305	5.7649	5.41709	5.12101	4.58019	6.66018	5.69009	5.35181	5.78507
NGO0779	homoserine_dehydrogenase	Amino Acid Metabolism	N/A	N/A	0	8.31776	8.50523	8.88768	8.70176	8.65425	8.14648	8.32601	8.45073	9.01	8.81009	8.00044	7.97765	7.78472	7.94612	8.35701	8.17473	7.49248	8.06583	8.07122	7.62192	9.09313	8.24373	8.51201	8.43318	8.3709	8.64936	9.07573	8.57598	8.20428	7.81794	8.75475	8.97319	7.89458	8.1027	8.7235	8.70249	8.51445	8.14477	8.68941	8.5929	8.15048	8.41852	8.05077	8.25147
NGO0780	hypothetical_protein	Hypothetical	0.00128545	3	6	4.98787	5.21197	4.99576	4.83345	4.49355	5.03225	4.28085	6.30578	4.39041	4.42372	6.59207	6.51347	6.55818	6.82827	7.02679	6.71554	6.57238	6.82891	6.83916	6.76155	5.33943	6.34704	6.46436	6.06451	6.49742	6.14416	1.42561	7.61337	6.39689	6.85131	7.085	7.33624	6.53922	7.8875	6.41162	6.32627	6.28678	7.91732	6.66696	6.84095	7.58986	6.74415	6.95833	6.34087
NGO0781	ABC_transporter_ATP-binding_protein	Genetic Information Processing	N/A	N/A	N/A	9.62997	9.76115	9.85366	9.64508	9.64858	9.97108	9.57809	9.84552	9.529	9.63263	7.67622	7.70754	7.29813	7.5125	8.00305	7.54328	7.67981	7.46135	7.5169	7.91417	7.37942	7.56163	7.84959	7.92452	8.188	7.9045	7.85709	8.21409	7.83995	7.71615	7.53248	7.80198	7.26725	8.14811	8.24835	7.93494	8.20134	8.06615	7.2965	7.4818	8.05917	9.05091	8.72232	8.4283
NGO0782	hypothetical_protein	Hypothetical	0.0471743	7	1	9.6962	10.1949	10.5122	9.79371	10.788	10.1422	10.3856	8.80841	9.05394	8.67167	5.99392	6.09554	5.30809	6.59082	5.8572	6.39349	5.91104	5.48577	5.36011	6.43246	5.06141	5.82627	6.25606	5.68265	6.03173	6.89478	6.11638	6.31031	6.15153	6.85131	6.37242	6.25377	4.99277	7.30082	4.99793	5.7013	5.67502	7.53486	6.16893	6.74273	6.72106	8.9397	8.77139	8.41859
NGO0783	hypothetical_protein	Hypothetical	N/A	N/A	N/A	6.87007	6.83307	7.40286	7.42973	7.50985	6.70183	7.46365	7.17768	6.10943	7.00573	6.20275	5.82997	5.59269	5.95143	6.17923	6.481	6.41231	5.34433	5.74395	6.00514	6.57137	5.50822	5.60603	7.12214	5.72656	5.74059	7.06107	6.31031	6.50549	5.81965	6.54591	4.84794	6.28049	6.75286	6.80185	6.97055	7.28213	6.57521	6.09256	6.26506	6.14188	8.56106	8.46729	8.88127
NGO0784	hypothetical_protein	Hypothetical	0.00738355	8	3	5.99437	6.22588	6.03279	5.87569	6.31374	5.80195	6.55431	6.14763	6.53894	6.57952	4.99569	4.47648	4.95235	5.95143	5.29654	4.70623	5.13437	4.69689	5.304	5.8289	3.56327	5.27684	5.34949	4.0045	5.09613	3.54136	5.58379	4.25586	5.2514	5.6821	4.71433	5.06909	3.05633	5.61979	3.87952	3.97084	4.2342	5.75541	4.56	4.97881	5.95156	4.52172	4.18289	4.30693
NGO0785	hypothetical_protein	Hypothetical	N/A	N/A	N/A	4.72074	4.66561	5.50312	5.27062	6.31374	4.98032	5.828	6.22888	5.21201	3.70395	3.88707	4.27379	3.74875	4.30594	3.29356	4.17826	4.64706	3.45511	4.47285	3.03129	3.95373	4.37127	4.63497	4.18501	4.80395	3.54136	4.46873	2.3635	4.18095	5.81965	4.50352	5.71669	5.30418	6.29509	3.38806	3.03951	1.95371	6.57521	4.95748	4.97881	6.22835	4.13659	3.9293	4.16242
NGO0786	uracil-DNA_glycosylase	Genetic Information Processing	N/A	N/A	N/A	4.98787	4.39038	4.99576	4.65165	5.32701	4.62112	4.90114	5.24775	5.49416	5.97149	5.60972	5.5039	6.0956	6.4352	6.31671	6.481	6.1329	5.4168	5.56484	6.65999	5.02689	6.56759	6.17935	4.94813	7.31144	6.07201	4.72625	5.25195	5.68099	4.81619	6.59939	6.77459	6.1313	5.92885	5.48374	5.22815	5.02006	5.85252	6.81678	6.19245	6.14188	6.10212	5.88432	4.81858
NGO0787	hypothetical_protein	Hypothetical	0.0238794	3	6	6.31697	6.92202	7.20441	6.85281	6.72494	6.92294	7.07953	6.57791	6.10943	5.97149	6.01622	6.26678	6.55818	7.00467	6.72214	6.09365	6.96741	5.55158	6.37984	6.65999	6.01945	6.7588	6.90624	5.98211	6.74088	6.14416	5.58379	5.97437	5.85552	6.60764	6.96794	6.83571	6.53922	7.40428	6.75879	5.87462	5.8125	7.7002	7.45723	7.28655	7.77343	7.26041	7.25961	6.69006
NGO0788	genome-derived_Neisseria_antigen_1220	Cellular Processes/Organismal Systems/Human Disease	0	1	18	9.64921	10.6462	10.3008	10.1652	9.55533	10.2792	9.65761	8.99394	9.34671	9.77467	7.18051	7.32414	8.16243	7.7289	7.66377	7.62233	7.71453	7.47831	7.15569	8.10007	7.92707	7.25823	7.54818	7.9865	7.55376	8.08008	7.59534	8.08883	7.35128	8.32392	7.04703	7.41843	7.82349	9.2431	9.14908	7.87512	7.93352	9.19716	7.85366	7.83142	8.46699	7.35921	7.50019	7.78862
NGO0789	hypothetical_protein	Hypothetical	N/A	N/A	N/A	4.98787	4.89579	4.99576	3.51403	4.75208	4.98032	4.79702	6.06152	5.72977	6.14922	6.54687	6.51347	5.83003	6.51511	6.15847	6.71554	6.49456	5.89335	6.11313	6.43246	6.49809	6.38623	6.17935	6.26071	6.5302	6.66905	6.75327	7.15879	6.87282	6.06061	5.9464	6.83571	6.34966	5.78262	6.50963	6.13523	6.28003	5.65126	6.37637	5.54497	6.14188	7.22968	7.23933	6.4441
NGO0791	hypothetical_protein	Hypothetical	0.0982186	5	6	5.21266	5.87965	6.2388	5.79096	6.60048	5.99658	5.77452	4.67799	6.76741	4.89573	6.01622	5.82997	6.26685	6.47571	6.27875	6.5635	6.57238	5.78822	5.304	6.30362	5.33943	5.3582	6.90624	5.21601	6.35828	7.75144	5.13274	6.15212	4.9759	6.40431	6.30961	5.58015	6.75847	7.40428	5.92594	5.58128	5.08379	7.09437	7.07651	6.52361	6.94171	8.26723	8.00546	8.46083
NGO0792	lipoate-protein_ligase_B	Metabolism of Cofactors and Vitamins	0.00278552	2	2	6.49779	7.82718	8.23542	8.24202	7.76297	7.6811	7.8593	7.6887	7.88586	7.92787	7.3213	7.70754	7.51735	7.49291	8.10408	6.94821	7.64424	8.18428	8.11246	7.70072	5.79281	6.92758	6.70217	5.47958	6.84874	8.15174	5.70728	6.12804	6.15153	8.34681	7.99811	7.97489	8.10905	9.00883	5.96216	5.77971	5.48815	8.74609	8.53948	8.41311	8.68118	7.31732	7.3026	6.90008
NGO0793	lipoyl_synthase	Metabolism of Cofactors and Vitamins	N/A	N/A	0	7.16566	7.83636	7.85253	6.76683	7.43896	7.50977	7.28435	7.0935	7.73205	7.71877	7.16065	7.51729	7.00767	7.18641	7.07185	7.43795	7.27713	6.43583	6.35253	7.25499	7.21774	7.07866	8.15988	7.02272	8.188	6.85238	7.15062	7.2508	7.29191	7.83423	6.02675	6.57393	6.65301	7.35348	7.45478	7.2114	7.30556	7.28003	6.16893	6.33418	6.77947	6.51303	6.34972	7.53189
NGO0794	BfrA	Metabolism of Cofactors and Vitamins	N/A	N/A	N/A	10.9615	10.5971	11.8931	10.6878	11.095	10.6261	10.9863	11.844	11.086	10.7971	8.89213	9.03513	7.51735	7.32581	6.91995	7.6789	7.45191	8.43944	8.07122	7.56689	8.46111	9.23097	9.2247	8.86193	9.14861	8.87784	10.8038	10.3298	9.91631	9.71068	10.4528	7.45783	5.77651	6.86595	9.54739	8.61984	8.80013	7.20861	8.91653	9.18528	7.2615	11.2401	9.7982	9.43933
NGO0795	BfrB	Metabolism of Cofactors and Vitamins	0	2	19	12.4107	11.8763	12.7536	11.9062	12.2879	11.7157	12.2897	13.0856	12.6756	12.3881	9.60249	9.38384	9.42061	9.38291	8.11488	9.11428	9.65142	9.00533	10.0043	9.40114	8.36827	9.94869	10.2837	8.94707	10.2391	8.72179	11.0934	9.94372	10.3753	10.7258	11.5968	9.69578	10.0207	9.95522	9.61778	8.63495	8.82234	10.3062	10.7914	10.9044	10.746	10.1289	8.89211	8.50186
NGO0797	transcriptional_regulator	Environmental Information Processing	N/A	N/A	0	5.21266	5.87965	5.50312	5.70092	5.79392	5.88861	5.47238	5.53083	5.72977	5.76865	6.08112	6.21194	5.67624	5.21661	6.55761	4.97285	3.89461	5.84175	5.86499	4.30372	6.24537	5.19057	5.60603	6.44108	5.6085	6.14416	4.46873	3.95318	3.50037	5.60804	5.77081	6.25377	5.87375	6.90176	4.96242	6.54699	6.25959	7.13346	6.86345	5.65733	6.77947	5.19358	5.31336	5.21172
NGO0798	uridylyltransferase	Environmental Information Processing	N/A	N/A	0	5.99437	6.10939	6.52768	6.81046	6.91981	6.12106	6.35041	6.85864	7.61957	7.60163	6.16334	5.96888	5.50396	5.3968	6.57337	5.64012	5.32704	6.40063	6.29631	4.76662	7.42623	5.50822	6.46436	7.1624	6.12058	5.64424	4.46873	5.86197	4.18095	6.00405	6.74885	6.95068	6.20783	6.44831	6.07808	7.50584	7.07567	6.25877	6.49973	7.28655	6.66018	7.16324	6.73988	6.35724
NGO0799	inosine_5'-monophosphate_dehydrogenase	Nucleotide Metabolism	0.00309298	3	2	9.56055	10.2747	10.139	9.91352	10.0798	10.2778	9.82113	9.99797	9.77199	9.90397	9.05958	9.20605	9.37146	9.34518	9.26264	9.14806	9.55895	9.31011	9.34679	9.36128	8.8634	8.54984	8.906	8.75916	8.78465	9.43237	9.66734	9.59684	8.78053	9.90052	9.50803	9.96548	9.92208	9.99304	9.60962	8.60917	8.84192	9.79915	9.29391	9.4647	9.97002	10.9885	10.7915	10.1044
NGO0800	hypothetical_protein	Hypothetical	N/A	N/A	N/A	3.317	1.42561	1.42561	1.42561	2.68607	2.71638	1.42561	1.42561	3.6758	1.42561	4.23762	3.74871	4.03639	5.3968	4.68746	4.97285	4.91153	4.12635	4.98466	4.30372	4.8204	4.52163	4.38113	4.08767	4.69145	3.92921	4.15288	3.95318	4.63383	4.1518	4.2553	4.26325	4.3413	4.05819	4.26826	4.4883	4.0839	4.01648	4.00321	3.62376	4.96713	3.05709	3.70217	2.59037
NGO0801	ribonuclease	Genetic Information Processing	N/A	N/A	0	8.73278	7.89024	8.60122	8.92647	8.95022	7.61499	8.15907	8.45073	9.05394	8.83625	7.93767	7.87559	8.50769	8.70218	7.90689	8.56321	8.38747	7.91201	8.22204	8.3968	8.81397	8.92027	8.97562	8.38597	8.89564	9.10242	8.14542	8.90806	9.09026	8.07256	9.64774	10.2329	8.88999	9.25698	9.37121	9.08566	8.34069	8.88997	9.1127	9.07867	9.44709	8.76569	8.72354	8.05743
NGO0802	hypothetical_protein	Hypothetical	N/A	N/A	N/A	3.9582	3.3898	3.89955	4.19739	4.75208	4.31797	4.42876	4.10929	4.39041	4.42372	5.97127	6.41981	5.96894	6.47571	6.57337	5.78494	5.91104	5.26799	5.51633	5.51587	4.93673	6.26533	6.6463	5.05331	6.03173	6.76363	6.69491	7.72183	6.01113	6.06061	6.4326	6.50032	6.94872	7.83292	5.28309	5.07613	4.39536	7.6199	5.83559	6.11599	6.88964	5.36862	5.23321	4.34082
NGO0803	GTP-binding_protein	Genetic Information Processing	N/A	N/A	0	11.069	10.6105	10.6401	11.0389	10.9528	10.456	10.5808	11.2657	11.3109	10.9784	10.3582	10.5835	10.0318	9.41448	10.5697	9.51206	9.83612	10.7223	10.2679	9.40114	10.3832	10.5278	10.5692	10.1136	10.3738	10.1445	10.506	11.0859	10.7835	10.0369	10.9537	11.4187	10.108	10.2645	9.82432	10.2625	10.1611	10.2628	10.1393	10.0357	10.238	10.2131	10.3125	9.50226
NGO0804	hypothetical_protein	Hypothetical	N/A	N/A	23	1.42561	3.91059	3.51491	4.65165	3.1592	3.68401	3.92699	3.70283	1.42561	4.89573	5.16567	5.67618	6.03366	6.16481	5.90786	6.20069	5.78579	5.94317	5.74395	6.00514	5.1917	5.70737	5.48349	4.93717	5.54561	6.34116	5.13274	5.06074	5.2514	6.71715	7.04703	7.15631	7.64257	6.97082	5.69782	5.07613	5.03626	6.97028	7.19069	6.74273	6.88964	5.57001	5.69832	5.11832
NGO0805	hypothetical_protein	Hypothetical	N/A	N/A	0	5.57775	6.48151	5.06995	5.87569	5.67528	5.80195	5.92933	5.24775	5.49416	5.24923	5.16567	5.19902	5.67624	5.21661	4.7999	5.08947	5.64857	4.57454	4.47285	5.39424	4.55439	4.52163	4.07054	3.96093	4.80395	4.47726	4.46873	4.77875	4.9759	6.26692	6.79541	5.58015	5.30418	6.58678	4.34	4.18816	4.36976	6.68459	5.83559	5.94966	6.38713	4.40478	4.56073	4.30693
NGO0806	hypothetical_protein	Hypothetical	N/A	N/A	N/A	3.9582	4.28514	4.32662	4.44289	3.98535	4.40013	4.28085	1.42561	3.6758	4.42372	3.08516	2.85708	2.85711	3.25401	3.11699	3.66468	3.89461	2.65852	3.21318	3.60284	3.14942	2.70078	3.66796	3.24479	3.93288	1.42561	3.74212	2.73052	4.18095	3.92058	1.42561	4.84794	1.42561	4.05819	3.54827	3.32731	2.78031	4.78793	4.00321	4.02131	5.15639	2.8036	2.67355	2.71968
NGO0809	dihydroxy-acid_dehydratase	Amino Acid Metabolism	N/A	N/A	0	8.16576	8.57269	8.74312	8.81313	8.66981	8.44168	8.64871	8.06526	8.30494	8.41819	7.33908	7.07057	7.51735	7.13678	7.11554	7.43795	7.49248	6.77499	7.27676	7.02928	8.07289	8.24373	8.88202	6.59789	8.60414	7.65608	8.0322	7.63914	7.92055	7.52869	8.51163	8.75335	9.26564	6.18306	8.30839	8.04537	7.88991	6.97028	7.68209	8.34783	6.99198	8.18372	8.26485	7.95637
NGO0810	hypothetical_protein	Hypothetical	N/A	N/A	N/A	4.72074	5.1541	4.55227	5.13926	5.2459	4.81208	4.68463	5.87209	5.72977	5.97149	4.23762	4.03634	4.65356	3.88074	3.71053	4.37724	4.64706	3.93758	4.98466	3.99796	5.31108	4.78129	5.48349	4.18501	5.09613	4.6872	4.46873	4.83981	4.18095	4.67719	4.89772	6.0623	4.99277	1.42561	5.7864	5.12862	5.37838	3.04444	4.77266	4.32864	3.76049	3.80307	3.9637	3.95744
NGO0812	hypothetical_protein	Hypothetical	N/A	N/A	N/A	5.21266	3.58727	4.74663	4.99456	4.86553	4.23065	4.56251	5.08196	5.9321	6.30738	4.38431	5.40931	4.47653	4.30594	5.21818	4.70623	4.3212	5.18734	4.36603	5.2613	5.78254	5.19057	5.34949	5.06341	5.41089	5.42962	5.13274	5.83244	6.15153	4.1518	4.71433	5.26047	4.03317	3.3989	5.50848	6.23391	6.25959	3.61943	1.42561	1.42561	4.49034	5.86785	5.96076	5.51962
NGO0813	biotin_synthase	Metabolism of Cofactors and Vitamins	0.00346793	2	6	6.93424	5.68968	5.957	6.97287	6.89354	6.07255	6.45596	5.65382	6.26728	5.76865	6.57716	6.90769	7.24453	6.39351	6.60438	6.75116	7.13057	6.85513	6.58145	6.43246	6.37386	7.19349	7.35265	6.78553	7.23401	5.91583	7.19339	7.33728	7.66382	6.56921	7.5597	8.76909	6.59724	6.63013	6.38187	6.68703	6.14538	6.45684	6.09256	5.85867	7.41673	8.36941	8.15728	6.87189
NGO0814	hypothetical_protein	Hypothetical	2.59e-06	2	6	1.42561	2.46285	1.42561	2.96118	1.42561	2.71638	1.42561	1.42561	1.42561	1.42561	3.67064	3.74871	4.47653	3.88074	4.35945	4.37724	5.13437	4.12635	4.36603	4.55415	3.70654	3.78715	4.38113	3.93862	3.71377	4.23021	3.14227	2.73052	4.18095	3.92058	2.99923	4.58578	3.6344	3.3989	4.54755	4.37588	3.39362	3.61943	1.42561	1.42561	1.42561	4.88266	4.76579	3.66187
NGO0815	UDP-N-acetylmuramate:_L-alanyl-gamma-D-glutamyl-meso-diaminopimelate_ligase	Carbohydrate Metabolism	0	2	4	6.41022	6.40947	7.56458	7.99983	7.62609	6.76419	6.9166	6.95722	7.29272	6.69846	7.95507	7.92752	8.7672	8.26759	8.34788	8.22625	8.67866	8.1739	8.16045	8.41249	7.07393	8.44251	8.09878	7.68711	8.07044	9.19861	7.19339	7.64762	7.92055	9.06511	9.66037	9.15195	8.76909	9.58329	8.67531	8.09866	7.07177	9.26912	9.95233	9.83593	9.13688	7.59664	7.60429	6.8547
NGO0816	hypothetical_protein	Hypothetical	0	1	21	5.73046	6.71853	7.26843	7.68536	7.13696	6.32111	7.34052	6.85864	7.36428	8.19376	6.43554	6.55812	7.07063	7.2578	6.55761	7.30047	7.53195	7.1159	6.85869	7.06944	6.38067	6.08649	5.20161	7.30673	5.88723	8.47874	5.2994	5.97437	6.01113	6.64508	7.32603	6.95068	6.59724	7.81426	8.08374	7.79666	7.14782	7.89475	8.12654	8.01085	7.3412	8.76764	8.59246	8.43794
NGO0818	hypothetical_protein	Hypothetical	N/A	N/A	N/A	3.317	3.15558	5.27185	4.83345	3.49646	4.03749	4.79702	5.7671	6.76741	5.76865	4.07352	2.85708	3.38099	3.6047	4.11784	5.08947	5.49681	4.12635	3.83027	4.9513	3.45818	4.89518	3.66796	3.91593	3.11958	4.47726	3.14227	3.95318	4.18095	4.81619	4.50352	4.26325	4.5934	4.67803	4.12895	3.97084	3.339	4.5748	4.00321	4.32864	5.15639	6.1919	5.69832	5.17509
NGO0819	RNA_methyltransferase	Genetic Information Processing	N/A	N/A	N/A	3.317	3.75871	4.05714	4.44289	4.34392	3.81244	4.11528	4.42239	5.72977	5.24923	6.56209	6.80032	7.39969	7.94612	6.81784	7.06604	7.27713	7.13743	6.87797	7.21974	6.07934	7.07866	7.69303	6.4678	7.3669	7.1611	4.94399	5.77149	6.95168	6.91397	7.47645	7.89102	6.65301	7.56918	6.69573	6.8922	6.10775	7.4445	7.48733	7.45104	7.21994	7.14239	6.90353	6.47443
NGO0820	hypothetical_protein	Hypothetical	0	1	2	5.73046	4.96489	6.06924	6.23749	6.18955	5.03225	5.77452	6.8067	6.86935	7.17933	6.93377	6.80032	6.87284	6.97673	7.28773	7.14849	7.13057	7.07186	7.17139	5.8289	6.44058	6.92758	6.6463	6.60822	7.08761	5.99604	5.82098	6.31031	7.95922	5.75253	6.96794	7.89102	6.85673	5.70351	5.39359	6.60342	5.8031	5.65126	6.24145	6.5816	6.66018	7.41738	7.12974	6.56881
NGO0821	acetyl-CoA_carboxylase_carboxyltransferase_subunit_alpha	Carbohydrate Metabolism	N/A	N/A	0	7.45523	7.25893	7.40286	7.7086	7.96568	7.40607	7.54559	7.04949	7.29272	7.40589	9.73087	9.69973	9.78671	9.78031	9.8523	9.79396	9.89026	9.95905	10.1261	10.0491	8.95517	9.2576	9.45341	9.23428	9.35008	10.0817	8.85381	9.46623	9.15832	9.90823	10.0004	10.0322	9.96675	10.9788	9.39207	9.37828	8.94567	10.8457	10.0664	10.0357	10.775	8.84246	8.52845	8.46083
NGO0822	hypothetical_protein	Hypothetical	0.071833	7	3	6.93424	6.63678	6.81181	7.84067	7.26544	7.1146	6.52227	4.8943	6.96455	6.69846	6.08112	5.5039	6.97513	6.59082	6.27875	6.34766	6.78339	6.0379	6.45879	6.4928	4.97348	6.38623	6.09831	5.11287	6.16302	6.76363	3.74212	5.42056	4.63383	6.21805	6.59939	5.95607	8.16763	6.9367	5.92594	5.09384	5.18888	6.83451	6.81678	7.32099	7.58986	5.70645	5.24688	5.333
NGO0823	hypothetical_protein	Hypothetical	N/A	N/A	N/A	6.11013	5.51722	5.39215	5.39091	5.67528	5.08235	5.87956	4.42239	4.85996	4.89573	7.20009	7.16014	8.02616	7.90225	7.7837	7.75103	7.02388	7.02644	7.23254	8.02039	7.48111	7.07866	7.24395	7.26166	6.92465	8.16911	6.91537	6.82635	6.01113	8.69778	8.9729	7.37792	9.03338	9.48644	8.26201	7.64072	7.70847	9.09196	9.23304	9.49516	8.97145	5.57001	5.3391	7.07349
NGO0825	ferredoxin	Cellular Processes/Organismal Systems/Human Disease	N/A	N/A	N/A	7.62031	6.67824	7.31465	7.1531	7.02038	6.86722	7.30331	6.6386	6.76741	7.09514	6.27847	6.72402	7.21697	6.26069	7.20925	6.25136	6.32506	6.50373	5.82577	6.85643	6.68027	5.98798	6.25606	6.48658	6.16302	6.66905	6.28422	6.19912	6.70083	6.31419	5.67425	6.16122	6.99261	5.78262	6.61282	6.63384	6.54498	5.85252	5.92645	5.94966	5.47301	7.38986	6.75901	8.33229
NGO0826	hypothetical_protein	Hypothetical	0.0319422	4	15	8.7507	8.43446	8.79294	8.74735	8.54881	8.56934	8.70683	8.59545	8.47621	8.02206	7.53686	7.34974	8.36433	8.8634	8.10408	8.64119	8.32145	7.4268	7.5169	8.57469	7.23287	8.0743	7.84959	7.17403	8.09254	7.50007	7.42636	7.21698	7.75457	7.14051	7.50474	8.2907	8.49186	7.09972	7.2885	7.34973	7.35131	7.41307	7.62908	7.85511	7.80188	7.62267	6.99105	8.78934
NGO0827	hypothetical_protein	Hypothetical	N/A	N/A	0	5.57775	4.04712	4.83463	4.83345	4.17625	4.68768	3.92699	5.08196	6.10943	3.70395	6.41891	6.0336	7.34981	7.87224	7.09386	7.78579	7.22992	6.40063	6.79929	7.45009	6.74504	6.92758	7.20581	6.79158	7.15218	6.45895	6.43451	6.31031	7.35128	5.6821	5.20585	6.64397	6.20783	5.92885	6.61566	6.67538	6.35258	5.85252	5.7386	4.32864	5.60842	6.21493	5.66821	6.96558
NGO0828	hypothetical_protein	Hypothetical	0	1	2	1.42561	3.75871	3.89955	3.51403	2.68607	3.54173	3.70822	1.42561	4.85996	1.42561	3.41152	2.85708	4.03639	4.63093	2.90945	2.79953	3.26526	3.93758	3.83027	3.60284	5.16023	4.01071	3.66796	4.39399	3.45105	3.92921	4.72625	4.89835	5.68099	4.34972	3.5623	1.42561	3.6344	3.76899	4.62951	4.66567	4.58486	3.61943	4.30932	4.58019	1.42561	3.67064	3.20533	4.69407
NGO0829	chaperone_protein_HscA	Genetic Information Processing	N/A	N/A	0	9.4769	9.48878	9.94706	9.79371	9.9456	9.75409	9.78449	10.1039	9.87357	9.42423	7.41646	7.47137	8.7189	7.79437	8.66691	8.13485	8.66098	7.91201	7.89333	7.89196	8.20147	8.51494	8.23752	7.80248	7.90546	7.60593	8.25039	8.60241	9.28549	7.48808	7.99811	8.87474	7.46709	7.13023	8.18474	8.15005	7.92274	7.34809	7.11558	7.51192	7.65368	8.71215	8.56828	7.67903
NGO0830	poly-isoprenyl_transferase	Metabolism of Terpenoids and Polyketides	N/A	N/A	16	8.05473	8.14048	7.75536	8.31952	8.30157	8.06836	7.92199	7.9262	8.26811	8.34719	6.87405	6.6843	6.68436	6.00781	6.99205	6.43791	7.02388	6.63063	7.09111	6.60638	6.15285	6.72864	5.71891	6.09913	5.83565	7.19543	6.63409	6.47207	6.27943	6.75188	7.41815	6.89434	7.11677	5.85759	6.6521	6.28083	6.19646	6.3938	7.54571	7.4818	5.84604	6.99403	6.98294	6.27346
NGO0831	oxidoreductase	Energy Metabolism	N/A	N/A	N/A	4.391	5.37272	6.13948	6.17204	5.47662	5.50532	6.4895	5.24775	5.72977	6.14922	6.16334	6.60142	6.41987	6.39351	6.52557	6.25136	7.02388	6.9555	6.85869	6.2346	5.86268	6.60127	6.46436	5.42593	6.16302	6.07201	6.43451	5.57138	5.48224	7.05967	6.59939	7.0049	6.53922	5.61979	5.92594	5.81205	5.41591	5.28387	6.24145	6.26506	5.95156	5.66519	5.81278	4.88834
NGO0832	short_chain_dehydrogenase	Cellular Processes/Organismal Systems/Human Disease	0.0122051	4	2	6.58034	6.8871	7.23678	7.84067	7.42068	7.42549	6.76061	6.57791	7.13795	7.33425	6.45198	5.9011	7.07063	6.47571	6.57337	6.97858	7.07821	6.59994	6.58145	6.60638	5.81312	5.93607	6.09831	5.07344	6.32129	6.51442	6.50415	6.35249	5.85552	7.33623	7.4476	6.16122	6.65301	7.1601	6.34123	5.80135	5.4404	6.8812	7.9648	7.73258	7.21994	7.06854	7.16959	7.73643
NGO0834	hypothetical_protein	Hypothetical	0	1	6	6.73248	6.63678	7.47246	7.34329	7.09145	6.93654	6.76061	6.95722	7.13795	6.30738	8.7095	8.68906	8.74807	8.22073	9.17763	8.30023	8.10305	8.85109	8.73642	8.54652	8.05172	8.46097	8.58808	8.11269	8.47551	9.54311	6.69491	7.34774	6.15153	7.7848	7.3574	8.63804	7.66985	8.4676	8.91378	8.19356	7.57987	8.57209	8.21913	8.24401	8.75577	8.80506	9.42529	8.55245
NGO0835	genome-derived_Neisseria_antigen_1162	Cellular Processes/Organismal Systems/Human Disease	N/A	N/A	N/A	5.40682	5.26759	5.27185	5.60484	5.61207	5.13075	4.90114	5.24775	3.6758	5.24923	6.18318	6.0336	6.212	6.4352	6.35369	6.39349	6.1329	6.59994	6.87797	6.16211	6.95579	5.70737	6.3289	6.91871	6.32129	6.85238	5.70728	6.66844	5.2514	6.35996	6.17512	7.05716	5.43764	6.54209	7.47994	6.92701	6.68945	6.18618	6.0119	5.94966	6.46039	8.08108	8.38354	6.24734
NGO0836	hypothetical_protein	Hypothetical	N/A	N/A	N/A	1.42561	2.46285	1.42561	1.42561	2.68607	1.42561	2.65244	3.11084	1.42561	1.42561	1.42561	1.42561	1.42561	1.42561	2.65385	2.79953	1.42561	3.12312	3.21318	1.42561	2.73085	1.42561	3.08302	1.42561	2.65582	1.42561	3.14227	2.3635	3.50037	1.42561	1.42561	3.84198	1.42561	1.42561	2.27756	1.9885	1.42561	3.04444	1.42561	3.04788	1.42561	1.90046	2.16081	2.01973
NGO0841	DnaA_regulatory_inactivator_Hda	Genetic Information Processing	N/A	N/A	0	8.65878	8.57269	9.25059	8.71329	9.32906	9.11202	9.00204	9.22903	8.5394	9.13913	6.2411	6.15491	7.13096	6.66275	6.25939	6.52284	6.90864	6.28958	5.94037	6.30362	5.9478	6.34704	6.09831	5.64293	5.88723	6.66905	6.36132	6.94129	6.95168	6.44734	6.9267	7.24908	6.59724	8.08724	6.27082	5.95402	5.8766	7.84852	6.81678	6.79268	7.77343	5.69009	5.37688	5.09888
NGO0842	hypothetical_protein	Hypothetical	0.00833324	2	10	6.58034	7.20325	6.91544	7.25133	6.99589	6.90921	6.67578	7.2954	7.13795	7.33425	5.04013	5.59263	5.90116	5.01035	5.47548	5.19726	4.91153	4.57454	4.66481	6.16211	4.75844	4.52163	5.20161	4.79861	5.54561	5.17705	4.94399	4.83981	6.39689	5.6821	5.77081	6.0623	5.87375	5.78262	5.16333	4.75782	4.82847	6.51725	5.40071	5.85867	6.38713	5.31619	5.14829	4.88834
NGO0844	acetylglutamate_kinase	Amino Acid Metabolism	N/A	N/A	N/A	4.98787	6.22588	5.70219	5.79096	5.9035	5.67762	5.828	4.8943	6.26728	5.76865	5.94826	5.40931	6.60148	5.83155	5.6041	5.29748	6.23218	5.99132	5.82577	6.16211	5.23764	5.76805	5.03663	5.64963	5.18156	7.98518	6.86334	6.60009	6.27943	7.54857	8.41061	8.60332	7.77407	7.35348	8.60058	5.71277	5.5901	7.47525	8.14554	7.73258	7.21994	7.89069	7.79003	5.93454
NGO0845	hypothetical_protein	Hypothetical	0.0138732	5	6	6.41022	7.38941	7.43111	7.28264	7.20263	7.10258	7.32204	6.57791	6.53894	7.09514	7.50572	7.62606	7.44792	7.62475	7.67841	6.94821	7.32285	7.44418	7.47955	7.59467	6.27493	6.97972	7.57833	6.34551	7.60078	7.81903	6.69491	6.87054	6.78939	8.71547	8.36505	8.80008	8.70462	9.99304	7.01271	6.46136	6.49342	9.85283	8.83695	8.77775	9.89939	8.18227	7.76187	8.1866
NGO0846	prolipoprotein_diacylglyceryl_transferase	Cellular Processes/Organismal Systems/Human Disease	0	1	1	4.98787	5.47065	4.05714	4.83345	5.40377	4.98032	5.08895	3.70283	5.49416	4.42372	6.05981	6.15491	6.212	6.06207	6.55761	6.39349	6.1329	6.36456	6.67257	6.60638	6.28948	6.26533	5.48349	6.45259	5.66874	5.30891	6.43451	6.66844	6.01113	6.91397	6.02675	6.34073	6.34966	6.06157	6.96894	6.47487	6.67923	6.10974	6.43937	5.94966	6.14188	4.71368	4.37199	5.47519
NGO0847	hypothetical_protein	Hypothetical	0.00278552	2	14	5.99437	5.26759	4.83463	6.03149	6.60048	5.39103	5.25486	4.42239	6.26728	5.76865	7.08892	7.24447	8.05757	8.08342	7.38017	7.30047	7.53195	7.37339	7.4282	7.91417	6.99181	6.90079	6.75596	7.19015	6.68376	8.30104	7.56309	8.25908	7.22998	6.78579	8.30198	8.88923	7.30254	8.13313	7.11665	7.64967	7.21654	8.10599	8.06799	7.92392	8.12819	7.20692	7.23933	7.8273
NGO0848	2-isopropylmalate_synthase	Carbohydrate Metabolism	N/A	N/A	N/A	8.13879	8.32786	8.58245	9.41726	9.33882	8.61233	8.94884	8.10879	8.74102	9.37154	8.21294	8.27355	8.11842	8.37848	7.49212	7.34777	7.67981	8.42201	8.15256	7.18361	7.78293	8.09808	8.29312	7.16473	8.0252	8.9195	8.57537	9.04603	7.16528	9.71508	9.42167	10.3157	9.1923	10.7671	7.36309	8.16053	7.52675	10.6708	9.12233	9.22218	9.70978	7.08736	7.28622	7.47307
NGO0850	gamma-glutamyl_phosphate_reductase	Amino Acid Metabolism	0.00319814	3	13	7.05459	7.60886	7.74415	8.07327	7.36441	7.69716	6.98869	7.00409	7.55986	8.02206	5.85233	5.82997	6.80038	6.66275	5.21818	6.39349	6.49456	6.50373	6.0465	6.55071	5.49866	6.17869	5.71891	6.09913	5.72656	7.75144	6.36132	6.47207	5.2514	7.11406	7.38809	7.45783	6.47876	6.67221	8.49811	6.15215	5.85858	6.92643	7.83036	7.28655	7.04054	6.05822	5.92729	4.23656
NGO0851	cell-division_protein	Genetic Information Processing	0.00206434	2	12	7.96546	7.8814	8.40162	8.86576	8.58208	8.04971	8.37164	8.19209	8.37591	8.61235	9.21682	9.19902	9.29446	9.36147	9.35435	8.94779	9.12814	9.59698	9.44369	9.20788	8.65744	8.75815	8.63186	8.94163	8.62703	9.50257	8.50921	8.86868	8.4137	9.58639	9.45828	9.76808	9.69534	10.2883	9.16225	9.19572	8.81653	10.2406	9.48502	9.48001	9.92547	8.19678	8.12817	7.20585
NGO0852	hypothetical_protein	Hypothetical	N/A	N/A	N/A	4.98787	4.48825	4.74663	5.13926	5.61207	3.92963	4.56251	5.08196	1.42561	3.70395	6.82442	5.5039	6.37065	6.51511	6.63474	6.20069	6.78339	6.43583	7.17139	6.16211	4.25645	5.98798	5.82356	4.02577	5.47983	5.83089	5.13274	4.83981	5.48224	6.48912	6.88426	6.77459	7.96234	6.58678	3.77801	4.3463	4.20542	6.32787	6.49973	6.40013	6.46039	6.58546	6.30485	5.09888
NGO0853	camphor_resistance_protein_CrcB	Cellular Processes/Organismal Systems/Human Disease	0.00834101	3	4	3.9582	4.04712	3.72113	4.65165	4.34392	3.81244	4.28085	3.11084	3.6758	5.24923	6.88619	6.37058	6.94183	9.16509	6.37183	7.78579	7.81392	5.94317	7.44121	8.54652	3.28227	5.76805	4.84998	3.03593	5.00525	5.42962	3.14227	2.73052	1.42561	9.39106	8.28577	8.31236	9.75386	9.66366	2.81739	2.95515	3.28188	9.50346	8.7773	8.44468	10.0669	4.18505	4.37199	3.54666
NGO0854	hypothetical_protein	Hypothetical	N/A	N/A	24	3.317	3.15558	3.26927	4.44289	3.1592	1.42561	1.42561	4.42239	3.6758	1.42561	4.57897	4.27379	4.81082	6.35059	5.69352	5.78494	3.89461	4.91376	5.1847	4.9513	3.14942	4.20272	4.84998	3.31923	5.66874	4.86991	4.94399	5.49796	4.63383	4.67719	4.89772	5.06909	5.96483	7.1601	3.35929	3.38984	2.78031	6.92643	6.61335	7.01932	6.72106	7.34103	7.599	6.52602
NGO0857	dihydroneopterin_aldolase	Metabolism of Cofactors and Vitamins	0.00278552	2	20	3.317	5.21197	4.55227	5.13926	4.75208	3.68401	4.68463	4.8943	6.6577	6.44987	6.81174	5.96888	7.1602	7.2106	6.76394	7.30047	6.78339	6.69012	6.95257	6.94544	6.85182	6.46153	6.46436	6.56998	7.13098	8.30104	6.75327	6.02744	6.87282	7.03169	8.03737	7.15631	7.43564	7.69692	7.23223	7.06732	6.75416	7.67393	8.48085	8.29685	7.74441	7.43463	7.39412	5.21172
NGO0858	hypothetical_protein	Hypothetical	0	1	13	5.57775	6.25358	6.20645	6.36007	6.69482	6.21342	6.9166	6.75282	6.76741	5.97149	6.79895	6.87278	7.13096	7.11131	7.15794	6.75116	7.13057	6.9555	7.37495	7.323	5.56011	6.49776	6.01243	5.9226	6.28333	6.71712	6.91537	6.88497	5.85552	7.08712	7.5597	8.05415	7.49786	8.03984	6.45671	5.81205	5.92936	7.56377	7.42648	7.54142	7.77343	5.91786	5.831	5.51962
NGO0859	hypothetical_protein	Hypothetical	0.00905006	4	3	5.86847	6.07874	6.20645	6.41765	6.14566	5.88861	5.97744	6.6386	6.40951	7.47413	5.66729	5.67618	5.90116	5.30954	5.83118	5.91648	6.32506	5.4168	6.79929	5.11471	4.71558	5.64401	6.01243	4.56144	5.66874	6.07201	5.58379	5.33874	4.18095	5.52995	6.84052	5.84136	7.49786	4.67803	4.66323	4.68928	4.73201	4.32349	6.24145	6.33418	5.95156	6.06457	5.51873	5.51962
NGO0861	hypothetical_protein	Hypothetical	N/A	N/A	0	7.83713	7.25893	7.67498	7.75398	7.95302	6.80925	7.41216	7.40423	7.36428	6.57952	9.57463	9.54765	10.353	11.1456	10.5853	10.3029	10.1341	10.0413	10.1341	10.4228	9.44608	8.98545	8.9981	9.74945	9.1058	10.8971	9.86542	10.5697	9.45742	9.22188	10.4922	9.74438	10.0625	10.8678	10.7356	10.0014	9.68638	10.7294	10.8961	10.8642	10.775	12.3874	12.6127	11.9643
NGO0862	fructose-1_6-bisphosphatase	Carbohydrate Metabolism	N/A	N/A	0	9.49827	9.83855	9.37209	9.62691	9.43301	9.65889	9.40894	9.01696	9.03214	9.22083	7.98359	8.01012	8.4258	8.13487	7.80386	8.26372	8.02223	8.03176	7.49211	8.3649	7.77003	7.9228	9.27159	8.03065	9.02767	8.89882	8.00845	7.91697	7.79789	9.33493	8.98299	8.95953	8.34731	9.41393	8.31539	8.08991	8.10354	9.15029	8.89424	8.98517	8.79875	7.64824	7.38799	7.28921
NGO0863	hypothetical_protein	Hypothetical	0	1	10	3.9582	4.57972	4.99576	4.83345	5.73583	4.8704	5.25486	4.8943	5.49416	3.70395	8.45626	8.61709	9.05089	10.6643	9.59319	8.55316	8.3658	10.0355	9.92548	9.59236	9.41989	7.17124	7.2811	9.70085	7.71915	10.2866	10.1897	10.4739	8.06938	7.85034	7.085	7.70707	7.64257	9.45667	11.5811	9.52417	9.87658	9.45028	8.21913	8.42898	9.60068	9.95633	10.6293	11.2613
NGO0865	hypothetical_protein	Hypothetical	N/A	N/A	0	9.3881	9.75632	10.631	10.4739	10.2831	9.40878	10.4142	10.1824	10.5998	10.9367	5.94826	5.67618	5.83003	6.59082	5.47548	5.29748	5.13437	5.67477	6.26736	6.16211	6.70762	6.60127	6.85787	7.39881	6.35828	6.66905	7.62688	7.02186	7.35128	5.60804	5.45912	5.58015	5.96483	5.99674	7.13459	7.14539	6.62702	5.85252	4.95748	5.42304	5.60842	7.73234	7.51994	7.59877
NGO0866	serine_hydroxymethyltransferase	Carbohydrate Metabolism	N/A	N/A	0	9.12507	9.81321	10.4939	10.7139	10.4182	9.66298	10.289	9.28702	10.0247	10.3567	8.45218	8.31313	8.8857	9.46561	8.91879	9.10742	8.9059	8.93335	8.72583	9.25215	8.83766	9.44536	9.62933	9.03129	9.39077	9.50257	9.21712	8.7076	9.549	9.71068	9.75759	10.6321	9.28341	10.8101	9.25352	8.9533	8.51014	10.813	9.86906	9.98828	10.4816	8.80695	8.44828	7.98823
NGO0867	hypothetical_protein	Hypothetical	N/A	N/A	0	8.7684	9.28599	9.60681	9.4658	9.02472	8.23166	9.69398	10.8087	11.9453	11.9195	7.8842	7.56179	8.32615	8.54939	8.16251	8.59295	8.27569	7.87406	7.64612	8.85287	8.13055	7.27919	7.2811	8.05727	7.13098	8.28519	8.94421	9.07777	8.49491	8.70665	8.2528	7.97489	8.39712	9.71486	8.51494	8.26717	8.07267	9.64541	8.9601	8.80233	9.148	9.44052	8.29299	7.56395
NGO0868	OpcA	Cellular Processes/Organismal Systems/Human Disease	N/A	N/A	N/A	7.58078	7.29933	7.52582	6.62741	6.53396	7.65666	6.70462	6.69684	6.53894	5.53235	5.20517	4.47648	5.08105	5.01035	4.6277	5.19726	3.26526	5.18734	4.5721	5.2613	5.97509	5.09875	4.84998	6.02904	4.28722	3.92921	5.70728	5.38024	4.9759	3.92058	3.5623	3.84198	3.05633	4.50032	5.78134	5.67809	6.03742	4.32349	3.60754	3.62376	3.76049	5.43895	8.11339	11.1253
NGO0869	hypothetical_protein	Hypothetical	N/A	N/A	N/A	4.391	3.75871	5.06995	4.83345	3.98535	4.75125	4.79702	4.10929	4.85996	3.70395	5.20517	4.27379	5.83003	5.70075	5.37082	5.78494	5.91104	5.26799	5.304	6.4928	5.12804	5.50822	5.48349	5.38634	5.18156	6.34116	5.44864	5.53514	5.85552	5.88379	5.9464	4.26325	5.15695	5.70351	5.20943	5.07613	5.32675	5.65126	6.16893	6.33418	4.96713	5.3374	5.32629	5.07918
NGO0870	ABC_transporter_ATP-binding_protein	Cellular Processes/Organismal Systems/Human Disease	N/A	N/A	N/A	7.96546	8.28828	8.31335	8.42148	8.38878	8.38827	8.08429	8.10879	8.02484	8.38312	7.55978	7.51729	7.27158	7.56972	7.10474	7.56345	7.53195	7.04933	6.97063	7.70072	7.25156	7.57863	8.32903	7.07825	8.2967	8.13415	7.01412	7.04774	7.4083	7.50853	7.29397	7.53354	7.74871	7.83292	7.68453	7.14116	7.39253	7.93955	8.0276	7.80734	7.55685	7.21835	6.987	7.42344
NGO0872	anthranilate_synthase_component_I	Amino Acid Metabolism	N/A	N/A	0	8.65878	9.13052	8.90288	8.74735	8.88506	8.96057	8.73504	8.98228	8.59993	8.48585	7.31233	7.29807	7.39969	8.22073	7.27815	7.80286	7.78154	7.22045	7.36133	7.72606	6.59499	7.86854	8.03497	6.61164	7.73329	5.42962	7.5301	7.02186	7.4083	6.94432	6.96794	7.73941	6.70671	6.67221	6.84123	6.54058	6.70967	6.83451	6.61335	6.19245	7.04054	8.214	7.72588	7.11256
NGO0873	DNA_modification_methylase_M.NGOI	Amino Acid Metabolism	0.0298071	5	6	8.0833	8.56167	7.73285	7.84067	7.34515	8.53847	7.56143	7.43876	8.19149	7.77396	7.71076	7.49451	7.7076	8.42055	7.71437	8.4594	8.22844	7.44418	8.0459	7.75096	7.40302	8.37601	7.84959	7.73813	8.31561	7.12594	7.93475	8.0381	7.88081	7.60662	5.9464	5.26047	8.2422	6.9367	7.73634	8.06559	7.96118	6.57521	5.92645	6.11599	6.83561	4.44485	3.57218	7.29346
NGO0874	type_II_DNA_restriction_endonuclease_R.NGOI	Genetic Information Processing	0.00309308	4	6	9.3995	9.79449	9.37209	9.49281	9.27921	9.75409	9.74342	9.1583	9.15827	9.44137	6.36784	6.21194	6.55818	6.62723	6.40744	7.27623	6.49456	5.99132	6.37984	6.85643	7.24037	6.56759	6.58817	7.49652	6.87449	5.99604	7.2753	7.41887	6.50549	6.11503	4.50352	4.84794	6.20783	5.92885	7.27598	7.96634	7.96118	6.3938	3.60754	5.28975	6.14188	4.66387	4.18289	8.20479
NGO0875	phosphoribosylaminoimidazole_carboxylase_ATPase_subunit	Nucleotide Metabolism	0.0110954	4	34	8.19223	8.29495	7.90381	8.30435	7.56082	8.37834	7.6677	7.56914	7.97999	7.53929	7.19033	7.39963	7.13096	6.39351	7.76325	7.20095	7.41016	7.51165	6.81936	7.02928	6.88093	7.62846	7.08496	6.89079	6.94909	5.64424	7.35281	7.44832	7.4083	6.60764	5.06011	5.42922	6.20783	6.06157	6.27443	7.07621	6.9832	5.65126	5.12101	5.42304	6.22835	4.55862	3.61695	6.76556
NGO0876	hypothetical_protein	Hypothetical	N/A	N/A	N/A	4.72074	5.51722	5.27185	4.99456	4.97057	5.13075	5.25486	5.87209	4.39041	5.53235	4.38431	3.74871	2.85711	3.6047	3.92944	4.70623	4.64706	2.65852	3.45326	3.99796	4.47922	4.20272	3.66796	4.51772	4.12144	2.98271	4.46873	4.16217	4.9759	3.64149	3.5623	3.22264	3.6344	3.76899	3.38806	4.66567	4.39536	1.42561	1.42561	4.02131	3.76049	4.08637	3.32148	4.69407
NGO0879	hypothetical_protein	Hypothetical	N/A	N/A	N/A	1.42561	4.28514	5.55554	5.70092	5.9553	2.983	5.25486	4.42239	4.85996	3.70395	1.42561	1.42561	2.85711	3.25401	1.42561	1.42561	3.89461	1.42561	2.49996	1.42561	2.36374	1.42561	3.08302	2.52044	2.65582	1.42561	1.42561	1.42561	1.42561	1.42561	1.42561	1.42561	1.42561	1.42561	2.18977	2.53127	1.95371	1.42561	1.42561	1.42561	3.15701	2.46928	2.67355	2.59037
NGO0880	hypothetical_protein	Hypothetical	0	1	1	5.21266	5.76871	7.04904	5.60484	6.66405	5.67762	6.52227	7.17768	6.76741	6.30738	5.69523	5.30803	5.19908	5.70075	5.57301	5.56184	5.13437	5.4168	5.70123	6.36948	5.11168	6.26533	6.70217	4.915	6.62428	6.21287	5.13274	4.83981	6.39689	6.00405	6.70073	5.42922	4.99277	6.39903	5.29026	5.24408	4.79067	6.45684	6.61335	6.40013	5.84604	7.42973	7.23593	6.81971
NGO0881	ORF_B_of_IS150	Cellular Processes/Organismal Systems/Human Disease	N/A	N/A	N/A	4.72074	3.15558	4.19844	4.19739	4.62874	3.92963	3.70822	4.10929	3.6758	4.89573	1.42561	1.42561	1.42561	1.42561	1.42561	1.42561	1.42561	1.42561	1.42561	1.42561	1.42561	1.42561	1.42561	2.26148	1.42561	1.42561	1.42561	2.3635	1.42561	1.42561	1.42561	1.42561	1.42561	1.42561	2.27756	2.21676	2.58187	1.42561	1.42561	1.42561	1.42561	2.09418	1.94825	1.42561
NGO0883	hypothetical_protein	Hypothetical	N/A	N/A	N/A	3.317	3.15558	3.26927	3.51403	1.42561	3.38189	2.65244	3.70283	3.6758	3.70395	1.42561	1.42561	1.42561	1.42561	1.42561	1.42561	1.42561	1.42561	1.42561	1.42561	1.42561	1.42561	1.42561	1.42561	1.42561	1.42561	1.42561	1.42561	1.42561	1.42561	1.42561	1.42561	1.42561	1.42561	1.42561	1.42561	1.42561	3.61943	1.42561	1.42561	1.42561	2.46928	1.94825	1.42561
NGO0884	hypothetical_protein	Hypothetical	N/A	N/A	N/A	1.42561	1.42561	1.42561	1.42561	1.42561	2.35302	1.42561	1.42561	1.42561	1.42561	1.42561	1.42561	1.42561	1.42561	1.42561	1.42561	1.42561	1.42561	1.42561	1.42561	1.97354	1.42561	1.42561	1.42561	1.42561	1.42561	1.42561	1.42561	1.42561	1.42561	1.42561	3.22264	1.42561	1.42561	1.81103	1.42561	2.16839	3.04444	1.42561	1.42561	1.42561	2.65048	2.16081	2.01973
NGO0885	rubredoxin	Energy Metabolism	N/A	N/A	N/A	1.42561	2.46285	1.42561	1.42561	1.42561	2.35302	1.42561	1.42561	1.42561	1.42561	2.28896	1.42561	1.42561	1.42561	2.65385	1.42561	1.42561	3.45511	3.21318	3.03129	2.91736	3.78715	3.08302	2.65911	3.11958	2.98271	1.42561	2.73052	1.42561	1.42561	3.5623	1.42561	1.42561	1.42561	2.08929	2.38876	2.58187	1.42561	3.60754	1.42561	3.15701	2.36301	2.32135	1.42561
NGO0886	acyl-CoA_dehydrogenase	Lipid Metabolism	N/A	N/A	N/A	5.21266	4.66561	4.32662	4.65165	4.62874	4.03749	4.42876	4.8943	5.49416	4.42372	3.25913	3.38095	2.85711	2.75881	2.90945	1.42561	1.42561	3.93758	3.21318	1.42561	3.51179	3.78715	3.08302	3.48802	3.45105	1.42561	3.14227	2.9996	3.50037	2.78376	1.42561	1.42561	3.05633	2.87106	3.0271	3.26148	3.22201	1.42561	3.03501	1.42561	1.42561	4.0074	3.9293	2.44086
NGO0887	hypothetical_protein	Hypothetical	N/A	N/A	N/A	6.58034	4.89579	5.06995	5.27062	5.67528	5.03225	5.47238	5.53083	6.40951	4.42372	3.78323	4.03634	1.42561	3.6047	4.11784	3.30676	1.42561	3.45511	3.45326	4.30372	4.80005	4.89518	4.07054	5.01217	3.93288	1.42561	4.46873	4.83981	4.63383	2.78376	3.5623	4.26325	4.03317	2.87106	4.68527	4.77995	4.6285	1.42561	3.03501	1.42561	3.76049	4.82352	4.82193	4.43782
NGO0888	hypothetical_protein	Hypothetical	N/A	N/A	N/A	5.73046	5.21197	3.72113	5.39091	4.75208	5.13075	5.08895	5.08196	5.21201	4.42372	6.78605	6.6843	6.46746	7.39076	7.00372	7.06604	6.6462	7.76769	7.50456	6.55071	6.33229	6.53309	5.71891	6.25195	5.88723	5.99604	6.20274	6.66844	6.15153	5.94518	4.2553	3.84198	4.99277	4.83584	6.94654	6.23391	6.39692	5.28387	4.77266	4.32864	4.49034	5.34788	5.37688	5.19353
NGO0890	D-lactate_dehydrogenase	Carbohydrate Metabolism	N/A	N/A	N/A	9.76835	9.8657	10.5593	10.4841	10.0112	9.99076	9.83749	9.73875	9.88577	9.87902	9.00218	9.01926	9.11201	8.60519	8.90641	8.62209	9.08899	9.02855	8.94714	8.87569	9.36689	8.65775	9.80536	9.35717	9.66227	9.80441	7.9843	7.95849	7.22998	9.15862	9.29783	9.10309	8.90154	9.21492	10.641	9.45093	8.76917	9.25146	10.0105	9.97212	9.82512	8.19533	8.42901	8.0499
NGO0891	hypothetical_protein	Hypothetical	0	2	25	9.01075	8.82407	9.95438	9.63905	9.53848	8.70659	9.12438	9.48992	9.32893	9.40688	7.80968	7.74661	7.72727	8.74421	7.67841	7.54328	7.27713	8.05456	8.08786	7.62192	8.13861	6.84566	6.58817	8.27157	7.02001	9.71853	7.06107	7.54234	6.70083	7.28973	7.95776	7.15631	6.94872	8.14811	9.16565	7.9325	1.42561	7.96143	9.14138	8.79009	8.33697	8.8192	9.0834	8.60133
NGO0892	hypothetical_protein	Hypothetical	0.0209047	3	8	3.9582	4.89579	4.6528	3.89857	4.62874	4.40013	4.56251	5.87209	5.21201	5.76865	3.41152	2.85708	2.85711	3.88074	2.90945	4.97285	3.26526	2.65852	3.21318	4.76662	3.07708	3.17843	4.07054	3.31923	3.71377	4.23021	3.74212	2.9996	4.18095	2.78376	3.5623	4.26325	4.03317	3.3989	4.02758	3.44943	3.63641	1.42561	4.00321	4.58019	3.15701	2.8036	2.45466	2.83454
NGO0893	oxidoreductase	Energy Metabolism	N/A	N/A	N/A	9.15229	9.86121	9.80054	10.161	9.89022	9.75792	10.0234	9.29646	9.77199	9.95261	7.66217	7.51729	8.02616	7.857	7.70725	7.73333	7.67981	7.93677	7.93071	7.21974	7.99961	8.57547	8.31119	7.56524	8.22848	7.9045	8.29034	8.25908	7.56698	8.12646	8.83491	9.79908	7.9401	7.03671	8.88993	7.75024	7.87433	6.97028	8.06799	7.73258	7.96169	8.91007	8.46438	7.30194
NGO0894	hypothetical_protein	Hypothetical	N/A	N/A	0	3.9582	4.82314	4.91748	4.65165	4.97057	5.26681	4.56251	4.10929	5.49416	5.24923	4.51704	5.59263	5.30809	4.63093	5.75018	5.08947	5.32704	5.89335	6.0465	4.30372	4.95523	5.50822	6.25606	5.05331	6.20425	1.42561	5.58379	5.42056	1.42561	5.26632	3.5623	5.26047	4.99277	3.76899	4.67429	4.94555	5.24564	4.78793	4.30932	4.58019	5.15639	4.29926	3.32148	5.49015
NGO0895	hypothetical_protein	Hypothetical	N/A	N/A	0	3.9582	4.04712	2.53633	1.42561	3.1592	3.19879	3.11515	1.42561	4.39041	5.53235	4.8534	5.19902	4.95235	6.47571	4.56529	6.25136	6.23218	3.93758	4.47285	6.16211	5.71936	5.0006	4.84998	5.77126	4.80395	6.34116	7.19339	7.6306	5.85552	5.75253	7.53248	5.95607	6.53922	7.69692	6.45671	5.51728	5.75518	7.50537	8.43526	8.36443	6.66018	6.26543	5.63747	4.69407
NGO0896	hypothetical_protein	Hypothetical	N/A	N/A	0	3.317	3.15558	2.53633	2.96118	3.98535	3.19879	3.11515	1.42561	1.42561	4.42372	3.25913	1.42561	5.50396	5.21661	4.49998	4.8458	4.64706	3.45511	3.45326	4.9513	3.56327	3.78715	5.82356	3.89285	6.03173	1.42561	5.2994	6.68504	4.63383	3.28635	1.42561	3.84198	1.42561	4.50032	5.33941	3.50636	3.67998	6.02901	1.42561	1.42561	1.42561	4.2547	4.4929	4.04315
NGO0897	hypothetical_protein	Hypothetical	N/A	N/A	N/A	3.317	2.46285	2.96187	2.96118	3.1592	2.35302	2.65244	3.11084	1.42561	1.42561	1.42561	2.85708	1.42561	1.42561	2.30681	1.42561	1.42561	3.12312	2.49996	1.42561	2.36374	2.70078	3.08302	2.35701	3.11958	1.42561	1.42561	2.9996	1.42561	1.42561	1.42561	1.42561	1.42561	2.87106	2.27756	2.65474	2.33051	1.42561	1.42561	4.02131	1.42561	4.08637	4.0932	3.12128
NGO0899	transcription_elongation_factor_GreA	Genetic Information Processing	N/A	N/A	N/A	6.65842	5.68968	5.33326	5.87569	5.06837	5.97034	5.3311	5.53083	5.49416	6.44987	8.43162	8.43773	7.68766	7.66031	8.00305	7.30047	7.84558	8.11003	7.91214	6.85643	8.81523	8.85201	8.29312	9.33766	8.41542	8.20324	8.36704	9.01685	8.06938	7.21705	8.42548	7.53354	6.99261	6.54209	8.15185	9.31777	8.71771	6.57521	7.54571	7.41961	6.66018	8.91622	9.03129	9.43548
NGO0900	3-phosphoshikimate_1-carboxyvinyltransferase	Amino Acid Metabolism	N/A	N/A	N/A	7.73279	7.66146	6.89531	6.72184	6.75444	7.93925	6.70462	7.13621	6.76741	6.91041	5.94826	6.15491	6.41987	6.39351	6.13741	6.64152	6.41231	5.94317	6.50911	7.18361	6.51057	6.08649	6.46436	6.29096	6.32129	5.03175	6.20274	6.76525	6.95168	6.40431	6.4326	5.84136	7.11677	5.85759	6.10667	6.2885	6.5562	5.28387	5.7386	6.19245	5.47301	6.69998	6.41149	5.333
NGO0901	lipoprotein	Cellular Processes/Organismal Systems/Human Disease	N/A	N/A	N/A	3.317	3.58727	3.89955	5.50186	4.86553	4.8704	4.28085	3.70283	4.39041	3.70395	4.99569	4.81076	5.19908	5.01035	4.11784	4.8458	5.91104	2.65852	4.83374	3.03129	4.02701	4.20272	4.84998	4.08767	5.00525	4.47726	4.46873	4.34361	4.9759	6.71715	5.77081	5.42922	5.43764	6.49596	4.8599	3.84764	3.76302	6.18618	6.37637	5.76152	5.60842	5.12198	5.20546	5.1375
NGO0902	phopholipase_D-family_protein	Lipid Metabolism	N/A	N/A	N/A	5.73046	5.87965	5.74793	5.79096	6.18955	5.64477	5.92933	5.24775	4.85996	5.53235	5.12504	4.81076	5.67624	4.8948	5.04724	5.56184	6.32506	4.57454	5.46613	5.2613	4.60235	4.78129	5.82356	4.68501	5.66874	5.17705	4.46873	4.77875	6.01113	5.52995	5.20585	5.58015	5.96483	5.53087	4.20807	4.64166	4.77139	4.5748	5.2677	5.42304	6.46039	5.17011	4.53848	5.49015
NGO0903	AgrA	Cellular Processes/Organismal Systems/Human Disease	0.0423142	3	7	7.05459	6.73827	6.55362	6.97287	7.32563	7.07825	6.42163	6.75282	7.21741	6.69846	7.35663	6.94177	7.0395	7.67777	7.20925	7.25157	7.32285	6.82891	6.71606	7.62192	5.32533	6.17869	5.71891	5.2866	6.20425	6.51442	5.13274	5.97437	5.2514	7.16647	6.79541	7.80198	7.23108	8.7971	5.54482	5.49086	5.32675	8.27282	7.07651	7.41961	8.43102	5.62271	5.30031	5.03893
NGO0904	hypothetical_protein	Hypothetical	0.0394887	2	14	7.73279	7.92508	8.66205	8.34939	7.88799	8.15813	7.9938	7.53763	7.88586	7.53929	8.88004	8.72862	6.55818	6.26069	5.54124	5.56184	5.91104	8.97578	8.85295	6.36948	9.17273	7.79772	8.67436	8.86624	8.59643	9.24029	8.59144	8.26461	8.49491	8.24084	8.71898	6.64397	6.34966	5.92885	9.93732	9.1064	9.0691	6.63094	9.05359	9.33596	6.66018	6.77931	7.16601	7.80063
NGO0905	hypothetical_protein	Hypothetical	0.00408503	2	14	8.60068	9.10416	9.4466	9.32255	8.98795	9.39653	9.15602	8.58007	9.23662	8.86195	8.51997	8.5302	6.03366	5.11721	5.04724	5.08947	5.13437	8.24501	8.39246	4.55415	8.50693	7.52702	8.07782	8.30156	7.73329	7.84088	8.55911	7.33728	8.10431	7.60662	6.74885	5.26047	4.3413	5.33454	9.39992	8.18537	8.17433	4.32349	8.12654	8.34783	4.17323	5.25062	5.1628	6.29061
NGO0906	hypothetical_protein	Hypothetical	0.0489544	3	14	8.87027	9.67424	9.85887	9.87297	9.4779	9.68127	9.59357	8.68444	9.19798	9.37154	9.22162	9.32698	6.83707	6.79665	6.09434	5.91648	6.1329	9.33361	9.4077	5.91972	10.0614	8.56698	9.23421	9.69158	9.25531	8.43632	9.33638	8.14385	8.86441	9.15862	7.32603	7.45783	5.87375	6.18306	10.7353	9.7239	9.87267	6.8812	8.1828	7.59867	6.72106	6.65442	6.77789	9.1252
NGO0907	FitB	Cellular Processes/Organismal Systems/Human Disease	N/A	N/A	N/A	6.99567	7.08497	6.74586	6.93395	5.9035	7.10258	6.15522	6.69684	6.10943	7.09514	4.45225	4.81076	5.50396	5.95143	4.85294	6.34766	5.78579	4.44053	4.25034	6.08576	4.55439	4.89518	3.08302	3.98289	3.93288	5.74059	5.82098	6.79612	4.18095	4.1518	4.89772	5.06909	4.3413	3.76899	5.43292	5.22815	4.01886	4.01648	5.12101	4.58019	4.17323	5.97296	5.91879	4.49894
NGO0908	FitA	Cellular Processes/Organismal Systems/Human Disease	N/A	N/A	N/A	3.9582	3.15558	2.96187	1.42561	2.68607	2.35302	3.44596	4.10929	4.39041	1.42561	4.51704	4.81076	5.96894	6.16481	5.09194	6.09365	5.32704	3.93758	4.83374	5.11471	5.00931	4.20272	1.42561	4.06734	3.11958	5.54095	5.13274	5.49796	4.18095	4.1518	5.20585	4.26325	4.3413	4.50032	5.48996	5.39434	4.51677	4.01648	4.30932	4.58019	4.17323	6.76768	6.79652	5.42935
NGO0909	IS150_ORF_B	Genetic Information Processing	N/A	N/A	N/A	1.42561	1.42561	1.42561	1.42561	2.68607	1.42561	1.42561	1.42561	3.6758	1.42561	1.42561	1.42561	1.42561	1.42561	1.42561	2.79953	1.42561	1.42561	2.49996	1.42561	4.22592	2.70078	1.42561	3.42317	1.42561	1.42561	3.14227	3.40175	1.42561	1.42561	1.42561	1.42561	1.42561	2.87106	4.38134	4.37588	3.22201	1.42561	1.42561	1.42561	1.42561	4.91132	4.66698	3.35195
NGO0912	succinyl-CoA_synthetase_subunit_alpha	Carbohydrate Metabolism	0.00278552	2	8	10.275	9.87018	9.91992	9.81527	9.56368	10.0053	9.31396	9.31516	9.138	9.03003	10.0935	9.92931	10.1531	10.3143	10.1088	10.1678	9.67804	10.1378	9.97775	10.2804	10.4787	10.0189	9.99053	10.2381	9.90635	10.3976	10.5601	10.1549	9.93583	9.93868	8.91085	9.3217	9.83441	10.6083	11.2295	10.5459	10.3552	10.3812	9.73124	9.84187	10.1958	8.18954	8.18582	9.27366
NGO0913	succinyl-CoA_synthetase_subunit_beta	Carbohydrate Metabolism	0.00107425	2	6	12.0814	11.851	11.3642	11.3909	10.8761	11.8604	10.9401	10.7273	10.7543	10.6647	10.1562	10.1236	10.0975	10.3282	9.99359	9.9553	9.78805	10.0007	9.95299	10.2148	10.0645	10.2	9.73349	9.8705	9.8588	10.4232	10.3775	9.93682	10.2562	10.1388	9.37647	9.61096	9.89922	10.7936	10.2294	10.0107	9.75545	10.5604	10.2443	10.1926	10.1578	8.83227	9.08151	9.83416
NGO0914	hypothetical_protein	Hypothetical	N/A	N/A	N/A	10.3995	10.0065	9.71986	9.55181	9.71383	9.98423	9.34174	9.12689	9.138	9.54017	7.54454	7.3749	7.27158	7.90225	7.84985	7.45964	7.07821	7.46135	7.45411	7.45009	7.84823	8.03789	7.72033	7.60186	7.66118	8.06159	7.83025	7.44832	7.61621	7.14051	6.30961	6.83571	6.85673	8.1027	7.33923	7.64371	7.25487	8.12551	6.61335	6.63734	7.7148	7.26868	7.4657	7.65608
NGO0915	dihydrolipoamide_dehydrogenase	Carbohydrate Metabolism	N/A	N/A	N/A	11.9343	11.085	11.0494	11.2135	11.0013	11.1038	11.0282	10.5765	10.7872	10.4443	9.50747	9.60724	9.22699	8.98755	9.29624	8.90101	8.81286	9.49232	9.44369	9.04631	10.253	9.23634	9.08468	9.80285	9.40409	8.69805	11.0534	11.6327	9.87646	9.61023	9.0324	8.53129	8.83081	8.99232	10.0985	9.7588	9.53818	9.15029	9.29391	9.25815	8.68118	9.77093	10.0135	9.75073
NGO0916	dihydrolipoamide_succinyltransferase	Carbohydrate Metabolism	N/A	N/A	N/A	10.6729	10.4007	9.92489	10.0008	9.9198	10.5792	9.49393	9.67503	9.60481	9.66218	9.39304	9.4855	9.05089	9.00147	8.50392	9.07266	8.81286	9.21212	9.03127	8.99512	9.98972	9.4314	9.44525	9.77028	9.21559	8.46474	9.56523	8.98037	9.2391	9.7584	6.96794	7.89102	8.62324	9.04928	9.89995	9.73025	9.70097	8.97849	7.36295	7.62647	8.86764	8.68152	8.62148	9.76613
NGO0917	2-oxoglutarate_dehydrogenase_E1	Carbohydrate Metabolism	N/A	N/A	N/A	13.1888	12.8135	12.8447	12.7874	12.6001	12.8751	12.3649	12.2797	12.3605	12.2514	10.5411	10.4685	9.89065	9.8474	9.56591	10.0405	9.957	10.1244	10.2045	10.1694	11.1231	10.4765	10.4961	11.0465	10.4247	9.75925	10.5312	10.3867	10.5938	10.9366	9.44375	9.46393	10.338	10.7228	11.5647	11.1062	10.9699	10.5853	9.84602	10.0043	10.1633	9.96738	9.80799	10.0028
NGO0918	type_II_citrate_synthase	Carbohydrate Metabolism	N/A	N/A	N/A	11.0365	11.7508	11.8362	11.7912	11.4349	12.0761	11.293	10.5212	10.9818	11.0749	9.34987	9.49126	9.23388	9.52467	8.91879	9.02255	9.16625	9.96207	9.72469	9.1529	10.0454	9.86457	9.88592	9.78173	9.73431	9.69474	10.0686	9.56584	8.71425	9.74554	9.09884	9.10309	9.04384	9.40149	12.2799	9.82354	9.59632	9.37074	9.44724	9.57577	9.51738	9.25814	9.57707	8.75735
NGO0919	hypothetical_protein	Hypothetical	0.00518653	4	13	9.44424	10.3976	10.2522	10.5402	10.1701	10.4201	10.0032	8.93471	9.49752	9.87902	8.02261	7.80331	7.42401	8.33514	7.46705	7.22648	7.02388	8.43075	8.41241	7.59467	7.35197	8.08624	8.48042	6.89922	8.3709	8.4219	7.90933	7.2619	6.15153	7.8976	7.47645	7.41843	7.77407	8.4676	8.89111	6.87703	6.99148	8.39042	8.32291	8.20767	7.91036	7.08424	7.67897	6.50414
NGO0920	succinate_dehydrogenase_iron-sulfur_subunit	Carbohydrate Metabolism	N/A	N/A	0	9.231	8.89607	9.0237	9.24522	8.85135	9.15044	8.67078	8.45073	8.96468	9.00719	8.93949	8.8502	7.44792	8.0164	7.72145	7.58334	7.78154	8.70743	8.47699	7.93605	8.93682	8.46097	8.48042	8.67575	8.45006	8.63693	7.95974	7.53321	7.75457	8.59638	8.16691	7.20344	7.84758	7.81426	9.64619	8.59224	8.78711	7.41307	9.12233	8.91929	7.80188	7.26041	7.33482	7.48428
NGO0921	succinate_dehydrogenase_flavoprotein_subunit	Carbohydrate Metabolism	0	1	6	10.5857	10.0643	10.4497	10.3866	10.0264	10.24	9.82113	10.2226	10.2206	10.1943	9.7756	9.7047	9.09697	8.68503	8.85258	8.55316	8.76398	9.71973	9.84702	8.41249	9.99694	9.18176	9.04204	10.0824	9.00454	10.016	9.72676	9.3823	8.75877	8.78415	8.59292	8.95953	8.16763	7.73711	10.7739	9.86257	10.0988	7.80075	9.46247	9.22218	8.03541	8.3885	8.74647	8.65689
NGO0922	succinate_dehydrogenase_hydrophobic_membrane_anchor_protein	Carbohydrate Metabolism	0	1	19	5.57775	5.09378	5.55554	5.9557	5.2459	5.64477	5.17431	5.39628	5.21201	6.30738	6.93377	6.4674	6.37065	6.91917	5.69352	6.5635	5.64857	6.36456	6.62773	5.39424	7.77262	5.57772	5.71891	7.70646	5.78214	6.34116	6.43451	7.31614	6.39689	6.06061	5.33809	5.26047	4.3413	5.53087	8.46935	7.8127	7.78904	5.13694	6.31049	6.691	5.73214	5.5966	5.77563	6.34908
NGO0923	fumarate_reductase_cytochrome_b_large_subunit	Carbohydrate Metabolism	N/A	N/A	N/A	6.87007	6.19763	6.20645	6.81046	6.05363	5.77186	5.87956	5.39628	5.9321	6.57952	9.12762	8.91165	8.11842	9.11473	8.26303	8.61244	8.27569	9.04002	8.85295	8.41249	8.56036	8.22225	8.4317	8.65847	8.5332	9.19861	8.18833	8.99707	6.78939	7.85034	7.63841	7.10759	6.41566	7.79536	9.67609	8.53218	8.52019	7.13346	8.76507	8.70141	7.80188	8.83691	9.42529	9.92198
NGO0924	hypothetical_protein	Hypothetical	N/A	N/A	N/A	3.9582	3.91059	4.05714	4.65165	3.98535	3.54173	3.44596	4.67799	5.9321	5.76865	4.07352	3.38095	4.27384	2.75881	4.20315	1.42561	1.42561	3.71819	4.25034	1.42561	3.07708	2.70078	4.38113	2.98933	3.71377	3.54136	1.42561	3.56277	1.42561	2.78376	2.99923	3.22264	3.05633	2.87106	2.77019	3.19194	2.78031	1.42561	3.60754	3.62376	1.42561	3.9521	4.15364	3.2031
NGO0925	dihydrolipoamide_dehydrogenase	Carbohydrate Metabolism	N/A	N/A	0	8.24376	7.75156	7.75536	8.88628	8.33123	7.64013	8.22022	8.58007	8.76765	9.03003	8.85555	8.82304	8.64844	8.71069	8.65586	8.70614	8.79675	8.72175	8.50823	8.74547	9.10345	8.78768	8.9869	8.84385	9.25531	9.19012	9.44653	9.71458	10.0744	9.50734	10.8361	10.7676	10.4757	9.89878	8.80788	9.44922	8.96156	10.1193	10.5275	10.3757	10.1187	9.24214	9.16718	8.75118
NGO0926	peroxiredoxin_family_protein/glutaredoxin	Energy Metabolism	N/A	N/A	N/A	11.6323	12.0186	11.9442	11.9653	12.0185	11.6062	12.3203	11.7544	11.9511	12.0341	13.4999	13.4844	13.1007	13.5305	13.7641	13.4394	12.7025	13.3683	13.036	13.4852	13.3316	13.3613	13.4062	13.2853	13.2154	13.5632	14.211	14.0456	13.8177	13.3913	12.5394	12.9423	13.4964	14.349	13.1844	13.7	13.665	14.094	12.824	12.8842	13.7521	13.173	13.1593	14.0442
NGO0927	hypothetical_protein	Hypothetical	0	1	11	5.99437	5.42253	5.74793	4.19739	5.06837	5.08235	5.77452	5.87209	5.21201	5.24923	3.25913	1.42561	3.38099	4.63093	3.11699	1.42561	1.42561	1.42561	4.25034	3.99796	5.84306	4.37127	4.38113	6.62187	4.12144	3.54136	6.36132	5.83244	6.87282	3.64149	1.42561	1.42561	4.03317	3.76899	4.28291	7.34238	5.88553	4.01648	3.03501	3.62376	3.15701	5.15823	5.49604	5.89018
NGO0928	5-methyltetrahydropteroyltriglutamate/homocysteine_S-methyltransferase	Amino Acid Metabolism	N/A	N/A	N/A	12.2484	11.7158	11.4348	11.4627	11.3051	11.5106	11.4817	12.4299	11.1732	11.8538	11.0978	11.0844	10.43	9.49544	11.0109	9.98177	10.0277	10.4573	10.1301	9.90676	11.6064	11.4052	11.4204	12.1545	11.1699	10.0999	11.4798	11.3419	11.1313	11.2215	8.91085	9.19921	10.9711	10.0932	10.1574	13.1927	12.1528	10.1096	9.16949	9.15698	9.43805	10.0468	10.1819	11.2099
NGO0929	5_10-methylenetetrahydrofolate_reductase	Energy Metabolism	N/A	N/A	0	9.74172	9.29933	9.24663	8.94615	9.05466	9.2814	9.01934	10.1463	9.38161	9.49162	6.67842	6.6843	5.40937	5.47904	5.2579	4.70623	5.13437	5.10185	5.56484	5.2613	7.53091	8.52375	8.23752	9.25851	8.12507	4.47726	7.85709	8.37092	7.83995	6.71715	5.67425	5.95607	7.37063	6.24017	7.7298	9.94973	9.16827	6.18618	6.09256	6.40013	5.84604	8.10435	7.96075	8.92581
NGO0930	50S_ribosomal_protein_L31	Genetic Information Processing	0.0106262	4	6	7.73279	7.53184	7.284	7.01076	7.54403	7.80486	7.60794	7.218	6.76741	7.09514	9.40363	9.53655	9.28785	8.90844	9.01994	10.2848	9.67804	8.64119	8.73642	10.6713	7.58791	7.4179	8.25629	8.18573	8.03664	9.62091	7.31458	9.66947	6.27943	6.68156	7.4476	6.34073	7.11677	6.86595	3.71318	8.83661	8.23136	7.24476	8.04794	8.1704	8.05917	4.08637	4.0932	4.93302
NGO0931	50S_ribosomal_protein_L36	Genetic Information Processing	0.00556326	2	6	3.317	3.75871	4.19844	2.96118	4.34392	4.31797	4.42876	1.42561	3.6758	4.42372	7.27588	7.24447	7.68766	6.47571	6.84405	8.10764	8.07661	6.69012	6.3247	8.26473	7.05702	5.70737	6.01243	7.56877	5.72656	7.1611	5.58379	7.2619	4.9759	5.3597	6.17512	4.84794	4.5934	4.97782	3.23706	8.20373	7.41732	5.85252	6.55766	6.79268	5.15639	2.46928	2.67355	2.59037
NGO0932	hypothetical_protein	Hypothetical	N/A	N/A	N/A	3.317	2.46285	3.72113	4.19739	4.97057	2.983	3.44596	4.10929	1.42561	3.70395	5.45479	4.81076	6.60148	5.01035	5.66433	6.25136	6.57238	5.94317	7.17139	6.71166	3.07708	4.01071	4.84998	3.42317	4.5692	4.6872	1.42561	2.9996	4.63383	4.1518	5.20585	4.26325	6.05047	4.67803	2.49437	4.18816	2.94723	4.01648	4.77266	5.76152	4.49034	2.46928	2.16081	2.59037
NGO0933	homoserine_O-acetyltransferase	Energy Metabolism	N/A	N/A	0	5.40682	5.98264	6.13948	6.03149	6.63261	5.88861	6.27548	6.37879	6.86935	6.57952	7.66217	7.62606	7.21697	7.56972	7.57269	7.60297	7.22992	7.6677	7.60046	7.21974	7.74123	7.03004	6.5276	7.61045	6.68376	7.8836	6.63409	7.06051	6.39689	7.86626	7.58642	8.07963	8.2054	8.34295	7.59812	8.14794	7.93352	7.98299	7.78261	7.94615	7.55685	8.17349	8.01742	7.54266
NGO0934	hypothetical_protein	Hypothetical	N/A	N/A	N/A	6.11013	6.01539	6.5791	6.30008	6.8395	5.70972	6.38646	6.30578	5.49416	5.53235	6.36784	6.51347	6.80038	6.11436	6.40744	5.978	5.78579	6.32756	6.58145	6.08576	6.63542	5.70737	6.17935	6.93794	6.03173	5.99604	6.63409	6.60009	6.50549	5.94518	6.30961	6.0623	6.75847	5.99674	6.62133	7.22744	7.15521	6.3938	6.09256	6.74273	5.73214	6.20921	6.25179	5.64518
NGO0936	elongation_factor_P	Genetic Information Processing	N/A	N/A	0	13.3025	12.0652	11.8156	11.2316	11.0287	11.9591	11.6861	11.5024	11.1277	10.9666	11.5876	11.5891	11.2465	11.3875	11.8318	11.1809	10.7125	11.4853	11.1683	10.989	10.2668	11.5555	10.419	10.3986	10.3233	11.2203	11.6313	11.609	10.317	9.63368	9.72791	9.67921	9.76022	9.95947	9.84655	10.5666	11.0496	9.705	9.64041	9.73104	9.10299	10.4423	10.6067	12.5663
NGO0937	hypothetical_protein	Hypothetical	N/A	N/A	N/A	7.62031	7.32565	7.43111	7.86155	7.80586	7.47292	7.03483	7.13621	7.43247	7.47413	6.48431	6.72402	6.37065	6.35059	6.58896	6.09365	6.84738	6.97954	6.35253	6.4928	6.44708	6.30676	6.5276	6.75487	6.7126	6.14416	6.28422	6.31031	6.60647	6.68156	6.84052	5.95607	5.96483	5.92885	6.99754	6.63384	6.7735	6.18618	6.86345	6.63734	5.73214	6.41705	6.26524	5.65847
NGO0938	hypothetical_protein	Hypothetical	0	1	3	4.98787	4.48825	4.44399	3.51403	5.40377	3.92963	4.42876	4.67799	1.42561	3.70395	5.28105	4.95229	5.19908	5.3968	4.90406	5.19726	4.64706	4.80947	3.9851	5.51587	5.07836	4.01071	4.38113	5.32901	4.28722	4.23021	6.20274	5.53514	4.18095	4.34972	5.57072	1.42561	4.5934	5.1069	5.72971	5.38	5.7649	3.61943	5.40071	5.42304	5.47301	5.02055	5.20546	4.99751
NGO0939	hypothetical_protein	Hypothetical	N/A	N/A	0	1.42561	2.86397	1.42561	1.42561	2.68607	2.35302	2.65244	3.11084	1.42561	1.42561	2.28896	1.42561	1.42561	1.42561	2.90945	1.42561	1.42561	1.42561	2.49996	3.03129	2.36374	1.42561	1.42561	2.26148	1.42561	1.42561	1.42561	2.3635	1.42561	2.78376	1.42561	1.42561	1.42561	1.42561	1.81103	2.21676	1.95371	1.42561	1.42561	1.42561	3.15701	2.24089	1.94825	2.01973
NGO0940	tRNA_delta(2)-isopentenylpyrophosphate_transferase	Metabolism of Terpenoids and Polyketides	N/A	N/A	0	3.9582	3.75871	4.6528	4.99456	5.1599	4.47773	4.56251	5.7671	3.6758	5.24923	5.20517	5.30803	5.19908	5.11721	5.57301	4.8458	5.49681	5.26799	5.24559	5.11471	4.52978	5.64401	5.60603	4.4726	6.12058	5.83089	4.15288	4.42616	4.18095	6.00405	6.4326	6.83571	4.99277	4.05819	3.73514	4.56707	4.73201	4.32349	4.95748	5.42304	4.96713	5.57001	5.1628	4.37391
NGO0941	cytosine_deaminase	Genetic Information Processing	N/A	N/A	N/A	4.391	4.57972	4.19844	4.65165	4.62874	4.31797	4.42876	3.70283	1.42561	3.70395	4.90243	4.47648	5.19908	4.30594	4.68746	4.55134	4.3212	4.69689	4.66481	4.30372	4.64874	4.37127	5.03663	3.63719	4.80395	3.54136	4.15288	3.95318	4.9759	4.67719	4.50352	6.0623	3.6344	4.67803	2.61413	3.19194	3.98514	4.01648	3.03501	4.02131	4.49034	3.98003	4.02998	3.27976
NGO0942	hypothetical_protein	Hypothetical	N/A	N/A	N/A	3.317	4.04712	3.72113	3.51403	3.98535	3.81244	3.70822	3.70283	4.39041	3.70395	5.08321	4.03634	4.27384	5.21661	5.13527	5.08947	3.89461	5.4168	5.24559	4.55415	4.34421	5.64401	4.84998	3.91593	4.43531	5.30891	3.74212	4.25586	3.50037	5.05897	3.5623	5.71669	4.3413	5.85759	3.26877	3.97084	3.98514	4.97312	4.56	4.32864	4.74874	4.44485	4.3465	4.1238
NGO0942a	23S_rRNA_(guanosine-2'-O-)-methyltransferase_RlmB	Genetic Information Processing	0.0375154	10	6	3.317	4.74657	3.26927	4.44289	4.97057	4.47773	5.40348	5.65382	4.39041	4.89573	7.22898	7.62606	7.39969	7.41178	7.80386	7.32431	7.49248	7.93677	7.31967	7.56689	6.07934	6.08649	6.25606	5.68265	6.16302	7.52727	6.36132	6.39346	6.50549	8.08622	8.33386	7.60548	6.53922	8.64702	5.43292	5.9827	6.21073	8.3742	7.87658	7.70678	8.3174	8.67117	8.79705	8.28178
NGO0947	dihydrodipicolinate_synthase	Amino Acid Metabolism	0.0038311	3	2	8.02558	8.81016	8.72042	8.05526	8.97549	8.79133	8.37164	8.30866	8.62928	8.41819	8.52386	8.43773	9.02728	8.85575	8.82654	8.90101	9.14095	8.36842	8.57467	8.93121	7.23663	8.54119	8.72915	7.22858	8.81819	8.33222	7.93475	8.24237	8.32764	9.2525	9.06125	8.63804	8.65088	9.58329	7.91184	7.47594	7.32534	9.35429	9.15081	9.28456	9.37319	8.81638	8.35556	8.7056
NGO0948	hypothetical_protein	Hypothetical	N/A	N/A	N/A	9.92649	10.1199	9.93725	9.72701	9.49109	10.3108	9.44354	9.25832	9.19798	8.83625	8.60688	8.64837	9.50278	8.92315	8.85258	9.25734	9.30936	8.66361	8.76257	9.50724	9.29485	8.86592	8.88202	8.93755	8.90816	8.77948	9.14271	8.85042	9.19117	9.42908	7.47645	8.65508	8.50706	9.33104	9.69635	9.14385	9.19808	9.53299	8.16429	8.31405	9.45606	6.15666	6.00955	8.27534
NGO0949	proline_iminopeptidase	Amino Acid Metabolism	N/A	N/A	N/A	3.9582	4.57972	3.89955	4.99456	4.34392	3.38189	4.28085	4.8943	4.85996	4.89573	5.45479	5.30803	6.15497	5.95143	5.33416	6.09365	6.23218	5.26799	5.05451	6.08576	5.91059	5.27684	5.34949	5.7213	5.26216	6.89478	6.50415	5.53514	4.18095	5.16641	6.02675	6.25377	5.55972	4.67803	7.42108	6.3411	5.57913	5.41709	6.76855	6.33418	5.32345	6.37679	6.24502	5.94542
NGO0950	hypothetical_protein	Hypothetical	N/A	N/A	N/A	1.42561	2.46285	1.42561	3.89857	3.76322	1.42561	4.11528	1.42561	3.6758	1.42561	3.67064	1.42561	1.42561	4.30594	3.5859	3.30676	3.26526	3.71819	2.9135	4.55415	3.34368	3.17843	1.42561	3.1239	1.42561	3.92921	1.42561	1.42561	1.42561	3.28635	2.99923	3.22264	3.05633	2.87106	4.14514	3.44943	3.59136	3.61943	4.30932	4.02131	4.49034	5.12198	5.24688	5.05919
NGO0950a	opacity_protein	Cellular Processes/Organismal Systems/Human Disease	N/A	N/A	17	7.05459	7.21737	7.29941	6.62741	6.46423	6.34172	6.02399	6.44826	6.53894	5.97149	1.42561	1.42561	1.42561	1.42561	1.42561	1.42561	1.42561	1.42561	1.42561	1.42561	1.42561	1.42561	1.42561	1.42561	1.42561	1.42561	1.42561	1.42561	4.18095	1.42561	1.42561	1.42561	1.42561	1.42561	1.42561	1.42561	1.42561	1.42561	1.42561	1.42561	1.42561	1.42561	1.42561	1.42561
NGO0952	TonB-dependent_receptor_protein	Cellular Processes/Organismal Systems/Human Disease	N/A	N/A	0	8.16576	8.17707	8.88768	9.18851	9.12407	8.35322	8.6338	8.5488	9.07542	9.24055	8.65734	8.58512	8.33899	8.29046	8.7315	8.54303	8.29875	8.70743	8.56875	8.80612	8.51623	8.67366	8.38128	8.724	8.72224	8.69805	7.01412	9.03314	8.20428	8.92006	8.99301	9.47357	8.678	9.14944	8.74182	8.67935	9.36425	9.37074	8.78943	8.63456	8.95887	8.73421	8.55056	8.84113
NGO0953	hypothetical_protein	Hypothetical	N/A	N/A	N/A	1.42561	1.42561	2.53633	1.42561	3.1592	2.35302	1.42561	1.42561	1.42561	1.42561	3.08516	2.85708	1.42561	3.6047	2.30681	3.66468	1.42561	3.45511	2.9135	1.42561	2.62348	3.51846	3.08302	2.98933	2.65582	1.42561	3.14227	2.9996	1.42561	2.78376	3.95265	4.58578	1.42561	1.42561	2.49437	3.03951	2.58187	3.04444	3.03501	1.42561	1.42561	3.16559	3.42774	2.59037
NGO0955	hypothetical_protein	Hypothetical	N/A	N/A	N/A	5.86847	4.74657	4.32662	5.39091	4.75208	4.13746	4.56251	5.08196	6.40951	6.91041	2.62962	2.85708	3.74875	3.25401	4.43148	3.94565	3.89461	3.12312	4.36603	4.76662	2.73085	1.42561	1.42561	2.59227	1.42561	2.98271	1.42561	2.9996	1.42561	2.78376	1.42561	3.84198	4.3413	1.42561	2.18977	2.76457	2.46507	1.42561	3.60754	4.32864	1.42561	2.09418	1.94825	1.42561
NGO0956	aspartate_kinase	Amino Acid Metabolism	0	1	3	8.62031	8.9393	8.99561	9.013	8.82379	8.96721	8.64127	7.8513	8.11057	8.98397	8.89513	8.64837	8.90309	8.71069	9.07074	8.86895	8.86013	8.72885	8.74169	8.92027	8.84013	8.70496	9.05282	8.60192	8.93286	9.53643	8.05556	8.11965	7.83995	7.9731	9.43642	9.36379	7.89458	7.35348	9.04336	8.73229	8.87585	7.24476	9.47002	9.37744	7.65368	8.67739	8.87797	9.2199
NGO0957	hypothetical_protein	Hypothetical	N/A	N/A	N/A	3.9582	5.32112	4.44399	4.65165	4.34392	5.30942	4.56251	3.11084	4.39041	1.42561	2.88089	1.42561	3.38099	1.42561	1.42561	2.79953	1.42561	1.42561	2.49996	3.03129	2.36374	1.42561	4.07054	2.02074	3.71377	1.42561	1.42561	1.42561	1.42561	1.42561	1.42561	1.42561	1.42561	1.42561	2.55615	1.42561	1.95371	3.04444	1.42561	1.42561	1.42561	1.90046	1.94825	1.42561
NGO0958	ribonuclease_PH	Genetic Information Processing	0.0127757	2	1	5.86847	5.21197	4.55227	5.13926	5.47662	5.35081	4.28085	4.67799	4.85996	3.70395	6.43554	6.15491	5.59269	5.70075	6.55761	5.85222	4.91153	6.40063	6.71606	5.2613	7.20629	6.30676	5.9211	7.0708	5.47983	6.45895	5.58379	5.70784	5.2514	4.67719	5.20585	4.26325	4.5934	4.50032	6.11071	7.1496	6.88438	4.32349	4.95748	5.54497	4.49034	5.14625	4.92793	5.15642
NGO0959	hypothetical_protein	Hypothetical	N/A	N/A	0	4.72074	6.43388	6.27044	6.17204	6.05363	6.63666	5.97744	5.53083	4.39041	6.30738	8.23209	8.50763	8.50769	8.72754	8.57604	8.39332	8.51108	8.91478	8.49582	8.90926	8.72317	8.03789	7.94526	8.39692	7.80196	9.64595	8.16703	8.21979	7.88081	9.62435	9.34552	9.37412	9.04384	10.6899	10.9318	8.71676	8.31289	10.6235	10.0862	10.0357	10.1958	6.39202	6.54976	7.52828
NGO0960	hypothetical_protein	Hypothetical	0.00278552	3	22	5.86847	4.89579	5.55554	5.87569	5.73583	5.50532	5.25486	4.8943	3.6758	4.42372	6.14322	6.64345	5.50396	5.70075	6.64968	5.19726	6.32506	6.82891	6.3247	6.08576	6.02816	7.0051	6.09831	5.9768	6.07684	4.86991	7.23493	7.19399	6.50549	6.00405	6.84052	6.95068	6.05047	5.1069	5.7864	5.96365	6.03742	5.28387	5.83559	5.85867	5.84604	5.82356	5.97721	5.44479
NGO0961	hypothetical_protein	Hypothetical	N/A	N/A	N/A	4.98787	5.64847	5.27185	5.39091	5.67528	5.64477	5.3311	6.69684	4.85996	6.30738	5.74953	5.30803	4.95235	5.30954	5.93254	5.08947	5.49681	5.55158	6.01198	4.9513	5.993	5.76805	5.34949	5.9336	5.66874	5.30891	6.43451	5.49796	5.68099	5.05897	4.89772	5.06909	4.99277	4.83584	5.67069	5.86438	5.70561	4.78793	4.56	4.58019	4.49034	7.41986	8.18228	7.18309
NGO0962	nicotinate_phosphoribosyltransferase	Metabolism of Cofactors and Vitamins	N/A	N/A	0	7.83713	7.83636	7.47246	7.63773	7.61005	7.61499	7.5926	7.56914	7.05386	7.00573	6.81174	6.76267	6.80038	5.95143	6.27875	6.94821	7.02388	5.84175	6.40664	6.55071	6.65802	6.46153	7.31732	6.49031	7.45485	5.91583	6.50415	6.00115	6.70083	6.97403	5.9464	6.83571	5.96483	4.97782	6.64378	6.55337	6.359	5.41709	5.7386	6.4632	6.14188	7.28508	7.48592	7.25469
NGO0963	arginyl-tRNA_synthetase	Genetic Information Processing	N/A	N/A	N/A	8.43323	8.55055	8.80377	8.55566	8.44412	8.59099	8.56475	8.19209	8.68623	8.51853	8.38961	8.72862	8.73841	8.23259	8.57213	8.74197	8.7134	8.38651	8.25188	8.56067	8.12448	8.22225	8.66033	7.86407	8.54927	8.26917	8.10119	8.11965	7.88081	8.74161	8.60603	8.86012	8.3807	8.94165	7.95733	7.81801	7.86309	8.88997	8.40404	8.34783	8.81279	6.08971	6.35602	6.65739
NGO0968	ABC_transporter_permease__amino_acid	Cellular Processes/Organismal Systems/Human Disease	0.0138499	2	18	5.21266	5.26759	5.39215	5.50186	5.73583	5.50532	4.90114	5.53083	5.9321	5.24923	8.11834	8.16236	8.05757	7.74555	8.27752	7.73333	8.17958	8.52356	8.23704	8.08056	7.83342	8.17833	8.01306	8.22538	7.89292	8.04287	8.2705	8.87592	7.79789	7.50853	8.66987	7.97489	7.49786	7.06856	8.25656	8.08111	8.16704	7.20861	8.16429	8.34783	7.68456	7.57458	8.10594	7.61586
NGO0969	hypothetical_protein	Hypothetical	N/A	N/A	N/A	4.391	3.58727	3.51491	1.42561	3.1592	2.71638	1.42561	3.11084	3.6758	1.42561	5.66729	5.30803	5.75519	5.76764	5.29654	6.30032	6.32506	5.99132	5.65719	5.73195	7.09891	6.13333	5.60603	6.72671	5.66874	6.14416	4.72625	5.57138	5.48224	5.26632	6.17512	5.95607	6.41566	5.1069	6.50043	6.67538	6.5562	5.53895	5.92645	5.42304	4.49034	6.61603	7.50019	7.47681
NGO0970	ribose-5-phosphate_isomerase_A	Carbohydrate Metabolism	N/A	N/A	0	5.21266	4.96489	4.99576	4.65165	4.49355	4.81208	4.68463	5.53083	4.39041	4.42372	7.46583	7.03943	7.72727	7.2578	7.22927	7.52282	7.41016	7.20013	7.31967	7.67493	7.81092	7.23697	7.2811	7.54747	6.97312	7.65608	7.01412	7.42876	5.85552	7.00315	7.71305	7.20344	7.30254	7.42902	8.23455	7.52219	7.64692	7.34809	7.60182	7.25128	7.17714	6.85449	7.75236	8.70879
NGO0971	2-C-methyl-D-erythritol_2_4-cyclo_diphosphate_synthase	Metabolism of Terpenoids and Polyketides	N/A	N/A	N/A	5.21266	5.37272	6.03279	6.03149	5.9035	5.61116	5.71897	5.65382	4.85996	5.53235	5.92487	6.15491	6.26685	5.63059	6.33532	6.14816	5.78579	6.50373	5.90317	6.08576	5.54803	5.93607	6.85787	5.47204	6.92465	5.83089	4.72625	5.111	4.9759	6.97403	7.89503	6.25377	6.53922	6.67221	6.04047	5.67809	5.63319	6.83451	8.12654	8.03178	6.88964	6.99403	6.80575	6.4441
NGO0972	2-C-methyl-D-erythritol_4-phosphate_cytidylyltransferase	Metabolism of Terpenoids and Polyketides	N/A	N/A	N/A	5.40682	5.76871	5.83524	5.9557	6.0053	5.46822	5.40348	5.24775	5.49416	4.89573	6.66438	6.80032	6.83707	6.62723	6.75014	6.481	6.71643	6.88089	6.53363	6.90162	5.91999	6.84566	6.09831	5.90593	6.32129	6.76363	5.92634	6.39346	6.39689	7.14051	6.88426	7.37792	6.59724	6.49596	6.54585	6.10077	5.77454	6.25877	6.43937	6.4632	6.77947	6.1685	6.02545	5.6847
NGO0973	DNA_polymerase_III_subunit_epsilon	Genetic Information Processing	N/A	N/A	N/A	5.40682	5.0308	5.65496	6.17204	5.2459	4.75125	5.17431	5.24775	5.49416	3.70395	7.22898	6.72402	7.85792	7.2578	7.37119	7.41593	7.74842	7.35513	7.38845	7.41935	7.1356	7.82647	7.99081	7.07577	7.66118	8.86724	6.63409	6.66844	6.27943	8.36934	8.07558	7.94747	8.12884	8.47949	7.87911	7.35339	7.0873	8.5578	8.41973	8.87363	8.05917	7.58565	7.15883	6.78988
NGO0974	hypothetical_protein	Hypothetical	0.0138499	3	20	7.21814	7.50906	7.40286	7.28264	7.42068	6.89535	7.16498	6.95722	6.53894	7.09514	7.37398	7.29807	7.29813	7.32581	6.95645	7.32431	7.07821	7.31792	7.12376	7.18361	6.83704	7.14865	7.08496	7.11733	6.97312	7.72818	7.15062	7.14687	7.56698	7.4463	7.8069	7.89102	7.52798	7.83292	7.76349	7.04938	7.09116	7.59211	8.0276	7.96804	7.77343	7.94843	8.02534	6.33261
NGO0975	FixS	Cellular Processes/Organismal Systems/Human Disease	0	1	0	1.42561	1.42561	2.53633	2.96118	2.68607	2.35302	1.42561	1.42561	1.42561	1.42561	4.57897	4.47648	4.65356	5.76764	4.7999	5.19726	5.13437	4.44053	4.5721	5.39424	4.16276	5.50822	5.03663	4.24028	5.6085	5.03175	3.74212	3.56277	4.63383	5.05897	6.37242	5.58015	5.77651	6.18306	5.0496	4.59237	4.82847	6.18618	7.62908	7.57033	6.38713	5.83848	5.82192	4.66779
NGO0976	hypothetical_protein	Hypothetical	N/A	N/A	N/A	3.9582	4.66561	4.19844	3.89857	2.68607	3.19879	4.68463	3.70283	3.6758	5.24923	5.85233	5.9011	5.50396	6.21355	5.47548	6.52284	6.23218	5.94317	5.74395	6.16211	5.83315	5.09875	5.20161	5.78349	5.18156	7.0899	5.2994	5.67492	5.48224	5.81965	6.88426	6.71076	6.53922	6.7131	6.56656	5.90491	5.72564	6.73632	7.62908	7.4818	6.46039	6.90841	6.61421	6.20273
NGO0977	acetate_kinase	Carbohydrate Metabolism	N/A	N/A	N/A	10.6104	11.3917	10.3515	10.3127	10.0856	10.9175	10.1201	9.9268	10.0357	10.0894	9.33666	9.70965	10.0937	9.66254	9.79805	9.8484	9.89783	9.47552	9.15485	10.064	10.8398	9.68002	9.7666	10.604	9.9704	9.24029	10.5271	10.4858	10.1599	9.9159	9.52884	8.94574	9.24765	9.43851	10.2032	10.8639	10.7688	9.56907	9.3024	9.56863	9.42896	10.2206	10.059	10.1579
NGO0978	thiol:disulfide_interchange_protein	Genetic Information Processing	0.00278552	2	25	8.3416	7.64065	6.81181	7.53748	8.02738	7.5457	7.89724	7.97406	7.83639	7.82711	10.0537	10.153	10.415	11.1581	9.69026	10.8606	10.4801	9.66523	9.70056	10.8972	9.35743	10.472	10.3853	9.46379	10.2217	9.76497	11.0592	11.7536	11.3325	11.0525	11.3677	11.7296	11.1045	11.5909	9.01675	9.36746	9.51683	11.5416	10.9779	11.0628	11.2607	10.1622	7.56681	6.96558
NGO0979	hypothetical_protein	Hypothetical	0.00143678	2	6	5.57775	6.10939	5.74793	6.41765	6.46423	6.60293	6.02399	6.37879	5.49416	5.24923	6.56209	6.41981	7.0395	6.30634	6.54168	7.03747	7.02388	6.36456	6.11313	7.21974	5.00931	6.42437	6.85787	5.13219	7.0429	7.38582	5.70728	5.67492	4.9759	6.64508	7.04703	7.10759	6.47876	6.18306	6.42465	5.21203	5.18888	5.75541	7.11558	7.9896	6.83561	7.4733	7.18381	6.61037
NGO0980	transferase	Cellular Processes/Organismal Systems/Human Disease	N/A	N/A	N/A	5.21266	4.96489	4.55227	4.65165	4.75208	4.40013	4.11528	5.39628	5.9321	5.76865	6.56209	5.5039	6.37065	5.83155	5.77769	6.43791	6.02624	6.25057	6.23781	6.43246	7.02696	6.34704	6.3289	6.90202	6.20425	5.64424	6.63409	6.50983	6.50549	5.52995	6.65095	7.05716	6.65301	6.49596	6.58408	6.86169	7.04815	6.25877	6.37637	6.26506	6.72106	7.34103	7.06207	6.06991
NGO0981	peptidyl-prolyl_cis-trans_isomerase	Genetic Information Processing	N/A	N/A	N/A	6.31697	5.91481	6.06924	6.47302	6.39095	5.80195	5.71897	6.22888	6.10943	5.76865	9.25711	8.8412	9.97943	10.6356	9.47662	9.92445	10.0819	9.29583	9.37418	10.3058	9.33833	8.98545	7.84959	9.5493	7.85464	9.46086	10.881	11.4658	9.87646	8.87354	7.89503	8.41601	8.88999	9.63736	9.45566	9.51603	9.43802	9.60427	8.32291	8.1704	9.62476	9.02105	9.07866	9.24977
NGO0983	Lip	Environmental Information Processing	0.0128732	2	15	5.21266	4.39038	4.6528	5.39091	5.32701	3.68401	4.90114	3.11084	4.39041	4.42372	7.61188	7.76576	7.49457	7.60664	7.47546	7.43795	7.45191	8.00859	7.80552	7.79951	6.80196	7.17124	7.89822	7.43212	7.66118	7.35578	9.34589	9.67778	7.92055	8.38047	8.13107	6.77459	7.43564	8.14811	8.76183	6.98005	7.43867	8.12551	8.1828	8.33104	7.62212	7.22403	8.01742	6.71567
NGO0984	hypothetical_protein	Hypothetical	N/A	N/A	N/A	7.65879	7.31255	7.58986	7.40149	7.32563	7.24054	7.65299	8.38144	7.67691	8.15271	5.80184	5.08099	5.08105	4.76901	5.13527	4.97285	5.13437	4.91376	4.83374	4.76662	5.64194	3.51846	5.34949	5.31219	5.41089	5.30891	6.11638	5.74002	4.9759	4.94276	5.33809	6.57393	4.5934	5.22525	4.62951	5.21203	5.08379	5.13694	4.95748	5.14274	4.74874	6.62465	6.86873	6.19364
NGO0986	SsrA-binding_protein	Genetic Information Processing	0.0489523	7	22	10.5857	9.6819	10.3404	9.51933	9.89354	9.76556	9.51848	9.48167	9.32893	9.66218	8.11318	8.30005	8.1479	8.93771	7.88813	8.76828	8.12902	7.89947	8.00267	8.7578	7.33805	7.90943	7.77343	8.56971	8.71513	8.80192	7.80289	8.76721	7.95922	8.66172	8.55284	7.83228	8.63712	9.58879	8.64505	9.04664	7.94423	8.98918	9.2419	9.18528	9.21298	8.61176	8.40948	9.16522
NGO0987	ADP-heptose--LPS_heptosyltransferase_II	Glycan Biosynthesis and Metabolism	N/A	N/A	N/A	5.86847	6.04741	5.65496	5.39091	5.73583	5.43014	6.4895	6.57791	6.26728	5.24923	7.58978	7.8399	7.3242	7.36944	7.57269	7.17496	7.1811	7.75382	7.75432	7.18361	7.39295	9.40305	9.4288	8.60106	9.33625	7.47234	7.42636	9.54555	8.94369	8.11317	8.16691	8.75335	7.89458	8.87118	8.36603	8.93389	7.55216	8.80779	7.85366	8.22596	8.51932	8.19533	8.07195	7.53189
NGO0988	methylated-DNA--protein-cysteine_methyltransferase	Genetic Information Processing	N/A	N/A	N/A	5.21266	6.38463	6.60414	7.04768	6.69482	6.40182	6.45596	7.00409	5.9321	7.09514	7.71076	7.53971	7.47143	7.47305	7.46705	7.06604	7.1811	7.98505	7.60046	7.50967	7.89177	6.03808	6.5276	7.38886	6.65433	8.62439	8.00845	7.85969	7.56698	7.50853	7.4476	7.29332	7.43564	8.19213	9.09922	8.19356	7.93781	8.16377	7.94325	7.51192	7.55685	7.91195	7.66384	7.46176
NGO0990	AraC_family_transcriptional_regulator	Environmental Information Processing	N/A	N/A	0	1.42561	3.3898	3.26927	4.19739	3.49646	2.983	3.44596	1.42561	1.42561	1.42561	5.48715	5.96888	6.37065	6.35059	6.47612	6.64152	6.49456	7.09405	5.70123	6.16211	5.44752	5.98798	5.60603	5.37829	5.66874	6.45895	5.13274	5.67492	6.15153	7.38127	7.15807	7.56996	6.90346	7.1601	5.0496	5.40853	5.42821	7.31446	6.95249	7.06066	6.94171	4.793	3.89401	4.19998
NGO0991	succinyl-diaminopimelate_desuccinylase	Amino Acid Metabolism	0	1	5	5.73046	5.68968	5.70219	5.27062	5.9553	5.64477	5.828	5.39628	5.49416	6.14922	6.99112	6.87278	6.76274	6.76432	6.93222	6.481	6.57238	6.88089	7.30551	6.08576	6.69127	7.0051	7.16664	6.52343	6.74088	6.89478	5.92634	6.33155	7.09754	7.19198	6.84052	7.20344	7.26725	7.61303	6.81427	6.72709	6.78307	7.13346	6.95249	6.691	7.37946	5.94567	5.46132	5.78507
NGO0992	hypothetical_protein	Hypothetical	N/A	N/A	N/A	6.65842	6.50474	7.34466	7.68536	7.50985	6.95002	7.35877	7.13621	7.43247	7.33425	4.99569	3.74871	4.65356	4.10973	4.6277	4.37724	4.91153	5.34433	4.25034	4.55415	5.09512	5.64401	6.17935	5.2866	6.16302	3.92921	5.2994	5.06074	5.68099	5.05897	5.06011	5.95607	4.99277	5.99674	5.21697	5.47746	5.47636	6.02901	5.7386	4.97881	5.84604	5.21667	4.78475	4.16242
NGO0993	hypothetical_protein	Hypothetical	N/A	N/A	N/A	6.11013	5.32112	6.20645	6.23749	6.72494	5.88861	6.02399	6.44826	5.9321	6.69846	5.45479	5.19902	5.08105	5.30954	5.29654	5.29748	5.13437	5.48577	5.46613	5.62798	4.97348	5.0006	4.84998	4.74925	5.66874	5.91583	4.72625	4.77875	5.48224	5.60804	6.24394	6.77459	5.96483	6.97082	5.18657	5.39434	5.3528	6.68459	5.52241	6.26506	5.73214	5.73863	5.27384	5.11832
NGO0994	Laz	Energy Metabolism	0.00833324	4	25	8.91863	8.5945	8.12739	8.126	8.39815	8.41279	8.28843	8.38144	8.11057	8.55049	9.15296	9.7195	9.22699	8.81689	9.946	9.14806	8.76398	9.3429	8.63818	9.13409	9.29395	9.34959	9.57802	9.32102	9.81959	8.54677	9.15358	9.37465	9.31561	9.87713	9.25685	9.33234	9.82837	9.84464	8.78093	9.83405	9.61117	9.93255	9.16018	9.19459	9.22353	8.58443	7.57493	7.49541
NGO0995	hypothetical_protein	Hypothetical	N/A	N/A	N/A	5.40682	5.51722	5.55554	6.23749	6.31374	5.13075	5.87956	5.24775	5.21201	5.24923	7.15062	6.97506	7.07063	7.28083	6.6791	6.481	6.41231	7.57611	7.26217	6.4928	7.0485	7.27919	6.85787	6.64547	6.84874	7.1611	6.57059	6.82635	6.50549	6.85131	7.122	6.83571	7.07656	7.24617	6.92609	6.95136	6.5562	7.53486	7.80669	8.05242	7.21994	9.09651	8.86259	7.97504
NGO0996	preprotein_translocase_subunit_SecA	Genetic Information Processing	N/A	N/A	0	10.7771	10.6397	10.721	10.8349	10.4613	10.8881	10.5671	10.851	10.7138	10.7566	10.2378	10.0277	10.0436	10.7053	9.92006	10.4778	10.0951	10.0862	10.3836	10.4228	9.57184	10.5473	11.0283	9.46758	10.7868	9.46086	9.84545	9.83463	9.95509	10.3742	9.61568	9.71216	10.2816	10.2226	9.39207	9.55627	9.6192	10.1952	9.64041	9.85368	9.67944	8.77733	8.60043	9.93838
NGO0998	DNA_primase	Genetic Information Processing	0.0371845	3	6	7.58078	7.69212	7.22069	7.77615	7.54403	7.72876	7.90967	8.15104	8.34086	7.60163	7.60455	7.56179	7.62613	7.4325	7.75636	7.69727	7.45191	7.75382	7.67944	7.72606	7.50311	8.09808	7.69303	7.51309	8.03664	6.76363	8.14542	7.80004	8.88465	7.4463	5.9464	6.57393	7.46709	7.1601	6.56656	7.64371	7.2989	6.97028	5.7386	5.65733	6.04986	6.08971	5.849	7.69199
NGO0999	RNA_polymerase_sigma_factor_RpoD	Genetic Information Processing	N/A	N/A	0	10.4552	10.1311	10.1812	10.2782	9.73617	10.0118	10.4315	10.0603	10.1	10.7566	9.68123	9.30751	9.85981	10.2132	9.44914	9.45382	9.83612	9.67261	10.0195	9.88443	9.03067	10.7008	10.7785	9.16897	10.6313	9.34336	9.54886	9.47341	9.73877	10.0013	8.76648	9.30019	10.0313	10.0136	8.72745	9.28079	9.31399	10.0238	8.86014	8.90801	9.97002	7.56566	7.19087	10.0507
NGO1000	phage_associated_protein	Cellular Processes/Organismal Systems/Human Disease	N/A	N/A	N/A	4.98787	4.48825	3.89955	3.89857	3.98535	3.68401	3.11515	4.10929	3.6758	4.42372	2.62962	3.74871	1.42561	3.6047	2.90945	1.42561	3.26526	2.65852	1.42561	1.42561	3.75104	5.0006	1.42561	3.77114	3.71377	1.42561	4.15288	5.2065	6.01113	3.28635	2.99923	4.26325	3.05633	1.42561	3.44372	3.931	3.0222	1.42561	1.42561	1.42561	3.15701	4.13659	3.32148	2.26009
NGO1001	phage_associated_protein	Cellular Processes/Organismal Systems/Human Disease	0.00833324	2	2	5.57775	5.0308	5.44871	5.87569	5.47662	4.75125	5.53812	5.7671	4.85996	6.44987	4.99569	4.6535	5.08105	5.70075	4.68746	5.29748	3.26526	5.55158	4.98466	6.00514	6.05398	8.0743	8.32903	5.99268	7.96657	5.54095	6.28422	6.50983	7.66382	5.52995	5.06011	6.0623	5.43764	6.06157	5.81144	6.15215	5.55692	5.75541	5.63458	5.42304	5.15639	6.37168	5.59542	4.19998
NGO1002	phage_associated_protein	Phage Associated	N/A	N/A	N/A	1.42561	3.91059	3.89955	5.13926	4.62874	3.38189	4.68463	4.10929	4.39041	4.89573	3.41152	3.38095	4.03639	4.47784	3.11699	4.37724	3.26526	4.12635	3.65523	3.60284	4.84046	4.37127	4.63497	4.90378	4.28722	2.98271	4.15288	3.40175	4.63383	3.92058	4.89772	1.42561	4.03317	3.3989	4.045	4.56707	4.90116	4.5748	5.12101	3.04788	1.42561	5.96618	5.63747	5.31629
NGO1003	phage_associated_protein	Phage Associated	N/A	N/A	N/A	4.391	2.46285	4.44399	3.89857	4.49355	4.03749	4.79702	5.24775	1.42561	1.42561	4.3129	3.74871	4.47653	3.88074	4.6277	4.70623	1.42561	4.2923	4.36603	3.99796	5.00931	4.78129	4.84998	5.10312	4.69145	4.47726	5.2994	4.16217	5.68099	4.34972	4.71433	4.26325	4.03317	2.87106	4.26826	4.22127	4.69151	4.01648	3.60754	3.04788	4.17323	5.21667	4.76579	4.16242
NGO1004	phage_associated_protein	Cellular Processes/Organismal Systems/Human Disease	0	1	8	4.98787	4.74657	3.72113	4.65165	4.97057	5.03225	4.79702	6.14763	6.40951	3.70395	4.23762	3.38095	4.47653	3.6047	3.5859	3.94565	4.3212	3.12312	4.66481	3.03129	4.84046	5.76805	4.38113	5.17936	4.5692	5.03175	4.46873	5.00864	4.63383	3.92058	4.2553	4.58578	4.99277	4.67803	3.87952	3.80394	3.91508	5.41709	3.60754	4.32864	3.76049	4.40478	4.51587	3.60553
NGO1005	phage_associated_protein	Cellular Processes/Organismal Systems/Human Disease	0	1	8	6.49779	6.16881	6.60414	6.62741	7.22387	6.38206	6.58565	6.57791	6.76741	7.33425	4.80261	5.30803	4.47653	4.8948	4.90406	4.55134	4.64706	4.69689	4.83374	4.9513	6.23788	5.27684	5.60603	6.28239	6.03173	5.64424	6.43451	5.2065	6.39689	5.16641	5.67425	6.57393	3.6344	5.22525	5.45855	5.55602	5.46447	5.85252	6.37637	6.33418	6.04986	7.16619	6.66072	5.53412
NGO1006	phage_associated_protein	Phage Associated	N/A	N/A	0	5.21266	4.39038	4.19844	4.65165	4.49355	3.54173	4.11528	4.67799	3.6758	6.14922	3.54754	1.42561	2.85711	3.88074	3.44808	2.79953	3.89461	3.12312	2.9135	3.60284	3.7941	2.70078	4.07054	3.86937	3.71377	3.92921	4.72625	2.9996	1.42561	2.78376	4.71433	4.84794	1.42561	3.3989	3.17108	3.38984	3.0926	4.01648	3.03501	3.04788	3.15701	3.77118	3.20533	2.59037
NGO1007	phage_associated_protein	Phage Associated	N/A	N/A	N/A	4.98787	5.56232	5.91755	5.39091	5.9035	5.64477	5.47238	5.96992	6.40951	4.42372	4.90243	5.30803	4.95235	4.63093	4.85294	4.37724	4.64706	3.93758	4.83374	4.76662	4.95523	5.43517	6.09831	4.51772	6.49742	2.98271	4.46873	4.57795	4.63383	4.1518	6.17512	6.0623	4.80712	4.67803	4.59497	4.46103	3.8412	4.97312	6.24145	5.94966	4.96713	4.71368	4.51587	4.27219
NGO1009	phage_associated_protein	Phage Associated	N/A	N/A	N/A	6.31697	5.64847	6.10479	6.41765	6.69482	5.26681	5.66118	6.69684	5.72977	6.14922	4.8534	4.81076	5.59269	5.11721	4.35945	5.19726	4.3212	4.69689	4.83374	5.11471	5.51116	4.89518	5.71891	5.30371	5.54561	5.54095	5.44864	6.07862	6.60647	4.34972	6.17512	5.84136	4.5934	5.53087	5.6652	5.00298	5.11461	6.02901	6.0119	4.32864	5.47301	6.93982	6.32425	4.19998
NGO1010	phage_associated_protein	Phage Associated	0.0369734	4	4	8.71463	7.71221	8.4576	8.65468	9.16856	7.78996	8.35356	8.36359	8.74102	8.48585	5.69523	6.0336	4.03639	5.95143	5.50874	5.39113	5.78579	5.01091	5.46613	5.62798	6.36701	5.70737	6.09831	6.54151	5.66874	6.56783	7.15062	7.95165	6.39689	5.16641	4.2553	5.06909	4.80712	5.92885	6.03198	6.19361	5.91199	6.45684	5.2677	5.42304	5.47301	6.62465	6.29177	5.96693
NGO1011	phage_associated_protein	Phage Associated	0.00261191	4	4	8.67764	7.80864	8.63195	8.85538	9.45563	7.35635	8.09522	8.5488	8.68623	9.05252	5.12504	4.47648	5.19908	5.70075	5.09194	4.37724	5.13437	5.01091	5.1847	5.2613	6.44708	4.37127	5.20161	6.53792	5.26216	5.91583	7.46178	7.95849	6.01113	4.81619	2.99923	4.26325	3.6344	6.29509	6.01484	6.55972	5.94652	4.78793	3.60754	4.32864	6.04986	6.4754	6.27856	5.78507
NGO1012	phage_associated_protein	Phage Associated	0.0255795	4	15	10.8824	10.6423	11.2067	11.147	11.5799	10.2725	11.1032	10.812	11.351	11.3446	7.40806	7.29807	6.76274	8.26759	7.15794	7.52282	6.6462	7.52804	7.63484	7.64867	8.8755	7.75349	8.52754	9.1307	8.39778	7.3251	8.94421	9.60558	8.20428	6.75188	5.67425	6.0623	7.23108	8.03984	8.72087	9.13538	8.533	7.91732	7.45723	6.74273	7.96169	9.59367	9.4549	9.20981
NGO1013	phage_repressor__phage_associated_protein	Phage Associated	0	2	4	8.19223	8.10294	9.06483	8.92647	9.44662	7.2623	8.66346	8.25155	9.11744	9.05252	6.10212	6.37058	6.15497	6.76432	6.27875	5.47902	6.23218	6.69012	6.79929	6.16211	6.90474	5.70737	4.38113	6.67197	4.69145	6.76363	8.05556	8.40635	7.35128	6.11503	6.02675	6.34073	5.87375	7.47727	6.82904	6.98949	6.25271	7.67393	5.83559	5.94966	6.77947	7.88173	7.76187	7.2238
NGO1015	phage_associated_protein	Phage Associated	N/A	N/A	N/A	1.42561	2.46285	1.42561	2.96118	1.42561	1.42561	1.42561	1.42561	1.42561	1.42561	2.28896	1.42561	1.42561	1.42561	1.42561	1.42561	1.42561	1.42561	1.42561	1.42561	1.97354	3.51846	3.08302	3.69241	4.12144	1.42561	1.42561	2.3635	1.42561	1.42561	1.42561	1.42561	1.42561	1.42561	4.06221	4.22127	4.36976	1.42561	1.42561	1.42561	1.42561	1.42561	1.42561	1.42561
NGO1020	phage_associated_protein	Phage Associated	N/A	N/A	N/A	1.42561	3.15558	3.51491	3.89857	4.34392	3.38189	3.11515	3.11084	4.85996	4.89573	2.62962	1.42561	2.85711	2.75881	2.90945	1.42561	1.42561	1.42561	2.9135	3.03129	2.73085	4.37127	5.20161	5.12257	5.47983	1.42561	1.42561	4.77875	4.9759	3.28635	3.5623	3.22264	1.42561	1.42561	5.45219	5.4365	4.98709	3.61943	1.42561	3.04788	3.15701	2.24089	1.94825	2.59037
NGO1024	hypothetical_protein	Hypothetical	N/A	N/A	N/A	7.3177	6.5941	6.9933	6.89395	7.43896	6.47824	6.73288	7.36886	7.05386	7.33425	10.3049	10.2308	9.44457	10.7348	10.0096	9.65988	9.37592	10.3623	10.2253	8.99512	10.1311	9.47743	8.1398	10.1075	7.81531	10.4086	8.23	9.83648	8.71425	8.21619	8.31801	8.60332	7.87127	8.17761	9.83258	10.6455	10.7841	8.12551	7.92137	8.1704	8.78456	8.92322	8.12449	8.5701
NGO1025	hypothetical_protein	Hypothetical	N/A	N/A	N/A	5.40682	5.26759	5.50312	5.13926	5.9035	4.8704	4.99814	5.7671	5.72977	4.89573	7.06775	7.03943	7.00767	6.16481	6.63474	7.00833	7.41016	6.93106	7.0745	6.85643	6.79687	7.27919	6.85787	7.74126	7.17308	6.51442	6.28422	7.12272	7.46316	7.42495	6.74885	7.10759	6.94872	6.79155	7.87793	7.78316	7.86309	6.45684	6.76855	7.01932	6.83561	5.81604	5.87557	6.23853
NGO1026	ferredoxin	Cellular Processes/Organismal Systems/Human Disease	N/A	N/A	N/A	7.41083	7.36425	7.85253	8.3641	8.02738	7.79743	7.73909	7.47247	8.1516	8.06694	8.52386	8.35165	8.35171	8.70218	8.25817	8.41568	8.32145	8.51536	8.62113	8.5178	7.93171	9.04781	8.9869	8.9314	8.88302	8.87784	7.59534	9.12411	8.66831	9.39655	9.11728	8.78467	9.30096	9.68949	9.42118	8.79551	8.63691	9.78081	9.06361	9.06857	9.56793	7.89603	7.87353	8.0896
NGO1027	hypothetical_protein	Hypothetical	N/A	N/A	N/A	1.42561	1.42561	1.42561	1.42561	1.42561	1.42561	1.42561	3.11084	1.42561	1.42561	3.41152	1.42561	2.85711	2.75881	2.90945	3.30676	4.3212	3.71819	3.21318	3.60284	3.21765	2.70078	3.08302	2.78084	3.11958	1.42561	1.42561	2.3635	3.50037	2.78376	1.42561	3.22264	3.05633	1.42561	3.35929	3.26148	2.86694	3.04444	3.03501	4.02131	4.17323	4.44485	4.42161	3.12128
NGO1028	transketolase	Carbohydrate Metabolism	N/A	N/A	16	9.231	9.76115	9.51415	9.51275	9.1903	9.88079	9.45206	8.64063	8.37591	8.93639	8.96547	9.15614	9.1562	8.81689	8.64845	9.00053	8.95026	8.5317	8.56875	9.23461	8.99563	8.79497	9.54023	8.49102	9.50639	9.00904	8.42201	8.58484	8.52099	9.9159	9.10809	9.3217	9.42619	9.30455	9.34749	8.87783	9.10673	9.25146	9.08345	9.08869	8.98392	7.86547	7.94623	8.68793
NGO1029	fumarate_hydratase	Carbohydrate Metabolism	N/A	N/A	N/A	7.21814	7.8725	7.62695	7.99983	7.92736	7.93248	8.03976	6.06152	7.61957	8.19376	7.01343	7.2169	10.2817	10.3143	10.3812	10.0224	10.1783	7.04933	7.15569	10.3472	5.7513	6.78834	7.96822	5.7465	7.93022	8.95998	6.91537	8.92909	6.39689	8.21619	7.8069	10.2831	10.2276	11.7105	6.01484	6.08322	4.97031	11.5951	8.35592	8.42898	11.2322	5.70645	4.96158	5.29939
NGO1030	hypothetical_protein	Hypothetical	N/A	N/A	0	4.391	4.28514	3.89955	4.83345	4.62874	4.31797	4.79702	4.8943	5.49416	5.53235	7.01343	7.27152	7.1602	7.3035	7.26851	7.00833	7.13057	7.27972	7.33369	6.94544	8.02807	6.7588	5.60603	7.66914	6.62428	6.56783	7.71757	6.87054	8.20428	6.11503	6.96794	7.45783	5.77651	5.99674	6.67408	7.42816	7.58808	5.53895	6.61335	6.26506	5.95156	8.0285	8.21207	7.68228
NGO1031	single-stranded_DNA_binding_protein	Genetic Information Processing	0.00171467	2	13	6.41022	5.64847	4.6528	6.10348	5.9553	5.80195	5.92933	6.06152	5.9321	6.14922	7.84742	7.78465	7.92759	7.47305	7.5805	7.78579	7.45191	7.68242	7.47955	7.97884	8.57527	7.5094	7.6652	8.17882	7.73329	7.55397	7.62688	7.76147	8.13841	6.64508	7.71305	6.89434	6.94872	5.99674	7.61667	8.34641	8.39318	6.63094	7.26209	7.13996	6.30993	7.55218	7.93156	8.44178
NGO1032	hypothetical_protein	Hypothetical	N/A	N/A	0	7.3177	6.75773	6.9933	6.72184	6.91981	6.76419	7.07953	7.3326	6.76741	7.33425	8.31074	8.32608	8.02616	7.9887	8.32015	8.18779	7.96572	8.71461	8.63818	8.19386	7.47476	8.02555	7.12638	7.51309	7.31144	7.65608	8.3099	8.38621	8.10431	7.58753	8.51163	8.22372	7.55749	7.24617	7.05309	7.3013	7.48924	7.59211	7.78261	7.9896	7.65368	8.02199	8.42153	8.20026
NGO1033	transglycosylase	Cellular Processes/Organismal Systems/Human Disease	N/A	N/A	N/A	5.99437	5.64847	5.9954	7.08369	6.94562	4.8704	6.15522	5.08196	6.10943	5.53235	6.70609	6.87278	6.64352	6.39351	6.55761	6.03698	6.1329	6.59994	6.79929	6.00514	6.88572	6.08649	5.34949	6.16128	5.6085	6.34116	6.50415	6.12804	6.15153	6.75188	7.53248	6.89434	6.47876	7.90524	5.55079	5.9827	6.4817	7.38094	6.95249	6.11599	6.46039	6.5766	6.7205	5.46007
NGO1034	hypothetical_protein	Hypothetical	N/A	N/A	0	1.42561	2.46285	1.42561	1.42561	1.42561	1.42561	3.11515	1.42561	3.6758	1.42561	2.62962	1.42561	1.42561	1.42561	2.65385	2.79953	1.42561	1.42561	2.49996	3.03129	1.42561	1.42561	1.42561	1.42561	3.45105	1.42561	1.42561	2.3635	1.42561	1.42561	1.42561	1.42561	1.42561	1.42561	1.81103	1.42561	2.16839	1.42561	1.42561	1.42561	3.15701	2.72987	2.67355	2.01973
NGO1040	hypothetical_protein	Hypothetical	0.0122575	5	7	3.9582	2.86397	4.05714	4.83345	5.2459	3.68401	4.79702	4.8943	4.39041	4.89573	5.16567	5.59263	5.40937	5.70075	4.7448	5.29748	4.91153	5.99132	5.05451	4.55415	2.99999	6.60127	4.07054	2.52044	3.45105	5.99604	3.14227	2.9996	4.9759	5.05897	7.47645	8.73743	6.1313	5.43607	2.98816	4.22127	3.80268	5.94347	6.16893	6.19245	7.08753	2.8036	2.93266	2.44086
NGO1040a	opacity_protein	Cellular Processes/Organismal Systems/Human Disease	N/A	N/A	N/A	10.3766	10.7866	10.8895	9.72131	9.8869	10.3659	9.97096	10.4341	9.84883	9.74736	4.38431	5.5039	4.27384	5.30954	4.85294	4.37724	5.64857	4.91376	5.74395	4.76662	3.21765	7.66075	8.44812	8.54485	8.30618	6.40126	4.72625	9.89645	10.361	5.26632	6.70073	7.91953	5.77651	5.1069	8.71757	7.79128	5.78413	5.13694	4.56	4.79349	6.22835	6.71216	6.27856	5.19353
NGO1041	exopolyphosphatase	Nucleotide Metabolism	N/A	N/A	0	7.16566	7.29933	7.35943	7.58848	7.22387	7.73655	7.14409	7.2954	7.49757	7.09514	8.19353	8.02609	7.18886	7.79437	7.75636	8.00812	7.53195	7.79503	8.12057	7.99977	6.47282	7.25823	7.60787	6.42558	7.84165	7.12594	5.70728	6.58249	6.39689	9.17789	8.63191	8.72133	9.06454	8.30336	6.86052	6.62781	6.76869	8.43803	9.03333	8.93048	8.48465	6.92246	6.74948	6.8256
NGO1043	hypothetical_protein	Hypothetical	N/A	N/A	N/A	12.9116	12.1674	11.643	11.461	11.1292	11.9151	11.4233	10.7412	10.8694	10.5898	9.92132	9.86862	11.146	11.7147	10.8037	10.4237	10.2569	10.4552	10.2253	10.8051	10.4204	11.5273	10.739	10.8284	10.4247	10.6627	11.7772	11.9217	11.1812	10.0157	9.66664	9.99256	10.9209	11.0343	10.695	10.8642	10.7189	11.0987	10.2399	9.96125	11.0277	10.0987	10.779	11.4338
NGO1044	hypothetical_protein	Hypothetical	N/A	N/A	N/A	6.31697	6.98943	6.72319	7.11881	6.35286	6.51498	6.76061	6.57791	6.96455	7.47413	7.20009	7.16014	7.24453	7.32581	7.16835	6.81988	7.71453	7.65284	7.49211	7.14655	7.69009	7.14865	6.90624	7.65759	7.0429	6.76363	7.83025	7.44832	7.16528	7.60662	7.00802	8.0018	7.33699	8.22076	7.66409	7.70513	7.7309	8.18253	6.99502	7.28655	8.08255	7.22686	7.338	7.05355
NGO1045	tryptophanyl-tRNA_synthetase	Genetic Information Processing	0	1	6	7.96546	8.28828	8.67981	8.64267	8.73783	8.20943	8.54895	8.06526	8.41012	8.23368	7.89024	8.43773	8.10344	7.66031	8.35245	7.58334	7.81392	7.91201	7.86465	7.95761	8.07078	7.73844	7.82465	7.8233	7.70487	8.59898	7.42636	7.66445	7.66382	8.52794	8.57968	8.97319	7.69662	8.93302	8.24468	7.8649	7.93781	8.96772	8.43526	8.1704	8.48465	8.52357	8.41251	8.30725
NGO1046	ClpB_protein	Cellular Processes/Organismal Systems/Human Disease	0	3	20	9.15229	8.57817	8.14455	9.08579	8.01525	8.18116	9.15602	8.79515	9.11744	9.27921	9.85339	9.87745	10.418	10.3282	9.66108	9.96671	9.99279	10.6361	10.5624	10.7536	9.22188	11.9444	11.1908	9.71086	11.2209	9.62721	9.33638	9.40999	11.1057	11.5992	8.21905	9.25618	11.3178	11.1241	7.69665	10.1855	9.54171	11.1496	8.8716	8.57875	10.7714	6.90488	6.987	10.017
NGO1047	aminotransferase	Amino Acid Metabolism	N/A	N/A	0	8.21822	8.5999	8.59499	8.59359	8.59028	8.79879	8.36263	7.95033	8.5394	8.51853	7.63365	7.72721	7.24453	7.5509	7.04949	7.81973	7.93661	7.20013	7.17139	7.72606	7.53702	7.21539	7.4859	7.74439	7.64631	8.08008	7.42636	7.67279	7.02646	7.76794	8.33386	7.37792	7.69662	7.8875	8.13413	7.67035	7.74075	7.96143	8.12654	8.29685	7.3019	8.31856	7.94205	7.21485
NGO1048	hypothetical_protein	Genetic Information Processing	0.0174118	2	1	5.21266	5.80665	5.14047	4.99456	5.40377	5.70972	4.79702	5.53083	6.26728	5.76865	5.38781	4.95229	6.03366	6.06207	5.80469	5.47902	6.23218	5.4168	5.78544	5.73195	4.62574	5.50822	3.66796	5.07344	4.69145	6.76363	4.46873	4.89835	5.2514	6.40431	6.70073	5.95607	7.69662	6.7131	5.86506	5.33612	5.3528	6.63094	6.90866	6.97675	6.72106	7.24653	6.82856	5.84441
NGO1049	hypothetical_protein	Hypothetical	N/A	N/A	N/A	8.7507	7.11546	7.8937	7.73147	8.27129	7.80486	7.63813	7.40423	6.96455	7.00573	7.80968	7.94443	7.60502	7.66031	7.41555	8.56321	8.29875	6.8022	6.67257	8.02039	7.51553	6.60127	6.6463	7.12932	6.87449	8.26917	6.80935	7.35812	4.18095	7.52869	8.82373	6.77459	7.07656	6.63013	5.88406	8.91173	8.17251	6.3938	7.94325	8.09283	6.04986	5.76229	5.64779	6.46691
NGO1051	hypothetical_protein	Hypothetical	N/A	N/A	N/A	4.391	4.39038	3.72113	4.44289	4.75208	3.38189	4.79702	4.8943	5.49416	7.40589	1.42561	1.42561	1.42561	1.42561	1.42561	1.42561	3.26526	1.42561	2.49996	1.42561	1.42561	1.42561	1.42561	2.15197	1.42561	3.92921	1.42561	1.42561	1.42561	1.42561	1.42561	1.42561	1.42561	1.42561	1.42561	1.42561	1.95371	1.42561	1.42561	1.42561	1.42561	2.46928	1.94825	1.42561
[truncated: 957 more rows]
[truncated: 21 more columns]
