# Supplementary material for: Global Network Analysis of Neisseria gonorrhoeae Identifies Coordination between Pathways, Processes, and Regulators Expressed during Human Infection
Source: mSystems. 2020 Feb 4;5(1):e00729-19. doi: 10.1128/mSystems.00729-19 (PMC7002116; doi:10.1128/mSystems.00729-19)
Supplement: TABLE S4 [file mSystems.00729-19-st004.xlsx]

## Sheet: Sheet1
Table S4. Fold change data for all genes comparing perturbations to controls
aWhether the gene is a differentially expressed gene (DEG) for the comparison, defined as a p-value < 0.05 and a log2 fold change of < -1 or > 1, is indicated..
Gene	CpXWT_v_CpxAKO_FC	CpXWT_v_CpxAKO_p_value	CpXWT_v_CpxAKO_DEGa	CpXWT_v_CpxRKO_FC	CpXWT_v_CpxRKO_p_value	CpXWT_v_CpxRKO_DEG	FemaleCDM_v_FemaleLavage_FC	FemaleCDM_v_FemaleLavage_p_value	FemaleCDM_v_FemaleLavage_DEG	H2O2Cont_v_H2O2Treat_FC	H2O2Cont_v_H2O2Treat_p_value	H2O2Cont_v_H2O2Treat_DEG	MaleCDM_v_MaleSwab_FC	MaleCDM_v_MaleSwab_p_value	MaleCDM_v_MaleSwab_DEG	MisRWT_v_MisRKO_FC	MisRWT_v_MisRKO_p_value	MisRWT_v_MisRKO_DEG	PMN10min_v_PMN180min_FC	PMN10min_v_PMN180min_p_value	PMN10min_v_PMN180min_DEG	PMN10min_v_PMN360min_FC	PMN10min_v_PMN360min_p_value	PMN10min_v_PMN360min_DEG	WT_Minus_1hr_v_FurKO_Minus_1hr_FC	WT_Minus_1hr_v_FurKO_Minus_1hr_p_value	WT_Minus_1hr_v_FurKO_Minus_1hr_DEG	WT_Plus_1hr_v_FurKO_Plus_1hr_FC	WT_Plus_1hr_v_FurKO_Plus_1hr_p_value	WT_Plus_1hr_v_FurKO_Plus_1hr_DEG	WT_Plus_1hr_v_WT_Minus_1hr_FC	WT_Plus_1hr_v_WT_Minus_1hr_p_value	WT_Plus_1hr_v_WT_Minus_1hr_DEG	WT_Plus_1hr_v_WT_Plus_3hr_FC	WT_Plus_1hr_v_WT_Plus_3hr_p_value	WT_Plus_1hr_v_WT_Plus_3hr_DEG
NGO0001	0.00122292	0.987246	No	0.650009	8.34e-28	No	0.48704	0.939324	No	-0.402248	0.0162528	No	-0.0061678	0.992628	No	-0.230948	0.236711	No	0.481135	0.3269	No	0.34597	0.50943	No	-0.00573634	0.994065	No	-0.0320832	0.999494	No	0.395268	0.751319	No	0.16468	0.799162	No
NGO0002	-0.164157	0.341179	No	-0.221414	0.125237	No	0.652811	0.928718	No	-0.359977	0.102975	No	0.249066	0.54799	No	0.159717	0.515056	No	0.0369283	0.961815	No	0.143273	0.7844	No	0.292675	0.806924	No	-0.118217	0.999494	No	0.116706	0.993858	No	0.199325	0.764501	No
NGO0003	0.227811	0.16741	No	0.649478	6.01e-06	No	1.28813	0.898465	No	0.277671	0.154043	No	-0.0535837	0.947817	No	-0.171247	0.541865	No	0.133195	0.869545	No	0.0850609	0.911911	No	-0.632744	0.833338	No	0.0103403	0.999494	No	0.368157	0.969435	No	-0.575537	0.644815	No
NGO0004	-0.126035	0.52117	No	1.42428	1.76e-14	Yes	1.174	NA	No	-0.218978	0.317497	No	-1.36293	0.00150056	Yes	-0.121015	0.835838	No	0.594881	NA	No	0.288057	NA	No	-0.400197	0.961637	No	-0.0137617	NA	No	0.498894	0.968536	No	-0.626396	NA	No
NGO0006	-0.0142895	0.887663	No	-0.633036	4.69e-21	No	-1.33789	0.898465	No	0.155899	0.450983	No	0.460274	0.0444705	No	0.2606	0.103831	No	0.123533	0.865517	No	0.181079	0.74932	No	5.9e-05	0.999778	No	-0.0143584	0.999494	No	0.374362	0.77476	No	0.669544	0.157354	No
NGO0009	0.0185471	0.904614	No	-0.559629	6.44e-08	No	-0.178242	NA	No	0.172482	0.779898	No	-0.687556	0.145723	No	-0.426653	0.25601	No	-0.325962	0.807288	No	-0.0292527	0.985117	No	0.319864	0.877866	No	0.321305	0.999494	No	-0.513789	0.848981	No	-0.0158591	0.990087	No
NGO0011	0.19334	0.306124	No	0.747866	1.2e-06	No	-0.773393	0.898465	No	-0.551265	0.0261272	No	0.165248	0.675333	No	-0.0711574	0.795057	No	-0.315831	0.708929	No	-0.3328	0.650839	No	0.0867507	0.990669	No	0.852134	0.999494	No	0.203068	0.991909	No	-1.18706	0.0869179	No
NGO0016	0.15837	0.626381	No	0.208653	0.425051	No	0.45896	0.939324	No	0.158578	0.669937	No	0.339027	0.498232	No	-0.147133	0.550538	No	-0.188867	0.793616	No	0.110784	0.866227	No	-0.149458	0.985535	No	0.0722439	0.999494	No	0.228138	0.948265	No	-0.125682	0.867322	No
NGO0017	0.080835	0.455742	No	0.130286	0.141954	No	0.392985	0.939324	No	0.0648948	0.868238	No	1.0638	3.7e-05	Yes	0.212702	0.366765	No	-0.460002	0.3269	No	-0.41835	0.355002	No	-0.272688	0.895926	No	0.545633	0.999494	No	0.676633	0.351767	No	-0.456562	0.390208	No
NGO0018	-0.195278	0.169395	No	-0.277924	0.0222888	No	-1.18144	0.898465	No	-0.45108	0.211178	No	1.50424	1.05e-05	Yes	-0.274452	0.345592	No	-1.62876	NA	No	-1.47836	NA	No	-0.333593	0.696736	No	0.252195	0.999494	No	0.397427	0.852682	No	-0.391879	0.589877	No
NGO0019	-0.321771	4.66e-05	No	-0.557583	1.31e-14	No	-1.18142	0.898465	No	-0.343175	0.320728	No	0.663483	0.116239	No	-0.0852116	0.700822	No	0.493326	NA	No	0.44109	NA	No	-0.0481983	0.989313	No	0.006734	0.999494	No	0.582832	0.57112	No	-0.70974	0.163015	No
NGO0020	-0.372038	0.337151	No	-0.707823	0.0224752	No	0.25108	NA	No	0.316547	0.445398	No	0.664163	0.366083	No	-0.424176	0.12271	No	1.30793	NA	No	0.733679	NA	No	-0.786799	0.662287	No	0.101553	0.999494	No	1.09041	0.600674	No	0.0909594	0.955098	No
NGO0021	0.0897768	0.947422	No	0.225448	0.827098	No	NA	NA	No	-1.12676	0.000723863	Yes	-1.38407	0.391006	No	0.356958	0.183588	No	-0.0441905	NA	No	-1.07591	NA	No	0.995355	0.898071	No	-1.18164	NA	No	-2.69628	0.551844	No	-1.61259	NA	No
NGO0022	-0.908875	NA	No	0.473527	0.73418	No	NA	NA	No	-1.43417	0.0389989	Yes	-0.0433359	0.991412	No	0.387066	0.558629	No	1.73987	NA	No	0.577235	NA	No	-0.0480146	0.994056	No	0.729785	NA	No	-4.0722	0.343939	No	-3.79027	NA	No
NGO0023	1.68539	0.128895	No	0.850387	0.32472	No	0.0411138	NA	No	-1.73983	8.88e-09	Yes	-0.839858	0.654342	No	-0.413604	0.511816	No	1.65944	NA	No	1.53547	NA	No	-2.54857	0.638644	No	0.287101	NA	No	0.945901	0.978653	No	0.786788	NA	No
NGO0024	NA	NA	NA	NA	NA	NA	NA	NA	No	0.629614	NA	No	-2.3174	0.264518	No	-0.0568296	NA	No	3.78434	NA	No	3.92315	NA	No	-0.413993	0.985758	No	0.730044	NA	No	-0.593966	0.993858	No	-0.797647	NA	No
NGO0025	-1.83263	0.00960996	Yes	-2.24508	0.000344994	Yes	-1.68864	NA	No	-5.15372	2.77e-121	Yes	-3.30102	0.00460923	Yes	-1.72942	3.45e-05	Yes	0.406378	NA	No	-0.177522	NA	No	0.295529	0.674038	No	-4.17337	4.78e-06	Yes	-4.43329	7.3e-09	Yes	-0.735044	0.60527	No
NGO0026	0.170164	0.611276	No	-3.78015	8.1e-103	Yes	1.17447	NA	No	0.00119937	0.998554	No	-0.0341428	0.947817	No	-0.378922	0.0586385	No	-0.76463	NA	No	-0.321356	NA	No	-0.488097	0.494551	No	-0.130817	0.999494	No	0.345242	0.946857	No	0.8187	0.317554	No
NGO0027	0.665611	0.0679212	No	-3.36363	3.08e-60	Yes	0.759214	NA	No	-0.171718	0.62346	No	0.126089	0.795534	No	-0.239529	0.34736	No	0.118502	0.914885	No	0.186424	0.852489	No	0.183993	0.985535	No	-0.71987	0.999494	No	-0.316343	0.93686	No	-0.211221	0.814147	No
NGO0028	0.0854891	0.691153	No	-0.47123	0.00173401	No	0.54795	NA	No	-0.0786211	0.790258	No	0.583514	0.519714	No	-0.151004	0.765979	No	-1.21558	NA	No	-1.11046	NA	No	-0.18668	0.985758	No	-0.272816	0.999494	No	-0.799705	0.734696	No	-2.09346	0.00667346	Yes
NGO0029	0.0853646	0.545345	No	-0.451562	1.15e-05	No	-0.73584	0.908675	No	-0.203286	0.3675	No	-0.266044	0.757694	No	-0.695954	0.000911364	No	-1.00284	0.0486987	Yes	-1.04814	0.0256477	Yes	-0.094913	0.985758	No	0.0622764	0.999494	No	-0.482922	0.799549	No	-1.02802	0.0900279	No
NGO0030	-0.187427	0.45831	No	-0.722444	0.000131987	No	0.824144	NA	No	-0.00982873	0.981755	No	0.149029	0.799351	No	-0.0282538	0.939816	No	-0.359762	NA	No	-0.573684	NA	No	0.440266	0.688742	No	-0.34267	0.999494	No	-0.156997	0.993858	No	-0.248142	0.809319	No
NGO0031	-0.0484652	0.894383	No	0.20605	0.473604	No	0.751896	NA	No	-0.0523249	0.876037	No	-0.113829	0.92772	No	0.472549	0.392117	No	0.433549	NA	No	-0.249697	NA	No	0.118313	0.985758	No	-0.465034	0.999494	No	0.0370709	0.993858	No	-0.153187	0.914689	No
NGO0032	0.0961814	0.625567	No	0.117756	0.459011	No	-0.467505	NA	No	0.000797464	0.998554	No	-0.247516	0.678125	No	0.00942347	0.982927	No	0.481565	NA	No	0.593846	NA	No	-0.0627268	0.985758	No	0.0885123	0.999494	No	-0.0905883	0.993858	No	-0.257001	0.759531	No
NGO0033	-0.144251	0.151502	No	0.215518	0.0162386	No	-1.35707	NA	No	0.518923	0.0120363	No	0.433474	0.52635	No	-0.12832	0.762217	No	-0.459137	NA	No	-0.440519	NA	No	-1.25537	0.0396936	Yes	0.403472	0.999494	No	2.06632	0.00135501	Yes	-0.880791	0.137494	No
NGO0034	-0.352976	0.00169536	No	-0.527742	2.74e-07	No	-1.04818	0.898465	No	0.0504013	0.897012	No	0.248623	0.471031	No	0.135419	0.512345	No	-0.442336	0.630236	No	-0.109358	0.911911	No	-0.450209	0.585203	No	0.168861	0.999494	No	0.436131	0.717461	No	0.0996096	0.897332	No
NGO0035	0.198829	0.297573	No	0.47539	0.00322714	No	0.151737	NA	No	-0.000254052	0.998774	No	0.416376	0.52579	No	-0.113909	0.736123	No	0.128161	0.914885	No	0.0677636	0.960066	No	0.250408	0.898071	No	-0.173253	0.999494	No	-0.852091	0.521692	No	-0.393757	0.687018	No
NGO0036	0.0955305	0.523614	No	0.465654	6.19e-05	No	1.93188	0.707389	No	-0.178809	0.503865	No	0.410211	0.14194	No	0.164765	0.419369	No	-0.141352	0.851668	No	-0.286871	0.624871	No	0.294759	0.860339	No	-0.166967	0.999494	No	0.085209	0.993858	No	0.00235852	0.997226	No
NGO0037	0.174925	0.0970215	No	0.667232	7.47e-13	No	0.617851	0.929922	No	0.645817	0.000224886	No	0.136812	0.864665	No	0.301456	0.255911	No	0.494406	0.528749	No	0.118804	0.897884	No	0.243637	0.985758	No	0.27157	0.999494	No	0.199882	0.993858	No	-0.536677	0.673515	No
NGO0039	-0.00974605	0.958727	No	0.720952	4.4e-07	No	0.316282	NA	No	-0.166974	0.766322	No	-0.049275	0.950745	No	0.0198998	0.963734	No	0.526599	NA	No	0.0154987	NA	No	-0.0286432	0.99393	No	0.798618	0.999494	No	0.0679695	0.993858	No	-0.395222	0.792832	No
NGO0040	-0.355142	5.75e-05	No	-0.0899802	0.316033	No	0.620936	0.929922	No	-0.0991528	0.754015	No	0.564813	0.0788227	No	-0.188702	0.317399	No	-0.443271	0.528749	No	-0.586483	0.335617	No	0.154566	0.980678	No	-0.487357	0.999494	No	0.0913289	0.993858	No	-0.455914	0.43924	No
NGO0042	0.371209	0.0307585	No	-1.35099	1.9e-26	Yes	1.18	NA	No	0.857479	1.65e-07	No	1.02429	0.225212	No	0.280934	0.358945	No	0.142262	0.896271	No	0.660337	0.37342	No	-0.386307	0.674038	No	-0.454678	0.999494	No	0.344703	0.946857	No	1.62746	0.0292225	Yes
NGO0043	0.306366	0.220472	No	-1.06792	1.51e-09	Yes	0.859308	NA	No	0.692905	0.000492597	No	1.06802	0.176318	No	0.220276	0.508828	No	0.858016	NA	No	1.15551	NA	No	-0.632704	0.46417	No	0.137658	0.999494	No	0.767606	0.755525	No	1.14155	0.247223	No
NGO0044	0.12258	0.239969	No	-0.382596	5.07e-06	No	0.365328	0.939324	No	0.714955	2.57e-05	No	0.757318	0.109396	No	0.292408	0.0974592	No	-0.354088	0.690004	No	-0.414898	0.596347	No	-0.131778	0.905565	No	0.047066	0.999494	No	0.555159	0.615746	No	1.12526	0.0247103	Yes
NGO0045	-0.157272	0.605057	No	-0.562251	0.0121346	No	-1.72068	NA	No	0.721775	8.23e-05	No	0.321435	0.52579	No	-0.196537	0.345592	No	0.0783195	NA	No	-0.0402486	NA	No	0.26129	0.913224	No	-0.413954	0.999494	No	0.0378523	0.993858	No	-0.116295	0.921507	No
NGO0046	0.172186	0.493098	No	0.238548	0.247946	No	-0.580658	NA	No	0.329661	0.424815	No	0.251073	0.900195	No	0.5949	0.0300949	No	3.31537	NA	No	1.99868	NA	No	0.575763	0.905565	No	0.175341	NA	No	0.501809	0.958779	No	1.83898	NA	No
NGO0047	-0.115843	0.221395	No	-0.148476	0.0676371	No	0.202528	0.960975	No	-0.172327	0.62558	No	-0.263354	0.586605	No	0.0677313	0.827035	No	0.210901	0.841613	No	0.63852	0.389427	No	0.0471284	0.990669	No	0.286322	0.999494	No	0.330755	0.938503	No	0.833641	0.241798	No
NGO0048	0.0890053	0.33919	No	-0.281357	0.000180631	No	1.06206	0.898465	No	0.0542833	0.915052	No	-0.0463159	0.962125	No	0.235675	0.126753	No	0.217465	0.752754	No	0.336237	0.568114	No	0.129976	0.985758	No	-0.0956045	0.999494	No	0.53876	0.588445	No	0.589904	0.261355	No
NGO0049	-0.266444	0.0657145	No	-1.72894	5.51e-45	Yes	-0.654476	NA	No	0.288334	0.50276	No	NA	NA	NA	0.0460693	0.881143	No	1.73702	NA	No	1.71684	NA	No	0.316833	0.985758	No	0.562636	0.999494	No	-0.953208	0.627134	No	1.25773	0.229893	No
NGO0050	0.292147	0.0257192	No	0.40339	0.000687425	No	0.601855	NA	No	-0.0459327	0.963447	No	-0.901176	0.25642	No	0.411546	0.119496	No	0.477892	0.653367	No	0.255069	0.787662	No	-0.224246	0.898071	No	0.688131	0.999494	No	0.495468	0.799549	No	0.92291	0.177632	No
NGO0053	0.316322	0.000142402	No	0.676751	4.15e-18	No	-0.732189	0.908675	No	-0.481307	0.043775	No	-0.355415	0.71961	No	-0.452363	0.0165129	No	0.102064	0.869508	No	0.0614459	0.915559	No	-0.195732	0.985271	No	0.209233	0.999494	No	0.541512	0.663774	No	-0.673168	0.247754	No
NGO0055	-0.314466	3.88e-06	No	-0.243745	0.000182983	No	-0.921028	0.898465	No	0.0971558	0.78247	No	1.43208	0.00038657	Yes	-0.0638314	0.774526	No	-0.430794	0.314481	No	-0.273969	0.564885	No	0.0765358	0.990669	No	0.272341	0.999494	No	0.57949	0.663774	No	0.0217479	0.978797	No
NGO0056	0.760568	7.66e-10	No	0.748586	3.18e-10	No	0.54653	0.939324	No	-0.277006	0.259315	No	0.223952	0.734908	No	0.690582	0.00032217	No	-0.80401	0.187712	No	-0.457423	0.514624	No	-0.339148	0.905565	No	0.161784	0.999494	No	-0.0211406	0.993858	No	-0.840676	0.168306	No
NGO0057	-0.551848	1.46e-07	No	0.146476	0.182489	No	0.390017	NA	No	0.166998	0.702529	No	-0.15176	0.85885	No	-0.0578071	0.930302	No	1.09877	NA	No	1.02956	NA	No	-1.36111	0.267678	No	0.697554	0.999494	No	2.48489	0.0175251	Yes	1.17367	0.231925	No
NGO0058	-0.219017	0.0143084	No	0.275575	0.000749466	No	-1.64635	0.898465	No	-0.820064	0.0142305	No	-0.839351	0.0204558	No	-0.567831	0.0144256	No	-0.355658	0.74572	No	-1.71947	0.0037301	Yes	0.0506347	0.990669	No	0.313791	0.999494	No	0.281826	0.91927	No	-0.729927	0.155728	No
NGO0059	0.00132759	0.991806	No	1.40849	1.33e-36	Yes	0.97784	0.898465	No	0.450362	0.112502	No	0.078073	0.92772	No	-0.0520634	0.894703	No	0.754834	NA	No	0.594097	NA	No	-0.653412	0.155556	No	0.890805	0.999494	No	1.31178	0.0307208	Yes	0.256514	0.738866	No
NGO0060	-0.154287	0.302966	No	1.26503	3.84e-22	Yes	-0.0855759	NA	No	0.474302	0.0350998	No	-0.466648	0.588758	No	-0.026865	0.936455	No	1.00914	NA	No	0.522268	NA	No	-0.65349	0.376842	No	0.718953	0.999494	No	1.10749	0.203825	No	-0.82944	0.183778	No
NGO0062	0.034594	0.744355	No	0.436084	2.96e-08	No	1.10743	0.898465	No	-0.33353	0.317465	No	-0.0989479	0.880838	No	-0.479759	0.00351149	No	-0.566261	0.31924	No	0.037091	0.968168	No	-0.285739	0.905565	No	0.465288	0.999494	No	0.640278	0.523035	No	-0.418392	0.507259	No
NGO0063	-0.259604	0.0164927	No	-0.189847	0.05932	No	0.739341	0.908675	No	0.0842436	0.801771	No	-0.549715	0.247778	No	-0.0502453	0.846756	No	0.443631	0.421658	No	0.281873	0.644176	No	0.261369	0.985535	No	-0.434445	0.999494	No	0.455508	0.843329	No	0.317969	0.716723	No
NGO0064	0.289257	0.163167	No	1.14357	5.78e-10	Yes	-0.0635929	NA	No	0.270016	0.439092	No	1.21403	0.109396	No	0.245435	0.52335	No	1.88287	NA	No	0.716205	NA	No	1.78749	0.6436	No	0.575023	NA	No	-0.122799	0.993858	No	1.3023	NA	No
NGO0065	0.202025	0.250743	No	-0.840249	1.63e-10	No	1.36011	NA	No	0.219593	0.428483	No	-0.596391	0.389324	No	0.00980745	0.978941	No	0.559623	0.483088	No	0.341047	0.680017	No	-0.444133	0.933082	No	-0.0253525	0.999494	No	0.252524	0.984781	No	0.209897	0.864975	No
NGO0066	-0.00307583	0.983659	No	-0.475702	7.6e-06	No	-0.101948	0.975631	No	0.234753	0.213689	No	-0.437869	0.147646	No	-0.129238	0.550538	No	0.345085	0.704487	No	0.476502	0.533515	No	0.0135532	0.994056	No	0.322489	0.999494	No	0.263681	0.958688	No	-0.145009	0.880725	No
NGO0066a	0.16202	0.182113	No	0.548942	1.45e-07	No	0.825236	0.898465	No	-0.0398611	0.907519	No	0.876086	0.334685	No	0.467091	0.100015	No	-0.371685	0.586139	No	0.24192	0.699251	No	-0.259161	0.945682	No	0.165012	0.999494	No	0.0203274	0.993858	No	-1.37458	0.00408386	Yes
NGO0068	0.0652309	0.526772	No	1.1294	2.14e-40	Yes	2.55267	0.366412	No	0.224067	0.297021	No	0.12707	0.848898	No	0.260608	0.394477	No	0.277246	0.724845	No	-0.00482327	0.996444	No	-0.159341	0.985758	No	0.248105	0.999494	No	-0.0701227	0.993858	No	-0.0998739	0.941307	No
NGO0069	0.10513	0.268913	No	-1.01019	4.3e-43	Yes	-0.563709	0.93363	No	0.147538	0.62346	No	0.401032	0.18671	No	0.119086	0.510348	No	-0.0350521	0.962373	No	0.0421829	0.952832	No	-0.0727834	0.985758	No	0.0263928	0.999494	No	-0.216795	0.951127	No	-0.178438	0.797584	No
NGO0070	0.652869	0.00774199	No	-1.35676	2.69e-12	Yes	NA	NA	No	0.1671	NA	No	-0.744216	0.800318	No	NA	NA	NA	-0.421535	NA	No	0.391382	NA	No	-2.5217	0.755941	No	-1.42762	NA	No	0.691002	0.993858	No	0.487318	NA	No
NGO0071	-0.23061	0.00576204	No	-0.385233	2.98e-07	No	-0.174516	0.960975	No	-0.0707458	0.879872	No	-0.975902	0.064965	No	0.400689	0.0975227	No	-0.0511341	0.97094	No	0.234458	0.7844	No	0.0508697	0.985758	No	-0.341214	0.999494	No	0.119329	0.993858	No	0.611544	0.362591	No
NGO0072	-0.130175	0.0945098	No	0.11432	0.106086	No	-1.3999	0.898465	No	0.00551617	0.993465	No	-0.369101	0.350732	No	-0.0478147	0.90259	No	0.11538	0.896271	No	0.587714	0.317539	No	0.148577	0.985758	No	-0.157628	0.999494	No	-0.0175166	0.993858	No	-0.0306058	0.972189	No
NGO0073	0.543066	9.97e-05	No	0.675033	2.68e-07	No	0.459154	NA	No	0.0902557	0.731963	No	-0.0861698	0.91972	No	0.197004	0.639626	No	-0.489532	NA	No	-0.655631	NA	No	-0.415772	0.864125	No	-0.328024	0.999494	No	-0.384028	0.958688	No	-0.515128	0.687047	No
NGO0078	0.204897	0.0210712	No	-0.339185	9.89e-06	No	0.863194	0.898465	No	0.147933	0.512579	No	-0.163067	0.616135	No	0.469021	0.00257606	No	-0.278394	0.704487	No	-0.0143842	0.986236	No	0.262871	0.905565	No	-0.0212407	0.999494	No	0.310201	0.905021	No	0.404066	0.525413	No
NGO0079	-0.0426862	0.751623	No	0.378463	0.000197952	No	-0.300152	NA	No	0.0460114	0.928838	No	-0.69002	0.27775	No	0.654004	0.00461874	No	0.194391	NA	No	0.875684	NA	No	0.52278	0.921196	No	0.394396	0.999494	No	0.141824	0.993858	No	-0.801012	0.375854	No
NGO0080	-0.0289496	0.872501	No	0.875624	4.18e-11	No	-0.725565	NA	No	0.157681	0.610179	No	-1.30668	0.00460923	Yes	0.0225617	0.95342	No	0.416895	NA	No	0.937441	NA	No	0.580902	0.700942	No	-0.355219	0.999494	No	0.487561	0.860076	No	-0.764924	0.3219	No
NGO0081	0.196351	0.0860512	No	0.961439	1.25e-19	No	1.23876	NA	No	0.0291045	0.940535	No	-0.0706136	0.944888	No	0.103278	0.721171	No	0.305401	NA	No	0.000747319	NA	No	0.10967	0.985758	No	-0.666484	0.999494	No	0.144572	0.993858	No	0.00144602	0.997984	No
NGO0082	0.412785	0.640448	No	-3.68082	4.72e-17	Yes	0.914101	NA	No	-0.0500399	0.907365	No	-0.189299	0.799351	No	0.327299	0.265878	No	1.07406	NA	No	0.508188	NA	No	-0.0687153	0.99393	No	-0.210094	NA	No	0.78733	0.958688	No	-0.720399	NA	No
NGO0083	0.613562	0.0372166	No	-2.75077	2.18e-52	Yes	1.33279	NA	No	0.071117	0.888419	No	-0.316093	0.571814	No	0.659755	0.076334	No	-0.641818	NA	No	-0.793291	NA	No	-1.16533	0.308551	No	-0.138657	0.999494	No	1.44445	0.351767	No	-0.211277	0.879638	No
NGO0084	0.0841366	0.774958	No	-1.16145	4.89e-10	Yes	-0.815132	NA	No	0.0335517	0.932872	No	0.263721	0.59283	No	-0.0746035	0.845324	No	-0.682364	0.421658	No	-0.434598	NA	No	-0.642213	0.728335	No	0.20114	0.999494	No	0.934994	0.392579	No	-0.13637	0.897332	No
NGO0085	0.173563	0.682789	No	-2.5367	3.36e-26	Yes	0.320265	NA	No	0.185466	0.547986	No	0.183652	0.66176	No	-0.126247	0.675438	No	-0.46055	NA	No	-0.238741	NA	No	-0.381353	0.913463	No	-0.275469	0.999494	No	0.534542	0.810313	No	0.691994	0.405926	No
NGO0086	0.372006	0.319556	No	-2.31322	2.14e-24	Yes	-0.477334	NA	No	0.306059	0.239273	No	2.31999	0.151253	No	0.296504	0.418047	No	0.780226	NA	No	-0.565731	NA	No	-0.765082	0.767879	No	0.593142	0.999494	No	0.803617	0.642326	No	0.391489	0.711931	No
NGO0087	0.28111	0.295787	No	-2.00427	2.25e-28	Yes	-2.7397	NA	No	0.252085	0.385414	No	6.74884	0.173866	No	-0.0630997	0.873882	No	NA	NA	NA	NA	NA	NA	-0.758478	0.803152	No	0.0105488	0.999494	No	-0.0509152	0.993858	No	-0.22664	0.833426	No
NGO0088	-0.147922	0.471717	No	-0.154167	0.370001	No	0.445441	NA	No	-0.172585	0.509576	No	-0.552526	0.14761	No	0.395168	0.240169	No	0.46169	NA	No	0.994164	NA	No	0.014661	0.994056	No	0.120376	0.999494	No	-0.0850443	0.993858	No	-1.08581	0.0246722	Yes
NGO0089	0.326767	0.149683	No	-1.53455	1.74e-23	Yes	0.613384	NA	No	0.0838566	0.801771	No	0.525069	0.458434	No	-0.0115719	0.976071	No	-1.10959	0.170214	No	-0.854496	0.295565	No	-0.224948	0.94894	No	-0.322799	0.999494	No	0.144048	0.993858	No	-0.54121	0.556003	No
NGO0090	0.421415	0.0485291	No	1.01619	4.26e-07	Yes	-0.451647	NA	No	-0.0362845	0.922634	No	-0.279477	0.778389	No	0.0614562	0.942982	No	-0.243635	NA	No	-0.509537	NA	No	0.0633868	0.990669	No	-0.208853	0.999494	No	-0.224279	0.993858	No	-0.44068	0.728874	No
NGO0091	0.102405	0.495344	No	0.358459	0.00292163	No	-0.653619	NA	No	-0.202497	0.34192	No	-0.139194	0.816208	No	-0.451683	0.139645	No	0.184651	0.857342	No	0.028509	0.980569	No	-0.304696	0.860339	No	-0.297359	0.999494	No	0.0203531	0.993858	No	-0.704523	0.295205	No
NGO0092	-0.114035	0.339395	No	0.335576	0.000866651	No	0.377415	0.939324	No	-0.119029	0.671926	No	-0.336592	0.633501	No	-0.0782602	0.776694	No	-0.323692	0.752754	No	-0.125456	0.905876	No	-0.0487453	0.990669	No	-0.229966	0.999494	No	-0.194772	0.984781	No	-0.592271	0.414733	No
NGO0093	-0.286956	0.014865	No	0.411498	0.000288891	No	0.740838	NA	No	-0.0920161	0.790258	No	-0.828652	0.12077	No	0.123076	0.725191	No	0.173047	0.851255	No	0.10527	0.90244	No	-0.311563	0.908451	No	0.0287064	0.999494	No	-0.181511	0.993858	No	-1.34238	0.0785556	No
NGO0094	-0.150894	0.0431443	No	-1.80328	3.08e-178	Yes	0.430517	0.939324	No	0.323945	0.179728	No	0.923927	5.34e-05	No	-0.0146933	0.952725	No	-0.36067	0.47319	No	0.0316282	0.966867	No	0.0121866	0.995129	No	-0.167956	0.999494	No	0.443418	0.821465	No	1.2456	0.0299721	Yes
NGO0095	-0.481767	6.02e-19	No	-1.13094	6.44e-106	Yes	0.0650634	0.983752	No	0.1873	0.462835	No	0.780256	0.0134865	No	0.0418385	0.885419	No	-0.378211	0.612551	No	-0.0111152	0.98856	No	-0.274996	0.905565	No	0.120054	0.999494	No	0.359555	0.813557	No	1.19016	0.00836553	Yes
NGO0096	-0.0566292	0.710213	No	-0.882619	1.79e-15	No	0.00585826	0.999152	No	0.245173	0.335399	No	1.07409	1.05e-05	Yes	0.0305952	0.929619	No	-0.139371	0.879397	No	0.270425	0.690468	No	-0.226491	0.955575	No	0.285643	0.999494	No	0.478799	0.717461	No	0.894396	0.0876744	No
NGO0097	-0.125592	0.112962	No	-0.202298	0.00330923	No	-1.19548	0.898465	No	0.151414	0.607246	No	0.595869	0.016137	No	0.133517	0.510154	No	-0.229212	0.751729	No	0.240896	0.6894	No	-0.358874	0.803152	No	0.00340016	0.999494	No	0.515684	0.611932	No	1.26892	0.00394095	Yes
NGO0098	-0.233802	3.31e-07	No	-0.252562	7.3e-09	No	-0.483215	0.939324	No	0.446861	0.0360813	No	0.663421	0.0313943	No	-0.159987	0.411756	No	-0.122357	0.885476	No	0.25202	0.690394	No	-0.0911277	0.949282	No	0.159304	0.999494	No	0.143811	0.968536	No	1.04177	0.00273853	Yes
NGO0099	-0.0734765	0.4118	No	0.305706	1.94e-05	No	-0.00100031	0.999202	No	-0.52102	0.0120363	No	-0.0384905	0.933768	No	0.175326	0.397221	No	0.600646	0.612551	No	0.378377	0.730878	No	-0.0742375	0.931321	No	0.0214584	0.999494	No	-0.196527	0.946857	No	-1.08201	0.00251919	Yes
NGO0100	-0.0464177	0.760829	No	-0.351442	0.00155535	No	-0.95727	0.898465	No	0.347783	0.227201	No	0.203822	0.772608	No	0.774869	3.7e-08	No	-0.569761	0.304097	No	-0.0127287	0.987196	No	0.076592	0.990669	No	0.168046	0.999494	No	-0.264432	0.958688	No	0.160356	0.875809	No
NGO0101	-0.458314	1.66e-13	No	-0.432837	7.59e-13	No	-1.79108	0.842774	No	0.387143	0.128972	No	0.571616	0.309714	No	-0.350876	0.037657	No	-0.325221	0.700825	No	0.0781511	0.932252	No	-0.0182239	0.990669	No	0.202124	0.999494	No	0.309509	0.862919	No	0.181875	0.788316	No
NGO0102	-0.259232	7.98e-07	No	0.189583	0.000214236	No	-0.186778	0.960975	No	-0.681943	3.93e-05	No	0.190152	0.581756	No	-0.205208	0.363678	No	0.125417	0.901411	No	-0.355381	0.646343	No	-0.00912135	0.994056	No	0.199491	0.999494	No	0.582415	0.569666	No	0.474691	0.409525	No
NGO0103	-0.213943	0.0102481	No	-0.376262	4.39e-07	No	0.355445	0.939324	No	-0.410204	0.0881327	No	0.0425099	0.937282	No	-0.387854	0.0447175	No	0.399515	0.792329	No	0.230621	NA	No	-0.289392	0.852428	No	0.351973	0.999494	No	0.493681	0.80371	No	0.268817	0.769819	No
NGO0104	-0.144534	0.335079	No	0.465867	0.000277678	No	0.260743	0.952382	No	0.432711	0.0226342	No	0.114653	0.848898	No	-0.108946	0.662475	No	0.793323	NA	No	0.212024	NA	No	-0.286295	0.921196	No	-0.10589	0.999494	No	0.656487	0.588445	No	-0.0443328	0.963551	No
NGO0105	0.0262368	0.842569	No	0.58531	1.76e-09	No	-0.752217	NA	No	-0.334693	0.100316	No	0.0680137	0.929713	No	-0.294466	0.185643	No	-0.429276	NA	No	-0.747102	NA	No	0.737821	0.255997	No	-0.399765	0.999494	No	-0.121899	0.993858	No	-0.684441	0.324967	No
NGO0106	0.00312499	0.981897	No	0.336131	0.00076176	No	-1.11208	0.898465	No	0.0121581	0.981755	No	0.203607	0.75528	No	-0.291218	0.175698	No	0.576997	0.287081	No	0.336569	0.583526	No	0.0191216	0.99393	No	-1.36242	0.0818567	No	-1.56087	0.000666649	Yes	-0.416057	0.507962	No
NGO0107	0.485263	1.37e-07	No	1.03931	6.15e-30	Yes	0.584054	0.931168	No	0.139701	0.638827	No	-0.364127	0.442803	No	0.292882	0.156238	No	0.264077	0.678222	No	0.239472	0.660547	No	-0.113359	0.955575	No	0.101225	0.999494	No	0.717663	0.325795	No	0.0861559	0.912147	No
NGO0109	-0.291267	0.485922	No	-1.47594	3.3e-07	Yes	-1.71986	NA	No	0.423343	0.547906	No	-0.0694803	0.941003	No	-1.32166	0.0439002	Yes	-2.07603	0.00798431	Yes	-2.02328	0.00601264	Yes	0.9224	0.905565	No	0.379719	0.999494	No	-3.19102	0.00178145	Yes	-0.287844	0.877079	No
NGO0110	0.135147	0.709957	No	-0.487314	0.057809	No	-0.508871	NA	No	-0.279396	0.87437	No	-0.13016	0.908334	No	0.035262	0.969577	No	1.25096	NA	No	0.217731	NA	No	-0.802361	0.638644	No	-0.166817	0.999494	No	0.785121	0.824878	No	0.814515	0.563868	No
NGO0112	-0.00695959	0.98276	No	0.651274	0.00987328	No	-0.113811	NA	No	-0.0232676	0.975594	No	0.316369	0.668441	No	0.281008	0.344767	No	-0.0522231	NA	No	0.471238	NA	No	-0.181612	0.985758	No	-0.521479	0.999494	No	-0.239558	0.993858	No	-0.690591	0.570242	No
NGO0113	0.217653	0.104368	No	0.0533281	0.673289	No	-0.96249	0.898465	No	0.207807	0.448028	No	-0.0108803	0.988368	No	0.181031	0.515056	No	0.336289	0.650455	No	0.291518	0.660547	No	-0.0386346	0.990669	No	-0.191129	0.999494	No	0.12808	0.993858	No	0.877823	0.124843	No
NGO0114	-0.20011	0.152099	No	-2.22371	5.36e-90	Yes	-0.456756	0.939324	No	-1.31466	1.48e-06	Yes	-0.567194	0.317426	No	-1.48729	1.81e-14	Yes	-0.271421	0.830907	No	0.129477	0.915559	No	0.519539	0.742036	No	-0.665115	0.999494	No	-0.447184	0.774871	No	0.67566	0.26187	No
NGO0116	0.0703963	0.534684	No	-2.28415	9.55e-197	Yes	0.830283	0.898465	No	-0.912143	9.95e-06	No	-0.912846	0.050497	No	-1.17015	2.4e-10	Yes	-0.823578	0.362808	No	-0.65331	0.48901	No	0.474598	0.859446	No	0.298628	0.999494	No	-1.276	0.0211461	Yes	-0.380893	0.588193	No
NGO0117	0.0752763	0.553322	No	-0.0682838	0.516529	No	1.53929	0.898465	No	0.0016698	0.998052	No	0.352856	0.458434	No	0.390683	0.0611034	No	0.196852	0.823346	No	0.181113	0.805716	No	-0.185008	0.898071	No	0.0296841	0.999494	No	0.0604926	0.993858	No	0.358115	0.637479	No
NGO0118	-0.055558	0.728111	No	1.32837	3.88e-22	Yes	-0.338106	NA	No	-0.356546	0.0351104	No	-0.0578317	0.95378	No	-0.179701	0.589594	No	-0.782444	NA	No	-0.1196	NA	No	-0.150332	0.985271	No	-0.249288	0.999494	No	-0.442763	0.860076	No	-1.01285	0.127382	No
NGO0119	0.0567265	0.625771	No	1.03133	6.57e-27	Yes	0.175551	NA	No	-0.198066	0.651704	No	-1.55303	0.0122384	Yes	0.134145	0.870166	No	-0.00345929	0.99739	No	-0.0503634	NA	No	-0.67216	0.864759	No	0.11683	0.999494	No	-0.317236	0.993858	No	-1.10836	0.40768	No
NGO0120	0.315251	0.680613	No	0.820275	0.183641	No	NA	NA	No	-0.0489603	NA	No	-3.06704	0.519826	No	-0.903533	0.370152	No	0.36411	NA	No	0.14378	NA	No	NA	NA	NA	NA	NA	NA	NA	NA	NA	NA	NA	NA
NGO0121	-0.0574947	0.717507	No	0.283041	0.0197002	No	0.0800735	NA	No	0.209266	0.647437	No	0.0628295	0.952098	No	-0.279341	0.534983	No	0.516433	0.483088	No	-0.221505	0.777138	No	0.818778	0.585203	No	-0.0198109	0.999494	No	-0.871839	0.763808	No	0.277113	0.871368	No
NGO0122	-0.795164	4.85e-14	No	-1.0822	1.35e-26	Yes	-1.14492	NA	No	-0.525997	0.0126103	No	0.367185	0.654342	No	0.352047	0.0995385	No	-0.0532511	0.961852	No	0.254388	0.742234	No	0.575634	0.880485	No	0.496797	0.999494	No	-0.643643	0.734696	No	-0.289411	0.78386	No
NGO0123	-0.175226	0.0608052	No	0.21013	0.0131164	No	-0.231816	0.955094	No	0.210298	0.3705	No	0.114099	0.857902	No	0.258546	0.471865	No	0.00647138	0.994164	No	0.206637	0.777138	No	0.256648	0.882129	No	0.0828473	0.999494	No	0.132238	0.993858	No	-0.104916	0.912147	No
NGO0124	-0.19905	0.272358	No	0.441325	0.00556262	No	-1.29698	NA	No	-0.442675	0.129817	No	1.74421	0.0139661	Yes	-0.359169	0.502336	No	-4.2868	NA	No	-3.1024	NA	No	0.840126	0.360782	No	-0.443627	0.999494	No	-1.16477	0.369449	No	-1.0349	0.258023	No
NGO0125	-0.466208	0.20412	No	1.19646	0.00260836	Yes	0.501321	NA	No	-0.628292	0.0299198	No	0.520934	0.54799	No	-0.721753	0.292535	No	0.157279	NA	No	-0.285715	NA	No	0.0351395	0.99393	No	0.113271	NA	No	-0.512228	0.968536	No	-0.327385	NA	No
NGO0127	-0.097913	0.390776	No	-0.0788873	0.421741	No	-0.00759006	0.999152	No	-0.00552691	0.995304	No	0.179874	0.680082	No	0.19138	0.443366	No	-0.0102383	0.994164	No	-0.31303	0.733958	No	0.409654	0.370225	No	-0.0125792	0.999494	No	-0.215755	0.953641	No	-0.11516	0.881894	No
NGO0129	0.0475476	0.709815	No	0.441247	4.23e-06	No	-1.39047	0.898465	No	-0.172781	0.511782	No	-0.769605	0.0528325	No	0.184154	0.595998	No	0.251942	0.776703	No	-0.0338426	0.976474	No	-0.200292	0.973448	No	0.241184	0.999494	No	0.107592	0.993858	No	-0.594183	0.361768	No
NGO0130	0.173193	0.252268	No	-0.042823	0.756643	No	-1.03875	NA	No	0.0896457	0.772669	No	0.0915741	0.889172	No	0.285959	0.300495	No	-0.146279	0.885476	No	-0.137462	0.874589	No	-0.0577493	0.985758	No	-0.166781	0.999494	No	-0.386357	0.906853	No	-1.43418	0.0128324	Yes
NGO0131	0.0589613	0.710213	No	-0.0828076	0.513138	No	-0.0385909	NA	No	-0.018417	0.966735	No	0.562806	0.232715	No	0.319673	0.259656	No	-0.468756	NA	No	-0.40499	NA	No	-0.139152	0.985758	No	-0.242902	0.999494	No	0.0836879	0.993858	No	-1.48278	0.0645071	No
NGO0132	0.0365589	0.783084	No	-0.600271	5.61e-11	No	-0.865661	NA	No	-0.0487025	0.917108	No	0.072563	0.920438	No	0.182878	0.6815	No	0.138912	NA	No	0.285186	NA	No	-0.111178	0.985758	No	0.00850586	0.999494	No	-0.0878425	0.993858	No	-0.365662	0.669018	No
NGO0135	0.203587	0.485132	No	-2.28683	4.94e-38	Yes	1.30838	NA	No	0.51502	0.00287346	No	-0.0608207	0.949572	No	0.246069	0.508828	No	0.00281725	NA	No	1.46401	NA	No	-0.378553	0.985535	No	-0.384206	0.999494	No	0.492666	0.956859	No	0.0893035	0.963551	No
NGO0136	0.439437	0.00268788	No	-0.326712	0.0147491	No	-0.154458	0.966724	No	0.0404931	0.907519	No	-0.83283	0.0191328	No	0.0943822	0.723964	No	0.287139	0.704487	No	0.180413	0.7844	No	-0.0359056	0.991705	No	0.0578461	0.999494	No	0.0814836	0.993858	No	0.0981571	0.92487	No
NGO0137	-0.676802	0.504287	No	0.477394	0.622215	No	-0.119178	NA	No	0.473371	NA	No	0.164611	0.970801	No	-0.446112	0.226989	No	0.0629366	NA	No	0.16424	NA	No	1.08079	0.985271	No	-3.71284	NA	No	-2.08902	0.948459	No	-3.40043	NA	No
NGO0138	0.336221	0.00289754	No	-0.616975	9.37e-10	No	-0.458774	0.939324	No	-0.0508787	0.893244	No	0.306433	0.59196	No	-0.249536	0.252874	No	-0.0769167	0.918404	No	-0.31388	0.64367	No	0.0330355	0.985758	No	0.143147	0.999494	No	-0.0476435	0.993858	No	-1.59846	2.02e-05	Yes
NGO0139	0.223228	0.0539686	No	0.0453865	0.684324	No	0.286516	0.950097	No	0.0792912	0.839995	No	0.190696	0.79752	No	0.3092	0.332703	No	1.04007	NA	No	0.399206	NA	No	0.763574	0.759728	No	0.176298	0.999494	No	-0.409082	0.91927	No	-0.189353	0.865624	No
NGO0140	0.27574	0.149173	No	0.657133	0.000106701	No	0.86315	NA	No	0.0336794	0.950953	No	0.226054	0.864371	No	0.916413	0.0275378	No	0.338744	NA	No	-0.17512	NA	No	0.800331	0.803152	No	0.542403	0.999494	No	-0.129094	0.993858	No	-0.531724	0.711931	No
NGO0141	-0.0959672	0.863863	No	1.12436	0.0206141	Yes	0.257134	NA	No	-0.248875	0.862561	No	-2.04251	0.130095	No	-0.360587	0.471865	No	-1.23115	NA	No	-1.55638	NA	No	1.59248	0.898071	No	3.08589	NA	No	-1.57229	0.993858	No	1.5582	NA	No
NGO0142	-0.311007	1.05e-05	No	-1.75996	1.33e-174	Yes	-0.90023	0.898465	No	-0.0459186	0.907536	No	0.404694	0.680113	No	-0.994041	1.62e-13	No	-0.567287	0.421658	No	-0.227014	0.773703	No	0.373747	0.905565	No	-0.66135	0.999494	No	-1.253	0.0306901	Yes	1.03752	0.0600847	No
NGO0143	-0.550334	2.86e-05	No	-0.465515	0.000203249	No	-0.253277	0.95285	No	-0.000851772	0.998554	No	-0.46929	0.180486	No	-0.585597	0.0127544	No	-0.281853	NA	No	-0.207352	NA	No	0.0246087	0.990669	No	-0.272407	0.999494	No	0.154797	0.993858	No	1.52813	0.005949	Yes
NGO0144	0.0985171	0.500358	No	-0.163688	0.157289	No	0.44363	0.939324	No	-0.0384709	0.906011	No	-0.261738	0.602888	No	0.0577854	0.885419	No	0.0860446	0.924998	No	0.2914	0.710502	No	0.0851683	0.985758	No	0.662851	0.999494	No	-0.39811	0.91927	No	0.0437616	0.969031	No
NGO0145	0.0540383	0.680613	No	-0.673886	1.15e-13	No	-0.284274	NA	No	-0.112663	0.76726	No	-0.436021	0.309714	No	-0.114674	0.774733	No	-0.0330663	0.981891	No	0.285862	0.730878	No	0.247324	0.985758	No	0.478608	0.999494	No	0.38515	0.92661	No	-0.846089	0.243519	No
NGO0146	-0.0887022	0.25019	No	0.614151	5.64e-21	No	1.54322	0.898465	No	-0.105716	0.734134	No	-0.77679	0.152695	No	0.0943073	0.722341	No	0.806201	0.314481	No	0.57515	0.49872	No	0.000875274	0.999132	No	-0.221479	0.999494	No	0.399539	0.812138	No	-0.0474414	0.958619	No
NGO0146a	0.0715358	0.919753	No	2.52319	0.000410363	Yes	0.153646	NA	No	-0.425495	NA	No	0.2626	0.933253	No	-2.69642	NA	No	-0.324263	NA	No	0.780126	NA	No	2.03088	0.860466	No	3.26745	NA	No	-0.501458	0.993858	No	-0.554603	NA	No
NGO0149	0.344214	5.48e-06	No	-0.548365	2.6e-16	No	0.0843543	0.978145	No	0.367139	0.0248105	No	-0.0415151	0.941003	No	0.267417	0.301743	No	0.137497	0.888746	No	0.539595	0.440067	No	-0.0559219	0.990522	No	0.152835	0.999494	No	0.271095	0.946857	No	0.242154	0.769976	No
NGO0151	0.146132	0.143277	No	1.03385	5.86e-31	Yes	0.962577	NA	No	-0.0218963	0.959639	No	-0.217577	0.695827	No	0.595613	0.0116736	No	0.623575	0.441772	No	0.32598	0.699251	No	0.0777862	0.990669	No	-0.481595	0.999494	No	0.207242	0.988536	No	0.055192	0.963551	No
NGO0152	0.31317	0.365128	No	0.0851085	0.781563	No	0.93853	0.898465	No	-0.190281	0.654339	No	-0.347543	0.740441	No	0.162937	0.738975	No	0.852101	NA	No	-0.142046	NA	No	0.470355	0.945682	No	-0.204019	0.999494	No	0.0743635	0.993858	No	-0.830092	0.343258	No
NGO0153	0.0909185	0.502478	No	0.999631	1.32e-18	No	0.11454	NA	No	0.0906724	0.851966	No	-0.810467	0.27483	No	0.303488	0.275714	No	1.04713	NA	No	0.854205	NA	No	-0.422678	0.860339	No	-0.0838835	0.999494	No	0.0819022	0.993858	No	0.268287	0.852733	No
NGO0154	0.119821	0.372646	No	-0.634986	2.74e-10	No	0.00225868	NA	No	0.0911346	0.843878	No	0.0898066	0.92772	No	0.321783	0.126753	No	0.529932	0.557554	No	0.130258	NA	No	0.302358	0.949928	No	-0.349627	0.999494	No	0.194182	0.993858	No	1.09059	0.190822	No
NGO0155	-0.553469	0.000137987	No	0.553756	5.94e-05	No	1.65041	0.898465	No	0.916334	0.452965	No	-2.45518	1.57e-08	Yes	0.906434	0.000301604	No	-0.271412	NA	No	-0.68113	NA	No	0.136343	0.985758	No	1.30683	0.958812	No	-0.122245	0.993858	No	-0.046712	0.968516	No
NGO0156	-0.173112	0.0782434	No	0.242495	0.00602946	No	0.0581589	0.985016	No	-0.129152	0.670842	No	-0.336452	0.600273	No	0.213494	0.373685	No	-0.248849	0.751729	No	-0.335675	0.612904	No	0.128985	0.960626	No	-0.0481967	0.999494	No	-0.528861	0.59771	No	-0.410678	0.483727	No
NGO0158	-0.100684	0.386309	No	0.733084	2.51e-14	No	-0.231568	0.955094	No	0.0126921	0.977901	No	0.594559	0.375954	No	0.0154005	0.959417	No	-0.160315	0.820539	No	-0.171655	0.768936	No	-0.096096	0.985758	No	0.148889	0.999494	No	-0.0214884	0.993858	No	0.0264906	0.974692	No
NGO0160	-0.419807	0.0111415	No	0.85924	3.89e-07	No	-0.0819684	NA	No	0.526511	NA	No	-1.03593	0.176725	No	0.444401	0.675816	No	1.77653	NA	No	0.303153	NA	No	0.344601	0.985758	No	-0.787316	NA	No	-1.77699	0.769496	No	1.29723	NA	No
NGO0161	-0.436174	0.0392133	No	0.363246	0.0701548	No	-0.390325	NA	No	-1.66897	NA	No	-1.72847	0.0195729	Yes	0.01344	0.983709	No	0.508773	0.760084	No	0.326059	0.823578	No	-0.0341897	0.99393	No	-1.75349	NA	No	-4.20147	0.237442	No	-0.666883	NA	No
NGO0162	-0.0134624	0.95834	No	0.578603	0.0013695	No	-1.08981	NA	No	-0.631097	0.123283	No	0.346601	0.52635	No	0.041099	0.93261	No	-0.813581	0.653367	No	-0.772243	NA	No	0.727071	0.66062	No	0.426036	0.999494	No	-0.538715	0.946857	No	0.40894	0.810041	No
NGO0163	0.0116981	0.948935	No	0.348925	0.00607448	No	0.473914	NA	No	-0.74362	0.37905	No	-0.998793	0.130809	No	-0.20122	0.711952	No	-0.504748	0.797349	No	-0.878123	NA	No	0.50848	0.913463	No	-0.539011	NA	No	-2.22553	0.383746	No	-1.34149	NA	No
NGO0164	-0.474824	0.0469862	No	-0.189306	0.413701	No	-0.0114696	NA	No	-1.55811	0.243825	No	-1.64741	0.0266612	Yes	-0.496493	0.505336	No	0.287566	NA	No	-0.304546	NA	No	-0.590856	0.905452	No	1.07613	0.999494	No	-0.211632	0.993858	No	0.567259	0.780179	No
NGO0165	0.0910867	0.712819	No	-0.0736112	0.713976	No	0.101583	NA	No	-1.07835	0.0146019	Yes	0.679989	0.349682	No	-0.686567	0.317678	No	1.85006	NA	No	1.47358	NA	No	-0.222661	0.985286	No	-0.0260555	0.999494	No	-0.0554226	0.993858	No	0.379745	0.787258	No
NGO0166	0.642407	0.127014	No	1.19076	0.00280941	Yes	0.329586	NA	No	-0.57849	0.441326	No	-0.648472	0.606745	No	0.414396	0.680709	No	0.584407	NA	No	0.376736	NA	No	0.742164	0.949928	No	0.111251	NA	No	0.619088	0.984781	No	1.06173	NA	No
NGO0168	0.117048	0.38083	No	-1.76988	2.51e-85	Yes	-1.51815	0.898465	No	0.179255	0.607482	No	1.40928	0.125846	No	0.0826224	0.86816	No	-0.882129	0.156628	No	-1.21415	0.0188884	Yes	-0.358955	0.905565	No	0.229782	0.999494	No	-0.0871535	0.993858	No	-0.88502	0.114696	No
NGO0169	0.72523	0.0639903	No	-2.06245	1.51e-17	Yes	0.0440752	NA	No	0.190675	0.392295	No	-0.118974	0.908334	No	-0.186154	0.731887	No	-0.477712	NA	No	-0.443024	NA	No	-0.87435	0.217207	No	0.129383	0.999494	No	0.999698	0.2416	No	0.0668745	0.946888	No
NGO0170	0.616886	0.000114042	No	0.0462042	0.773224	No	-0.892538	0.898465	No	0.0968456	0.754015	No	-0.46827	0.477187	No	-0.379417	0.226989	No	-0.613395	0.304097	No	-0.83742	0.0947998	No	-0.38507	0.860339	No	0.494092	0.999494	No	0.155566	0.988978	No	-0.169833	0.833943	No
NGO0171	-0.258791	0.0105814	No	0.512921	2.72e-08	No	1.48156	0.898465	No	0.565909	0.0059367	No	-0.349785	0.428821	No	0.261347	0.333393	No	0.45172	0.335358	No	0.506276	0.218031	No	0.180026	0.982361	No	-0.0420597	0.999494	No	0.247109	0.946857	No	0.607514	0.271757	No
NGO0172	-0.350264	4.94e-13	No	0.285095	1.94e-09	No	-0.192792	0.960975	No	0.226634	0.498686	No	-0.556223	0.040116	No	0.466101	0.0386814	No	0.719803	0.00798431	No	0.836964	0.000794699	No	-0.297068	0.638644	No	0.083894	0.999494	No	0.608028	0.408379	No	0.851573	0.0509625	No
NGO0173	-0.39045	2.28e-06	No	0.311761	8.6e-05	No	0.980162	0.898465	No	0.137883	0.725015	No	-0.455604	0.0917293	No	0.672558	0.000255297	No	0.530569	0.192556	No	0.583213	0.113852	No	-0.166487	0.308551	No	0.578665	0.999494	No	0.462371	0.539128	No	1.11071	0.00144368	Yes
NGO0174	-0.00489793	0.964489	No	-0.457801	1.03e-08	No	0.843035	0.898465	No	0.281428	0.332305	No	0.120967	0.768096	No	0.418238	0.0973708	No	0.102008	0.885476	No	0.279231	0.612904	No	0.0752717	0.985758	No	-0.0724617	0.999494	No	0.762194	0.281396	No	-0.0489481	0.952382	No
NGO0176	1.97259	3.6e-43	Yes	5.27691	6.53e-73	Yes	0.803439	0.898465	No	-0.0495484	0.915052	No	-1.31007	0.000168219	Yes	0.294933	0.510762	No	-0.0180914	0.989918	No	0.353005	0.596347	No	-0.114832	0.985758	No	0.359044	0.999494	No	0.0973767	0.993858	No	-0.368873	0.593254	No
NGO0177	1.2866	1.99e-64	Yes	0.978861	1.09e-39	No	-0.877033	0.898465	No	0.0245011	0.95641	No	-1.28176	0.000638708	Yes	-0.737282	4.81e-06	No	-0.202662	0.80119	No	-0.372884	0.564885	No	0.285679	0.921196	No	0.505385	0.999494	No	-0.259508	0.946857	No	-2.02738	2.32e-06	Yes
NGO0178	0.947439	9.49e-05	No	-2.79061	1.62e-67	Yes	0.356133	NA	No	0.150015	0.597154	No	-0.529531	0.36267	No	-0.131114	0.758928	No	0.0339988	0.976811	No	0.258023	0.713253	No	-0.524908	0.923369	No	0.754028	0.999494	No	0.514076	0.89976	No	0.561717	0.596044	No
NGO0179	1.19998	0.0710992	No	-1.55803	0.00014365	Yes	0.289213	NA	No	0.486204	0.226224	No	-0.0421484	0.976546	No	0.794894	0.265163	No	0.452455	NA	No	0.853015	NA	No	2.18574	0.696736	No	0.27749	NA	No	0.724482	0.939421	No	-0.357307	NA	No
NGO0180	1.32371	1.05e-11	Yes	-0.624298	6.47e-05	No	0.302689	NA	No	0.318078	0.122694	No	-0.257939	0.723522	No	2.92218	6.66e-20	Yes	-0.168351	0.891558	No	0.0968878	NA	No	-0.654773	0.860339	No	0.0939062	0.999494	No	-0.859301	0.548049	No	-0.0306214	0.976997	No
NGO0181	1.1268	4.42e-13	Yes	-0.57668	8.42e-06	No	-0.353693	NA	No	0.378829	0.174876	No	0.311683	0.44982	No	2.94734	1.28e-22	Yes	0.204588	0.823346	No	-0.0630688	0.950756	No	-0.336345	0.732001	No	0.265559	0.999494	No	0.39085	0.862919	No	0.159775	0.858904	No
NGO0182	0.518345	2.4e-08	No	-0.681754	3.51e-17	No	-0.791371	0.898465	No	0.0668486	0.853922	No	0.50617	0.101686	No	1.36656	1.81e-14	Yes	0.116662	0.874049	No	-0.183932	0.750988	No	0.3816	0.709199	No	-0.0132755	0.999494	No	0.0456755	0.993858	No	-0.554989	0.291071	No
NGO0183	0.2665	0.000208164	No	-1.59798	3.46e-142	Yes	0.0425216	0.989948	No	-0.0231851	0.966735	No	1.16676	0.00122155	Yes	0.320096	0.0846076	No	-0.357632	0.705137	No	-0.190377	0.823578	No	0.558863	0.57513	No	-0.0891699	0.999494	No	-0.127046	0.993858	No	-0.258636	0.707604	No
NGO0184	0.450077	0.000250598	No	-0.790502	3.24e-13	No	-0.99722	0.898465	No	0.155128	0.658776	No	1.11866	0.00415851	Yes	-0.133321	0.628219	No	-0.320325	0.635276	No	-0.372775	0.528306	No	0.26909	0.806603	No	0.0919207	0.999494	No	0.402897	0.803716	No	-0.115729	0.888794	No
NGO0185	0.159579	0.0178889	No	-0.295341	5.36e-07	No	-0.130745	0.975313	No	0.10883	0.754609	No	0.623509	0.119487	No	0.328429	0.252874	No	-0.240757	0.77181	No	-0.326295	0.644176	No	0.317502	0.736386	No	0.113874	0.999494	No	-0.145243	0.993858	No	-0.786986	0.181601	No
NGO0186	0.15356	0.00774199	No	-1.39985	1.12e-171	Yes	0.237153	0.955019	No	-0.196334	0.617683	No	1.10994	0.0444705	Yes	-0.0781228	0.729773	No	-1.70121	0.000130582	Yes	-1.07351	0.0218486	Yes	0.107195	0.985758	No	-0.206734	0.999494	No	-0.257595	0.958779	No	-0.62409	0.398726	No
NGO0187	0.632806	4.16e-09	No	1.79224	9.64e-52	Yes	0.263297	NA	No	0.149345	0.612414	No	-0.905016	0.189552	No	0.417699	0.346749	No	0.0855711	0.961815	No	-0.162021	NA	No	0.400402	0.882129	No	0.392214	0.999494	No	0.41567	0.91927	No	-0.841855	0.265319	No
NGO0188	-0.104621	0.527146	No	-1.01378	7.97e-16	Yes	-2.51925	0.377094	No	0.105246	0.755772	No	-0.266581	0.606745	No	0.181276	0.331447	No	0.142443	0.893269	No	1.0001	0.0991875	No	0.336613	0.933082	No	-0.060079	0.999494	No	-0.123028	0.993858	No	-0.0937197	0.926645	No
NGO0189	-0.257538	0.00218642	No	-1.09188	1.29e-48	Yes	0.252662	0.95285	No	0.00453814	0.993491	No	-0.130273	0.82064	No	0.10841	0.584043	No	0.1785	0.812764	No	0.533051	0.291975	No	-0.156218	0.953967	No	-0.0395799	0.999494	No	0.307198	0.860076	No	0.654727	0.176052	No
NGO0190	0.110381	0.386309	No	-0.196317	0.0598106	No	1.07496	0.898465	No	0.125272	0.62346	No	-0.575088	0.162732	No	-0.0498979	0.840703	No	0.722764	0.30869	No	1.24761	0.0237252	Yes	-0.291502	0.349026	No	0.321446	0.999494	No	0.408346	0.750643	No	0.652093	0.185722	No
NGO0191	0.127492	0.104368	No	0.707372	2.94e-26	No	0.47744	0.939324	No	0.379568	0.0593533	No	-0.218232	0.601783	No	0.0698018	0.885419	No	0.386089	0.71937	No	1.0063	0.177757	No	-0.385353	0.974924	No	1.16598	0.999494	No	0.572337	0.798384	No	0.386746	0.690805	No
NGO0192	-0.0672024	0.31378	No	-0.436691	8.75e-17	No	-0.715662	0.908992	No	0.0627018	0.838377	No	-0.0875678	0.846151	No	-0.0954707	0.701064	No	0.216077	0.752754	No	0.53342	0.272332	No	-0.276303	0.581685	No	0.255503	0.999494	No	0.135454	0.993858	No	0.788059	0.170795	No
NGO0195	-0.076672	0.460392	No	0.0568746	0.525149	No	1.1577	0.898465	No	-0.0768479	0.838377	No	-0.464934	0.189552	No	0.153379	0.563667	No	0.238297	0.751729	No	-0.00617793	0.994395	No	-0.0241655	0.99393	No	0.033277	0.999494	No	0.44147	0.813557	No	0.500813	0.489698	No
NGO0196	-0.285985	0.0012204	No	-0.754733	1.67e-22	No	0.926967	0.898465	No	-0.028461	0.961227	No	-0.088407	0.860245	No	0.183375	0.452318	No	0.3342	0.650455	No	0.426291	0.501926	No	0.036931	0.993905	No	0.0499831	0.999494	No	0.027112	0.993858	No	0.867657	0.183604	No
NGO0197	0.0398914	0.817057	No	-0.740345	1.37e-10	No	0.442682	NA	No	0.16389	0.625265	No	0.111881	0.82232	No	-0.0661664	0.839887	No	-0.743813	0.248093	No	-0.325371	0.660547	No	-0.0813565	0.985758	No	0.213125	0.999494	No	0.567346	0.80371	No	1.63216	0.0340986	Yes
NGO0198	0.331718	1.9e-05	No	-1.03228	2.18e-56	Yes	1.51813	0.898465	No	0.511215	0.13474	No	0.0665089	0.952519	No	-0.571921	0.00950294	No	-1.49759	0.0164255	Yes	-1.12746	0.0799916	No	-0.79961	0.815078	No	0.432631	0.999494	No	1.21094	0.230577	No	-0.97513	0.189398	No
NGO0199	0.223516	0.0447773	No	0.0869106	0.412436	No	-0.358383	0.939324	No	0.246024	0.340381	No	-0.373471	0.546191	No	0.0998721	0.721055	No	0.584698	0.172971	No	0.412355	0.358338	No	-0.510066	0.898071	No	0.386572	0.999494	No	0.95793	0.319259	No	0.316452	0.714841	No
NGO0200	0.0586608	0.399118	No	-0.576122	3.41e-27	No	-0.597378	0.931168	No	-0.102675	0.749069	No	0.638115	0.0447417	No	0.0805883	0.667207	No	-0.460459	0.47319	No	-0.0865946	0.915185	No	0.117312	0.985758	No	0.141473	0.999494	No	-0.0157106	0.993858	No	-0.18048	0.823757	No
NGO0201	-0.666808	0.236604	No	0.255577	0.6432	No	NA	NA	No	-0.116763	0.958201	No	-2.4712	0.0373462	Yes	-0.843809	0.40456	No	-0.317303	NA	No	-0.821766	NA	No	1.56436	0.890179	No	-0.281594	NA	No	-0.283389	0.993858	No	-1.6469	NA	No
NGO0202	-0.00949817	0.950424	No	0.822443	1.93e-14	No	-0.218018	0.955583	No	-0.110495	0.823596	No	0.698952	0.0638693	No	-0.141008	0.618502	No	-0.356105	NA	No	-0.686963	NA	No	-0.0709862	0.985758	No	0.311345	0.999494	No	-0.474716	0.77281	No	0.347877	0.648541	No
NGO0203	0.497493	0.00205881	No	0.265715	0.0739785	No	-0.183484	NA	No	0.140835	0.629065	No	1.20611	0.0858076	No	-0.020387	0.9707	No	-0.278728	0.806864	No	-0.0365676	0.98037	No	0.0562139	0.993905	No	-0.45043	0.999494	No	0.257772	0.993858	No	-1.58808	0.100653	No
NGO0204	-0.120408	0.556388	No	0.503797	0.0026435	No	0.246886	NA	No	-0.00993546	0.985354	No	0.394209	0.686199	No	0.179795	0.603895	No	0.252926	NA	No	-0.0988793	NA	No	0.137517	0.985758	No	-0.697988	0.999494	No	-0.107322	0.993858	No	-0.988926	0.219295	No
NGO0205	0.0513454	0.732414	No	0.734661	2.05e-10	No	-0.0234596	NA	No	-0.153898	0.654339	No	0.184105	0.79497	No	0.0555668	0.923966	No	-0.688352	0.441772	No	-0.682454	0.437522	No	-0.590248	0.580288	No	0.440102	0.999494	No	0.650303	0.671803	No	-1.3638	0.0148079	Yes
NGO0206	-0.121139	0.0864569	No	-0.325811	6.97e-08	No	-0.179996	0.960975	No	-0.0335038	0.922634	No	0.446524	0.484335	No	0.0270269	0.930302	No	0.0403458	0.961815	No	0.655767	0.116321	No	-0.128369	0.985758	No	-0.0636541	0.999494	No	-0.281583	0.9359	No	-0.100844	0.907642	No
NGO0207	-0.0978682	0.230257	No	0.329724	1.2e-06	No	0.933529	0.898465	No	-0.182657	0.695907	No	0.0323497	0.936387	No	-0.181953	0.443366	No	-0.404053	0.597856	No	-0.363984	0.612904	No	-0.347519	0.985535	No	0.0847776	0.999494	No	-0.621395	0.803716	No	0.17048	0.897613	No
NGO0208	-0.0672066	0.581687	No	0.919874	1.1e-21	No	-2.12531	0.636497	No	-0.763751	1.31e-06	No	0.255466	0.746263	No	-0.330453	0.104905	No	0.0278163	NA	No	-0.0918467	NA	No	0.242017	0.951697	No	-0.61556	0.999494	No	-1.16745	0.0728447	No	-0.631326	0.339487	No
NGO0209	0.350449	0.000416527	No	-0.327063	0.000276755	No	-0.00153049	0.999202	No	0.330448	0.0881327	No	0.182856	0.694723	No	-0.112409	0.674176	No	-0.0590333	0.961852	No	-0.365491	0.660547	No	0.00659718	0.994065	No	-0.16906	0.999494	No	0.68064	0.516811	No	-0.223596	0.773715	No
NGO0210	0.0801407	0.767951	No	0.0645749	0.772961	No	1.14449	NA	No	0.0739623	0.853922	No	-0.00548635	0.993561	No	-0.293757	0.554225	No	-0.00657547	0.994164	No	0.24779	0.766599	No	-0.224417	0.985758	No	-0.214543	NA	No	0.247893	0.993858	No	0.844284	NA	No
NGO0211	0.061122	0.735547	No	0.226742	0.10457	No	1.47064	NA	No	0.0650237	0.832885	No	0.648351	0.315884	No	-0.173476	0.568022	No	-0.827363	NA	No	-0.164625	NA	No	0.185119	0.985758	No	-0.237407	0.999494	No	-0.643284	0.812138	No	-0.603899	0.589877	No
NGO0212	-0.137964	0.388595	No	0.428086	0.00163207	No	0.374505	NA	No	-0.206446	0.332305	No	1.2696	0.0433542	Yes	-0.781551	4.28e-05	No	-0.38003	0.684143	No	0.335122	0.681409	No	0.242814	0.908451	No	-0.0504893	0.999494	No	0.0244243	0.993858	No	-0.721394	0.291071	No
NGO0213	-0.30129	0.0120961	No	0.483542	3.25e-05	No	0.376577	NA	No	-0.17923	0.35693	No	0.502576	0.434039	No	-0.418343	0.0367212	No	-0.890234	0.286191	No	-1.36511	0.0379175	Yes	0.0773748	0.990669	No	-0.132836	0.999494	No	-0.480253	0.862509	No	-0.906978	0.243519	No
NGO0214	0.085383	0.45831	No	-0.0612032	0.532896	No	0.415386	0.939324	No	-0.348035	0.181344	No	0.840309	0.231605	No	-0.744454	3.66e-05	No	-0.692923	0.187712	No	-0.416346	0.476549	No	-0.190519	0.985758	No	-0.042834	0.999494	No	-0.464246	0.855318	No	-0.636649	0.41984	No
NGO0215	0.480552	0.149683	No	-2.68552	6.59e-41	Yes	0.633608	NA	No	-0.096393	0.702529	No	-1.5742	0.000255953	Yes	-0.103162	0.795132	No	0.219138	0.81919	No	0.536544	0.459643	No	-0.0875838	0.985758	No	-1.74578	0.0503314	No	-1.2965	0.0647242	No	0.447539	0.611286	No
NGO0216	0.192007	0.186136	No	-1.01502	4.86e-21	Yes	-0.405436	0.939324	No	-0.416699	0.0496601	No	-0.907741	0.0252266	No	0.368109	0.187163	No	-0.154946	0.851255	No	-0.146551	0.823578	No	-0.749048	0.00105877	No	-0.752797	0.999494	No	-0.625976	0.588457	No	0.220575	0.795621	No
NGO0217	0.316973	1.43e-06	No	-0.500768	5.86e-17	No	-1.34465	0.898465	No	-1.32828	1.98e-06	Yes	-2.60153	7.78e-08	Yes	-0.733017	1.27e-05	No	-0.414363	0.662374	No	0.287492	0.731372	No	-0.368853	0.755941	No	-1.78234	0.000916723	Yes	-2.52832	1.5e-11	Yes	-0.297736	0.626552	No
NGO0219	0.119574	0.498156	No	-2.19379	2.88e-76	Yes	0.518903	0.939324	No	0.104491	0.659979	No	-0.223716	0.723522	No	0.012929	0.970534	No	-0.51747	0.543809	No	-0.222347	0.791484	No	-0.302857	0.985535	No	0.333655	0.999494	No	0.486122	0.860076	No	0.103976	0.935285	No
NGO0220	0.15856	0.221587	No	-0.891711	8.19e-20	No	0.525276	0.939324	No	0.131742	0.75205	No	-0.141005	0.860245	No	0.0313492	0.932172	No	-0.655418	0.29956	No	-0.502917	0.436913	No	-0.1841	0.985758	No	0.320207	0.999494	No	0.527591	0.761577	No	-0.118133	0.90248	No
NGO0221	-0.106031	0.63769	No	-0.807398	1.72e-07	No	-0.496407	NA	No	0.0456523	0.891941	No	0.133052	0.848898	No	-0.102725	0.795057	No	-0.506074	0.538116	No	-0.506839	0.526033	No	-0.62218	0.164244	No	0.24872	0.999494	No	-0.0147521	0.995248	No	0.465936	0.626518	No
NGO0222	0.268798	0.0920397	No	0.653396	3.81e-06	No	0.647225	NA	No	-0.265307	0.525677	No	-0.258493	0.686199	No	0.0741911	0.903629	No	-0.152002	0.899955	No	0.218528	NA	No	-0.0225264	0.994056	No	0.00624134	0.999494	No	-0.326107	0.968536	No	-0.447511	0.709992	No
NGO0223	-0.0113131	0.915175	No	-1.18916	6.7e-63	Yes	0.492407	0.939324	No	0.251846	0.230211	No	0.16922	0.737867	No	0.470531	0.0298926	No	-0.611301	0.449392	No	0.382789	0.659915	No	0.261936	0.898071	No	0.48328	0.999494	No	-0.145133	0.984781	No	0.445032	0.419714	No
NGO0224	0.081673	0.556388	No	0.659436	3.02e-09	No	1.10426	NA	No	0.297971	0.264796	No	-0.427013	0.441343	No	0.653886	0.224683	No	0.659654	0.342112	No	0.827124	0.18337	No	0.656523	0.803152	No	0.395918	0.999494	No	0.204324	0.993858	No	0.738451	0.605549	No
NGO0225	-0.445061	0.000264753	No	-1.13784	1.61e-24	Yes	-0.949746	0.898465	No	0.295997	0.215459	No	0.44776	0.190339	No	-0.242218	0.342663	No	0.414155	0.763674	No	0.473025	0.681409	No	0.0704929	0.985758	No	-0.0122795	0.999494	No	-0.25439	0.946857	No	0.152599	0.856727	No
NGO0226	-0.229365	0.189535	No	-0.717572	8.65e-07	No	0.264324	0.952382	No	-0.585741	0.0320242	No	-0.596907	0.0778131	No	-0.552669	0.121255	No	-0.0128508	0.994164	No	-0.157473	0.866227	No	0.771889	0.898071	No	0.39479	0.999494	No	-1.81264	0.052406	No	-1.15759	0.206966	No
NGO0227	-0.0091347	0.948935	No	-0.0296836	0.783263	No	0.568176	0.931737	No	-1.05782	0.0686143	No	-0.0532636	0.944888	No	-0.247538	0.348586	No	-0.780224	0.690004	No	-0.730426	0.660547	No	0.858216	0.753234	No	-0.0501084	0.999494	No	-0.798865	0.591233	No	0.638746	0.474368	No
NGO0228	-0.251253	0.0507678	No	-0.188759	0.109368	No	0.131708	NA	No	-0.262761	0.670842	No	7.24298	0.0234735	Yes	NA	NA	NA	-1.65045	NA	No	-2.89795	NA	No	0.920891	0.94894	No	2.00229	NA	No	-2.71358	0.946857	No	0.474587	NA	No
NGO0229	-0.386727	0.000123695	No	-0.881634	2.72e-22	No	-0.223737	0.955583	No	0.200359	0.740204	No	-1.31694	0.14761	No	-0.368567	0.0953957	No	-0.762922	0.654177	No	-0.698454	0.646918	No	0.750147	0.911994	No	-0.116471	0.999494	No	-1.40852	0.315095	No	-0.363695	0.792832	No
NGO0230	0.515444	0.000235747	No	-1.12095	2.3e-24	Yes	0.810784	NA	No	0.0803266	0.856237	No	-1.02821	0.103637	No	0.107683	0.804172	No	0.10931	0.917365	No	0.350528	0.693619	No	-0.645849	0.320739	No	-0.0738269	0.999494	No	-0.108307	0.993858	No	-0.427635	0.687047	No
NGO0231	0.220553	0.085657	No	0.343471	0.00250384	No	-0.0968781	NA	No	0.138108	0.560534	No	-0.320719	0.556057	No	0.503979	0.123845	No	0.299143	0.751729	No	0.00178177	0.996933	No	-0.113357	0.985535	No	0.404484	0.999494	No	-0.190906	0.988536	No	-0.689795	0.345632	No
NGO0232	0.117549	0.447253	No	-0.587677	3.84e-07	No	-0.825791	NA	No	-0.054379	0.866161	No	-0.63764	0.0759456	No	0.476827	0.0881846	No	0.0929546	0.918404	No	0.0827788	0.937461	No	0.215072	0.985758	No	-0.63821	0.999494	No	-0.458204	0.900796	No	-0.876141	0.284283	No
NGO0233	-0.551797	1.17e-07	No	-1.58484	2.07e-59	Yes	-0.863363	0.898465	No	0.771603	1.5e-05	No	0.748967	0.207222	No	-0.452698	0.0178685	No	-1.20121	0.141936	No	-0.348134	0.730878	No	-0.417196	0.152426	No	-0.784646	0.999494	No	0.00768013	0.995297	No	1.42012	0.00998669	Yes
NGO0234	0.66126	0.0390645	No	-3.36741	9.33e-73	Yes	0.353331	NA	No	0.446831	0.0525839	No	-0.320772	0.723849	No	0.368468	0.200709	No	0.350576	NA	No	0.340336	NA	No	-0.735054	0.860466	No	0.111648	NA	No	1.25404	0.66967	No	0.99865	NA	No
NGO0235	0.514208	0.000105661	No	-0.818127	7.97e-13	No	1.35795	0.898465	No	0.328661	0.124493	No	0.0862452	0.92772	No	0.253985	0.24761	No	0.644332	0.335358	No	0.342278	0.646918	No	-0.27478	0.952593	No	0.0771586	0.999494	No	0.0176497	0.993858	No	-0.215464	0.822628	No
NGO0236	-0.0200975	0.863491	No	0.884648	7.13e-27	No	-0.87997	0.898465	No	-0.194293	0.410926	No	-0.00214274	0.996274	No	0.225923	0.218188	No	-0.417009	0.30203	No	-0.350575	0.37342	No	0.0390526	0.99393	No	0.128784	0.999494	No	-0.096007	0.993858	No	-0.483983	0.511033	No
NGO0237	0.100391	0.659145	No	0.637115	0.000386045	No	-2.28656	NA	No	0.079334	0.7765	No	-0.150099	0.860218	No	0.254822	0.441282	No	-0.689656	NA	No	-0.922732	NA	No	0.843977	0.501883	No	0.116625	0.999494	No	-0.0958575	0.993858	No	-1.29777	0.0262136	Yes
NGO0239	-0.136676	0.417122	No	0.642813	8.26e-06	No	-0.457304	NA	No	-0.203299	0.547906	No	-0.368572	0.476296	No	0.238497	0.394477	No	0.406166	NA	No	0.601522	NA	No	0.573456	0.429535	No	0.383482	0.999494	No	0.255529	0.970907	No	0.886066	0.280063	No
NGO0240	-0.278486	0.00105137	No	-0.840583	5.13e-28	No	-0.355789	0.939324	No	0.0908694	0.772669	No	0.180255	0.772608	No	-0.22688	0.265691	No	-0.572206	0.197864	No	-0.371634	0.44421	No	0.663345	0.619903	No	0.524322	0.999494	No	0.643874	0.560729	No	0.335638	0.634049	No
NGO0242	-0.210643	0.0349924	No	0.578696	4.34e-10	No	0.916542	NA	No	-0.0933028	0.788002	No	-0.0400789	0.950745	No	0.0837891	0.810133	No	0.730221	NA	No	0.719717	NA	No	0.809116	0.13832	No	0.162725	0.999494	No	0.282617	0.958688	No	0.451974	0.596044	No
NGO0243	0.0512676	0.626381	No	1.39391	1.93e-66	Yes	-1.39757	0.898465	No	-0.608534	0.0024743	No	0.78981	0.0476228	No	-0.653123	0.000675182	No	-0.137729	0.894982	No	-0.324975	0.680017	No	1.00556	0.21478	No	0.324949	0.999494	No	-0.128876	0.993858	No	-0.473053	0.49202	No
NGO0244	-0.523531	0.00154104	No	-1.0405	3.83e-12	Yes	-1.1046	0.898465	No	-0.255582	0.362635	No	0.895738	0.0722608	No	-0.0812045	0.857672	No	-0.462795	NA	No	-0.115102	NA	No	0.0889114	0.985758	No	-0.0670862	0.999494	No	-0.0700069	0.993858	No	-0.185413	0.833595	No
NGO0245	-0.319366	0.0014681	No	0.730655	3.64e-13	No	-0.203931	0.960975	No	-0.114264	0.692433	No	0.0649316	0.902194	No	0.0154566	0.974222	No	-0.0916976	0.918404	No	0.017545	0.986236	No	0.223095	0.882056	No	-0.0448911	0.999494	No	-0.0723294	0.993858	No	-0.252319	0.762614	No
NGO0246	-0.188742	0.344892	No	0.983977	3.54e-08	No	-0.816654	NA	No	-0.271772	0.221404	No	0.480228	0.342167	No	0.467287	0.0953957	No	-0.161564	NA	No	-0.328859	NA	No	0.188921	0.985758	No	-0.0598294	0.999494	No	0.364231	0.964435	No	0.039608	0.97684	No
NGO0247	-0.312081	0.0169675	No	1.30241	5.08e-22	Yes	0.300671	NA	No	0.275973	0.743332	No	-0.218693	0.747904	No	-0.256287	0.705206	No	-0.509224	NA	No	-1.06409	NA	No	-0.020451	0.994056	No	0.890646	NA	No	0.228345	0.993858	No	0.452538	NA	No
NGO0248	-0.155417	0.189282	No	-0.320272	0.00133165	No	-2.28082	0.521488	No	-0.0640651	0.825956	No	0.243469	0.575387	No	0.0326964	0.918524	No	0.21116	0.8623	No	-0.0337138	0.980569	No	0.319477	0.753234	No	-0.107068	0.999494	No	0.376586	0.77336	No	0.1577	0.809319	No
NGO0249	0.00337354	0.981897	No	-0.393077	0.00017364	No	-0.664309	0.925706	No	-0.23568	0.516188	No	0.975156	0.00058881	No	0.245724	0.224549	No	-0.15771	0.885476	No	-0.325603	0.690083	No	0.70506	0.20677	No	0.0999416	0.999494	No	0.0733155	0.993858	No	0.0432309	0.960156	No
NGO0250	0.106614	0.358601	No	-0.801311	2.07e-20	No	-0.767185	NA	No	-0.313962	0.143996	No	-0.150735	0.852974	No	-0.206447	0.547154	No	-0.778002	0.31924	No	-0.774684	0.288044	No	0.228991	0.898071	No	0.0675084	0.999494	No	-0.451558	0.80371	No	-0.809251	0.188842	No
NGO0250a	-0.197002	0.399196	No	-0.92539	7.1e-08	No	-0.710032	NA	No	0.0663687	0.897012	No	-0.564585	0.402505	No	0.0673492	0.852737	No	0.452843	NA	No	0.569018	NA	No	0.769138	0.676897	No	-0.085915	0.999494	No	-0.013015	0.995297	No	-0.0519197	0.963551	No
NGO0252	-0.0603302	0.709815	No	0.338666	0.00678515	No	0.536676	NA	No	-0.0985708	0.711687	No	-0.410895	0.428821	No	0.137265	0.647759	No	0.427183	NA	No	0.475175	NA	No	0.470037	0.728335	No	0.423865	0.999494	No	-0.0741252	0.993858	No	0.684692	0.467877	No
NGO0253	0.392975	0.663744	No	0.842397	0.2496	No	0.153646	NA	No	0.0738204	0.950953	No	-1.59884	0.548312	No	0.369462	NA	No	-0.322719	NA	No	-0.485419	NA	No	-0.413996	0.985758	No	4.1365	NA	No	2.81252	0.958688	No	1.01376	NA	No
NGO0255	0.329546	0.0138818	No	0.852791	9.89e-12	No	0.303846	NA	No	0.264724	0.242931	No	0.548052	0.501576	No	-0.0496781	0.918524	No	0.385227	NA	No	-0.110263	NA	No	-0.298454	0.985758	No	-0.563902	NA	No	0.651533	0.953641	No	-1.14725	NA	No
NGO0256	0.313763	0.0233423	No	0.0804987	0.550699	No	-0.345954	NA	No	0.301533	0.211024	No	-0.19289	0.710855	No	0.301265	0.397221	No	-0.803699	0.371694	No	-0.509411	NA	No	-1.02952	0.0688001	No	0.522057	0.999494	No	0.272257	0.9711	No	-0.866799	0.281742	No
NGO0257	-0.0202517	0.897866	No	0.13146	0.266589	No	0.207009	0.960975	No	0.137205	0.618221	No	-0.866549	0.00752611	No	0.123977	0.765979	No	-0.690344	0.228004	No	-0.352937	0.603442	No	0.166423	0.933861	No	0.389048	0.999494	No	0.785966	0.286828	No	-0.181811	0.797584	No
NGO0258	-0.122796	0.290579	No	0.625421	2.57e-10	No	0.380491	NA	No	-0.427667	0.332305	No	-0.660951	0.230009	No	0.245224	0.54225	No	-0.314522	0.77181	No	-0.594136	0.488498	No	0.701225	0.700942	No	0.772419	0.999494	No	0.265708	0.984781	No	-1.0894	0.181601	No
NGO0259	-0.261687	0.0112225	No	0.235866	0.0150224	No	0.901368	NA	No	-0.171436	0.657779	No	-0.744789	0.296086	No	-0.0239353	0.948958	No	1.15391	NA	No	0.665776	NA	No	-0.0987185	0.985758	No	0.111332	0.999494	No	0.773797	0.69255	No	0.270327	0.821652	No
NGO0260	-0.42598	6.9e-07	No	-0.621264	9.08e-15	No	0.11842	0.975631	No	0.149073	0.610502	No	-0.300165	0.71961	No	-0.475709	0.0220521	No	0.553559	NA	No	0.704579	NA	No	0.0430757	0.990669	No	0.192142	0.999494	No	0.709496	0.60689	No	0.0326897	0.974692	No
NGO0261	1.1771	6.39e-05	Yes	-0.451181	0.0504058	No	0.585917	NA	No	0.317492	0.280335	No	0.661584	0.606745	No	0.387861	0.389067	No	-1.86256	NA	No	-1.90438	NA	No	-0.436487	0.931321	No	-0.138737	NA	No	-0.241023	0.993858	No	-0.160166	NA	No
NGO0262	0.286043	0.499522	No	-1.06682	0.000391027	Yes	-0.0940879	NA	No	0.421951	0.241044	No	0.940011	0.409167	No	0.300442	0.440075	No	-0.330929	NA	No	0.169869	NA	No	-0.810893	0.767287	No	-0.036004	0.999494	No	0.841704	0.813557	No	0.0191164	0.991073	No
NGO0263	0.492238	4.98e-06	No	1.47559	1.38e-46	Yes	0.126635	0.975631	No	-0.0643144	0.853922	No	0.637689	0.586382	No	0.0662449	0.762217	No	-0.914842	0.111084	No	-1.01108	0.0479657	Yes	0.181131	0.884402	No	0.111599	0.999494	No	0.0271575	0.993858	No	-1.13214	0.00571688	Yes
NGO0264	0.301606	0.0295622	No	0.64333	3.26e-07	No	0.999204	NA	No	0.0699325	0.834916	No	0.358288	0.443122	No	0.192696	0.689187	No	0.178142	0.843153	No	0.560168	0.365539	No	-0.190293	0.985758	No	0.786941	0.999494	No	0.305217	0.964808	No	0.243733	0.840755	No
NGO0265	0.0186543	0.866953	No	-0.955446	1.66e-39	No	-0.635389	0.929922	No	0.255985	0.326209	No	0.527136	0.130095	No	0.248471	0.256868	No	-0.261418	0.713901	No	-0.484535	0.365539	No	0.274469	0.905565	No	0.240067	0.999494	No	-0.029393	0.993858	No	-0.384722	0.591291	No
NGO0266	-0.17588	0.182819	No	-0.482689	8.52e-06	No	0.574872	0.931168	No	0.123759	0.582861	No	0.289193	0.403489	No	-0.0173593	0.950833	No	-0.214246	0.792831	No	-0.293673	0.658997	No	-0.21795	0.635198	No	0.190911	0.999494	No	0.0335835	0.993858	No	0.0200035	0.97684	No
NGO0267	-0.130421	0.344436	No	-0.292952	0.0087364	No	1.6402	0.898465	No	0.00232993	0.997145	No	0.38806	0.307959	No	0.242301	0.426732	No	-0.218396	0.716613	No	-0.596625	0.129336	No	-0.0951016	0.985758	No	0.514106	0.999494	No	0.465694	0.799549	No	-0.160839	0.856727	No
NGO0268	-0.241616	0.0920397	No	-0.346357	0.00560215	No	-0.625157	0.929922	No	0.101765	0.84232	No	0.976355	0.0055446	No	0.215923	0.444375	No	-0.10496	0.909091	No	-0.0799259	0.929762	No	0.0227785	0.993905	No	0.5474	0.999494	No	0.232178	0.968536	No	-0.419958	0.591291	No
NGO0269	-0.0958229	0.399925	No	0.145549	0.125108	No	-0.809018	0.898465	No	0.113783	0.71111	No	0.217043	0.579333	No	0.045748	0.865979	No	-0.363328	0.685719	No	-0.291155	0.699251	No	0.241435	0.743115	No	0.0365107	0.999494	No	0.171688	0.971121	No	-0.0545839	0.947921	No
NGO0270	-0.236237	0.00178273	No	-0.828849	5.89e-36	No	0.258692	0.95285	No	0.209669	0.464223	No	1.35138	3.07e-06	Yes	-0.00822438	0.982927	No	-0.473915	0.3485	No	-0.134856	0.81485	No	0.319294	0.882056	No	0.639467	0.999494	No	-0.235535	0.953641	No	-0.343324	0.615465	No
NGO0271	-0.229209	0.057263	No	-0.1973	0.0716472	No	1.52844	0.898465	No	0.310914	0.385318	No	0.917533	0.009192	No	0.323151	0.202498	No	-0.193186	0.779053	No	-0.0332489	0.968168	No	0.142772	0.955575	No	0.341126	0.999494	No	0.2308	0.958688	No	0.837739	0.181601	No
NGO0272	-0.0546782	0.699619	No	-0.464964	4.92e-06	No	-0.947369	0.898465	No	0.0571539	0.853922	No	0.584894	0.107703	No	-0.314025	0.0506513	No	-0.315711	0.665164	No	0.297008	0.650963	No	0.340438	0.12592	No	0.515587	0.999494	No	0.104586	0.993858	No	0.0694863	0.92487	No
NGO0274	-0.107374	0.357585	No	-0.0406159	0.697581	No	-0.739694	0.908675	No	-0.101888	0.788002	No	-0.32148	0.678393	No	-0.0165197	0.956166	No	-0.811431	0.300114	No	-0.85313	0.215855	No	0.405333	0.696736	No	-0.114324	0.999494	No	-0.149302	0.986605	No	-1.5071	0.000324843	Yes
NGO0275	0.0231566	0.788353	No	-0.99394	3.77e-60	No	-1.36829	0.898465	No	0.0806154	0.853922	No	0.601032	0.0258758	No	0.0999583	0.694197	No	-0.433176	0.331738	No	-0.0446416	0.945361	No	-0.158672	0.985758	No	-0.386165	0.999494	No	-0.680304	0.530308	No	0.62775	0.321132	No
NGO0276	0.00674276	0.966954	No	0.367215	0.00383038	No	-0.142077	NA	No	-0.314301	0.424815	No	-0.0890506	0.908334	No	0.0657458	0.865979	No	-0.27414	NA	No	-0.263784	NA	No	0.384932	0.921196	No	-0.370434	0.999494	No	-0.733612	0.668478	No	-0.271381	0.809319	No
NGO0277	0.105451	0.235119	No	-0.400675	1.31e-08	No	-3.84561	0.0149415	Yes	-0.167822	0.611537	No	0.213788	0.600273	No	0.233316	0.267503	No	-0.689163	0.191565	No	-0.48499	0.38375	No	0.30759	0.815078	No	-0.0247456	0.999494	No	-0.665059	0.325795	No	-0.811958	0.0669283	No
NGO0278	0.426382	1.74e-06	No	0.490857	8.03e-09	No	-0.243664	NA	No	0.262174	0.182514	No	-0.30639	0.424261	No	0.215251	0.394477	No	-0.253646	0.753706	No	-0.0773886	0.932252	No	0.135334	0.985535	No	-0.175483	0.999494	No	0.0902048	0.993858	No	-0.599375	0.355527	No
NGO0281	0.569992	8.32e-06	No	0.523979	1.51e-05	No	-0.237178	NA	No	0.0661831	0.879872	No	0.312596	0.521785	No	-0.3935	0.116827	No	-0.284227	NA	No	-0.371315	NA	No	0.245375	0.905565	No	-0.458928	0.999494	No	-0.206684	0.984781	No	-0.916425	0.165251	No
NGO0282	0.0128581	0.935846	No	-0.665796	5.75e-11	No	-0.250166	NA	No	-0.122871	0.773991	No	0.546637	0.201802	No	-0.114276	0.672532	No	-0.421387	NA	No	-0.526472	NA	No	0.397935	0.742036	No	-0.187797	0.999494	No	0.064429	0.993858	No	-0.196625	0.842134	No
NGO0283	-0.161704	0.206103	No	-0.0358707	0.767379	No	-0.0794592	0.979252	No	-0.162144	0.619939	No	-0.384888	0.209505	No	-0.197699	0.34817	No	-0.199343	0.81919	No	0.215517	0.766599	No	0.213335	0.945682	No	-0.122962	0.999494	No	0.367502	0.851104	No	-0.204989	0.788317	No
NGO0284	-0.377972	6.26e-10	No	-1.02101	1.87e-71	Yes	0.367128	0.939324	No	0.045776	0.906141	No	0.265877	0.573953	No	-0.604596	0.00507699	No	-0.542828	0.378302	No	-0.538633	0.365539	No	0.594772	0.0640532	No	-0.575514	0.999494	No	-0.172624	0.984069	No	0.100842	0.907642	No
NGO0285	-0.521214	1.29e-08	No	-0.15855	0.0901548	No	-0.0181553	0.997558	No	0.173023	0.652538	No	-0.148489	0.752962	No	-0.383355	0.116747	No	-0.36205	NA	No	-0.00704942	NA	No	0.412973	0.336191	No	0.00110465	0.999494	No	-0.40006	0.858474	No	0.626704	0.376846	No
NGO0286	0.0965736	0.319258	No	-0.453674	2.52e-09	No	-0.843079	0.898465	No	0.236982	0.384445	No	-0.4707	0.323837	No	-0.568943	0.00818108	No	-0.232218	0.665743	No	-0.069608	0.902807	No	-0.42945	0.58577	No	0.420341	0.999494	No	0.0870706	0.993858	No	0.0507993	0.951702	No
NGO0288	-0.617049	1.43e-22	No	-0.0379917	0.588092	No	0.9788	0.898465	No	-0.1034	0.799712	No	-0.339314	0.392426	No	-1.1347	1.56e-19	Yes	-0.253426	0.71937	No	-0.371734	0.534679	No	0.490486	0.656688	No	0.645852	0.999494	No	0.297623	0.906853	No	-0.124081	0.871368	No
NGO0289	0.114422	0.474177	No	-1.37913	3.82e-36	Yes	0.719319	NA	No	0.0796368	0.842557	No	-0.717044	0.253032	No	0.00973152	0.986362	No	0.777523	0.3269	No	0.699147	NA	No	-0.0316425	0.993222	No	-0.129757	0.999494	No	0.46395	0.91927	No	1.02819	0.265407	No
NGO0291	-0.331021	0.0820067	No	0.403571	0.0177178	No	-2.20699	0.576772	No	-0.341667	0.0714825	No	-0.614529	0.0868859	No	0.314531	0.0748549	No	0.302396	0.866648	No	0.232957	0.874589	No	0.32636	0.755941	No	-0.171999	0.999494	No	-0.49156	0.620028	No	0.0337507	0.964799	No
NGO0292	0.218904	0.190104	No	-0.791552	5.47e-10	No	-0.426865	NA	No	0.651848	0.00110069	No	1.07116	0.0925625	No	-0.282785	0.468417	No	-0.422421	NA	No	-0.237102	NA	No	-0.45651	0.696736	No	0.679079	0.999494	No	0.479799	0.870632	No	0.482732	0.605884	No
NGO0293	0.237679	0.0247197	No	-1.15646	3.77e-44	Yes	1.04682	0.898465	No	0.262084	0.152169	No	-0.000559883	0.998908	No	0.409664	0.0928077	No	-0.0450449	0.973017	No	0.0884895	0.935919	No	-0.127429	0.985758	No	-0.037559	0.999494	No	-0.537734	0.783352	No	-0.0574418	0.960156	No
NGO0294	-0.0917473	0.386309	No	0.169329	0.0523594	No	-1.0323	0.898465	No	0.191694	0.43736	No	0.00144979	0.997986	No	0.181868	0.39458	No	-0.156166	0.818143	No	-0.168602	0.761274	No	0.720023	0.440418	No	-0.43102	0.999494	No	-0.388039	0.848981	No	0.0833468	0.933205	No
NGO0295	0.0577684	0.329102	No	-0.565776	7.26e-34	No	0.639422	0.929922	No	0.490133	0.0059367	No	-0.475839	0.288065	No	0.181398	0.418047	No	0.841678	0.0216301	No	1.03162	0.00180419	Yes	0.133109	0.985535	No	0.346027	0.999494	No	0.478208	0.63222	No	1.5126	0.000203664	Yes
NGO0296	-0.160211	0.0512553	No	-1.69535	2e-129	Yes	0.926141	0.898465	No	0.39601	0.231474	No	-0.517989	0.437287	No	0.12627	0.712088	No	1.58758	0.0174501	Yes	1.8312	0.00287194	Yes	-0.547007	0.728335	No	0.702899	0.999494	No	0.0842539	0.993858	No	1.29039	0.0253951	Yes
NGO0297	-0.407468	0.000351745	No	-0.190804	0.0819998	No	-0.507455	0.939324	No	0.453194	0.00913477	No	0.0609978	0.899268	No	0.235297	0.272563	No	0.675311	0.327402	No	0.699146	0.261829	No	-0.00413736	0.998464	No	0.584875	0.999494	No	0.192053	0.974673	No	1.56606	0.00273853	Yes
NGO0298	-0.694727	2.04e-11	No	-0.257729	0.0125329	No	-1.95714	0.694851	No	0.339977	0.28076	No	-0.84481	0.000713392	No	0.466715	0.0464368	No	0.450613	0.543809	No	0.600647	0.349186	No	-0.00830745	0.994056	No	0.325696	0.999494	No	0.291411	0.862919	No	1.42909	0.00026684	Yes
NGO0299	-0.202994	0.0816972	No	-0.135657	0.202242	No	-0.623304	0.929922	No	0.534641	0.00170253	No	0.774528	0.0164354	No	0.190231	0.455242	No	0.484995	0.449392	No	0.498975	0.433006	No	0.300626	0.969561	No	0.257179	0.999494	No	0.346652	0.9359	No	0.465288	0.581265	No
NGO0300	0.0648597	0.573256	No	-0.876102	4.5e-25	No	-1.21572	NA	No	0.72701	0.0336997	No	0.420587	0.348473	No	0.0556638	0.85222	No	-0.0446637	0.988684	No	0.226589	0.874589	No	0.0337034	0.99393	No	0.676656	0.999494	No	0.648459	0.77281	No	2.05041	0.00796714	Yes
NGO0302	-0.0471711	0.79813	No	-1.48278	3.8e-30	Yes	0.219927	0.955583	No	0.286196	0.880727	No	-0.0310296	0.969754	No	-0.608887	0.0213053	No	0.414961	0.841613	No	0.520241	NA	No	1.02611	0.603118	No	-0.159704	0.999494	No	-0.476109	0.879714	No	0.926563	0.281742	No
NGO0303	-0.0388574	0.69248	No	-1.2839	1.68e-77	Yes	-1.80974	0.83231	No	0.533465	0.0762166	No	0.295076	0.568422	No	-0.274793	0.229905	No	0.246362	0.797349	No	0.0272559	0.981255	No	0.658379	0.619903	No	0.174671	0.999494	No	-0.13082	0.993858	No	1.16848	0.0658926	No
NGO0304	-0.0770084	0.400149	No	-0.978332	7.7e-44	No	-0.136105	0.973857	No	0.262361	0.255531	No	0.273324	0.482185	No	-0.30406	0.0773185	No	0.620061	0.314647	No	0.318002	0.644176	No	0.195705	0.568651	No	0.247514	0.999494	No	0.628665	0.315311	No	1.12257	0.00333824	Yes
NGO0305	0.261702	0.0355056	No	-1.14011	9.61e-27	Yes	-0.811101	0.898465	No	0.160285	0.675765	No	-0.318595	0.532132	No	0.130513	0.652007	No	0.160135	NA	No	0.384844	NA	No	0.654579	0.421132	No	-0.180754	0.999494	No	-0.450215	0.799549	No	1.30343	0.0246722	Yes
NGO0306	0.0219127	0.881066	No	-0.658136	6.64e-11	No	-0.989614	0.898465	No	0.0644923	0.925687	No	-1.58423	2.85e-08	Yes	0.238305	0.465841	No	-1.9154	NA	No	-2.4005	NA	No	0.028191	0.985758	No	-0.301385	0.999494	No	-0.511375	0.591107	No	0.73029	0.142738	No
NGO0307	0.122731	0.319556	No	-0.829895	3.76e-20	No	0.0942137	NA	No	-1.89569	2.77e-05	Yes	-0.555368	0.337802	No	-0.262072	0.354602	No	0.368792	NA	No	0.586544	NA	No	0.509441	0.867237	No	0.730109	0.999494	No	0.378635	0.958688	No	-0.00187258	0.997984	No
NGO0308	-0.210304	0.210664	No	0.351889	0.0161944	No	-0.579628	0.931168	No	-0.096877	0.721335	No	0.179934	0.772608	No	0.435375	0.0245092	No	-0.478892	NA	No	-0.601583	NA	No	0.0435328	0.990669	No	0.300179	0.999494	No	0.189394	0.984781	No	-0.796119	0.19604	No
NGO0309	-0.0309928	0.899938	No	0.484732	0.00885106	No	-0.225526	NA	No	0.0480826	0.895125	No	0.415067	0.560791	No	0.234551	0.47922	No	0.284194	NA	No	0.0746156	NA	No	0.657336	0.651973	No	-0.290999	0.999494	No	-0.134163	0.993858	No	-0.919789	0.26187	No
NGO0310	-0.0782082	0.791393	No	-0.652868	0.0014356	No	-0.733861	NA	No	-0.430925	0.488342	No	-0.0349824	0.971245	No	0.281447	0.384749	No	-0.564698	0.550107	No	-0.912606	0.210701	No	-0.147399	0.985758	No	0.319346	0.999494	No	0.322087	0.970907	No	-0.611111	0.577325	No
NGO0311	0.0471154	0.766887	No	-0.309453	0.00725409	No	-0.0349084	0.991793	No	0.338271	0.658776	No	-0.549202	0.172735	No	-0.13344	0.652184	No	0.221589	NA	No	-0.160286	NA	No	0.415704	0.949769	No	0.132848	0.999494	No	-1.48978	0.171408	No	0.200281	0.888794	No
NGO0312	0.0441869	0.783436	No	0.0627302	0.62762	No	-1.65442	0.898465	No	-0.44882	0.21387	No	-0.555993	0.205549	No	-0.213483	0.443366	No	-0.0808515	0.946436	No	-0.524546	0.538342	No	-0.056885	0.985758	No	-0.16725	0.999494	No	-0.458479	0.772918	No	-0.211961	0.791421	No
NGO0313	-0.422056	0.00836426	No	-0.00816316	0.960869	No	0.626351	0.929922	No	-0.142814	0.600201	No	0.131598	0.743157	No	-0.150814	0.394928	No	-0.134639	0.884195	No	-0.0622643	0.947876	No	0.823308	0.413624	No	-0.349694	0.999494	No	-0.593929	0.685631	No	0.102983	0.92487	No
NGO0314	-0.0595725	0.499522	No	0.566058	2.1e-15	No	-0.385543	0.939324	No	0.0764087	0.823596	No	0.764244	0.00902131	No	-0.0334047	0.90259	No	-0.0968169	0.884195	No	-0.247918	0.624871	No	0.0419598	0.986815	No	0.248145	0.999494	No	0.720854	0.314038	No	0.698223	0.164194	No
NGO0315	0.126564	0.112719	No	0.639646	1.68e-20	No	0.713276	0.908992	No	0.0985716	0.74486	No	0.481244	0.185212	No	-0.0759845	0.763796	No	0.194429	0.809035	No	0.0317584	0.976474	No	0.106333	0.985758	No	0.149776	0.999494	No	0.203269	0.964808	No	0.350814	0.605106	No
NGO0316	0.264163	0.0210712	No	0.420299	5.8e-05	No	0.350128	NA	No	0.28975	0.390118	No	0.225023	0.743157	No	0.1903	0.671789	No	0.29589	0.73244	No	0.221502	0.771571	No	-0.0698621	0.985758	No	0.312479	0.999494	No	0.909514	0.521692	No	0.928679	0.263521	No
NGO0317	0.30468	0.00647773	No	-0.609419	2.77e-11	No	-0.171241	NA	No	0.242094	0.509576	No	0.451629	0.493823	No	0.480592	0.19538	No	0.757074	NA	No	0.667385	NA	No	-0.19155	0.985758	No	0.24939	0.999494	No	0.848644	0.77125	No	1.56962	0.158928	No
NGO0318	0.494179	4.67e-18	No	1.96041	8.39e-259	Yes	-0.0132522	0.998941	No	-2.18412	6.94e-20	Yes	0.208592	0.758094	No	-1.18122	1.2e-19	Yes	-0.0392912	0.993731	No	-0.595498	0.733958	No	0.0854769	0.985758	No	0.391074	0.999494	No	0.280625	0.927005	No	-1.33766	0.00273853	Yes
NGO0319	0.496799	0.0117856	No	0.976333	8.38e-08	No	-0.310861	NA	No	0.230299	0.370273	No	-0.774465	0.323837	No	-0.210856	0.785242	No	-0.900438	NA	No	-0.620201	NA	No	-0.464012	0.905565	No	0.0558782	0.999494	No	-0.683646	0.872282	No	-2.59457	0.00282453	Yes
NGO0320	-0.0924254	0.532597	No	0.999054	2.87e-18	No	0.965095	0.898465	No	-0.0989233	0.836414	No	-0.504986	0.327462	No	0.180562	0.597512	No	0.989627	NA	No	0.261718	NA	No	0.12289	0.982361	No	-0.0226693	0.999494	No	0.300324	0.944334	No	0.367981	0.633004	No
NGO0321	-0.122548	0.054444	No	0.652743	1.79e-29	No	1.06339	0.898465	No	-0.0530032	0.884744	No	-0.386222	0.507315	No	0.706935	9.36e-05	No	0.920523	NA	No	0.551809	NA	No	0.0414597	0.990669	No	0.112574	0.999494	No	0.364619	0.892943	No	-0.412343	0.574423	No
NGO0322	1.00988	1.79e-53	Yes	0.403964	6.94e-10	No	-2.17614	0.599341	No	-1.8782	7.61e-17	Yes	-2.61849	1.22e-06	Yes	-0.838801	5.03e-06	No	-0.0454037	0.969077	No	-0.569382	0.365539	No	0.315475	0.985535	No	-3.17912	9.67e-05	Yes	-4.0738	5.33e-12	Yes	0.803712	0.339693	No
NGO0323	0.658917	0.000643449	No	-0.123685	0.49286	No	-0.0899362	NA	No	0.15747	0.565502	No	0.564461	0.451843	No	-0.0349305	0.952781	No	0.260714	NA	No	0.146694	NA	No	-0.0698871	0.993422	No	0.112166	0.999494	No	0.69987	0.791376	No	-0.751607	0.431939	No
NGO0324	0.601078	0.00113575	No	0.808028	3.05e-06	No	-0.52668	NA	No	-0.132366	0.654979	No	0.835479	0.417291	No	-0.249819	0.643257	No	-0.340059	0.793215	No	-1.3382	0.0774811	No	-0.436667	0.867901	No	0.279893	0.999494	No	-0.525913	0.9359	No	-0.415339	0.774807	No
NGO0326	-0.0016802	0.991909	No	-0.40646	0.00817301	No	0.317498	0.942477	No	-0.152044	0.617683	No	-0.89113	0.0287442	No	0.258314	0.385147	No	0.259307	0.760335	No	0.395543	0.590081	No	0.560458	0.915972	No	0.431368	0.999494	No	-0.111127	0.993858	No	0.178466	0.8777	No
NGO0327	0.474974	9.54e-07	No	0.755175	3.27e-16	No	0.794286	0.898465	No	0.424982	0.132294	No	-0.0465102	0.945492	No	0.149733	0.671789	No	-0.489053	0.368177	No	-0.544451	0.267976	No	0.364332	0.90209	No	-0.295434	0.999494	No	-0.809849	0.393196	No	-0.96263	0.103658	No
NGO0328	-0.0152094	0.893735	No	0.161245	0.0501255	No	-1.0412	0.898465	No	-0.514349	0.119013	No	0.389877	0.678299	No	-0.172355	0.496118	No	-0.555019	0.687318	No	-0.277403	0.823578	No	0.602173	0.00264335	No	0.281393	0.999494	No	-0.42019	0.716411	No	-0.820728	0.0661503	No
NGO0329	-0.110356	0.200619	No	0.936377	4.7e-34	No	-0.965093	NA	No	-0.128066	0.649217	No	0.161896	0.825521	No	0.47106	0.063223	No	0.226226	0.854862	No	0.255574	0.787662	No	0.678603	0.285477	No	-0.0787949	0.999494	No	0.0710732	0.993858	No	-0.400514	0.644815	No
NGO0331	0.615078	1.44e-14	No	1.71929	4.93e-92	Yes	-0.485902	NA	No	-0.0338144	0.982616	No	-2.06901	0.00150056	Yes	-1.06288	0.000597364	Yes	1.27526	NA	No	-0.0245211	NA	No	0.261718	0.985758	No	-1.43992	0.999494	No	-1.29013	0.591107	No	0.533128	0.78472	No
NGO0332	0.0841133	0.463459	No	-0.200643	0.025519	No	-0.245878	0.95447	No	-0.0112056	0.981755	No	-0.571943	0.207901	No	0.11325	0.746657	No	-0.598166	0.391199	No	-0.35977	0.644176	No	0.146618	0.985758	No	0.414114	0.999494	No	0.21224	0.964808	No	-1.04344	0.0432575	Yes
NGO0333	-0.0231467	0.864529	No	0.829775	4.16e-18	No	-0.889611	0.898465	No	-0.198964	0.4143	No	0.281416	0.725601	No	0.267831	0.1883	No	-0.328641	0.793921	No	-0.552706	0.588586	No	0.530808	0.860466	No	0.391036	0.999494	No	-0.0820395	0.993858	No	-0.428459	0.574423	No
NGO0335	-0.333143	1.53e-07	No	0.35269	7.23e-09	No	0.573577	0.931168	No	0.0878243	0.754015	No	-0.141215	0.799351	No	-0.0304966	0.910264	No	0.810659	0.0454746	No	0.709986	0.0697957	No	-0.120566	0.978787	No	0.319409	0.999494	No	0.550246	0.50292	No	0.476519	0.338826	No
NGO0336	0.270223	0.130871	No	0.682436	2.44e-05	No	-1.48683	NA	No	0.332339	0.215374	No	0.362462	0.693241	No	0.396154	0.279225	No	0.958465	NA	No	0.699438	NA	No	0.48267	0.619903	No	0.648222	0.999494	No	0.0555559	0.993858	No	-0.363736	0.664791	No
NGO0337	0.647335	0.000858776	No	1.71406	1.09e-17	Yes	-0.274757	NA	No	0.553601	0.205543	No	0.541592	0.678299	No	0.52952	0.321125	No	0.0100245	NA	No	-0.0220308	NA	No	0.604912	0.837745	No	0.748489	0.999494	No	-1.10766	0.591107	No	-1.39174	0.181601	No
NGO0338	-0.0309491	0.791393	No	0.240138	0.00714798	No	-0.0318051	0.991793	No	0.111053	0.740586	No	0.491803	0.139951	No	-0.0460385	0.874674	No	-0.206534	NA	No	-0.362213	NA	No	0.557706	0.860339	No	-0.0204822	0.999494	No	-0.0756548	0.993858	No	-0.451123	0.589008	No
NGO0339	-0.255936	0.00352666	No	0.331659	8.52e-05	No	0.162158	NA	No	0.696448	0.00333513	No	-0.118706	0.814662	No	0.490008	0.0848511	No	0.937951	NA	No	0.678754	NA	No	0.415885	0.905565	No	-0.037853	0.999494	No	-0.00550577	0.997037	No	-1.06438	0.258023	No
NGO0340	0.0437045	0.671098	No	-3.63536	0	Yes	-0.434842	0.939324	No	0.0384303	0.95495	No	0.488306	0.380584	No	0.602046	0.000154653	No	-0.827246	0.0919192	No	-0.654046	0.180408	No	0.32487	0.905565	No	0.529553	0.999494	No	-0.0702046	0.993858	No	1.4718	0.00150361	Yes
NGO0342	-0.129751	0.581891	No	1.6314	2.15e-12	Yes	-0.12916	NA	No	-0.287686	0.871776	No	0.759769	0.271682	No	-0.100919	0.885419	No	0.610987	NA	No	-0.409323	NA	No	0.0166461	0.996276	No	0.571364	NA	No	0.199386	0.993858	No	-0.308333	NA	No
NGO0343	0.10263	0.495865	No	-0.668059	2.11e-09	No	1.18831	0.898465	No	-0.0935495	0.771588	No	-0.294927	0.359085	No	0.421568	0.0517299	No	0.396336	0.768823	No	-0.243812	NA	No	0.244352	0.949769	No	0.359662	0.999494	No	-0.23319	0.958688	No	0.139168	0.879491	No
NGO0344	0.186684	0.00808823	No	0.181241	0.00520964	No	0.66265	0.925706	No	-0.230655	0.247144	No	-0.648396	0.0252266	No	0.255076	0.225287	No	-0.23684	0.717302	No	-0.442033	0.369647	No	0.0599712	0.990669	No	0.303011	0.999494	No	0.0104678	0.995297	No	-0.63807	0.387223	No
NGO0345	-0.0628656	0.659145	No	-0.218457	0.0403067	No	0.50994	NA	No	0.080074	0.78247	No	0.0828813	0.863853	No	0.240745	0.27482	No	0.531766	0.426217	No	0.758415	0.191141	No	0.463468	0.503682	No	-0.117035	0.999494	No	-0.679094	0.605922	No	-0.819374	0.225982	No
NGO0346	-0.161385	0.00519607	No	0.195549	0.000248468	No	-1.53907	0.898465	No	-0.324614	0.0349243	No	0.850482	0.000266933	No	-0.0215588	0.926962	No	-0.352946	0.690004	No	-0.291889	0.693816	No	0.818689	0.262906	No	-0.282341	0.999494	No	-0.181654	0.9711	No	0.19088	0.797584	No
NGO0347	-0.146802	0.105737	No	0.37407	2.01e-06	No	0.993053	0.898465	No	-0.395545	0.029374	No	0.0577468	0.904782	No	0.289775	0.0889624	No	0.131543	0.868378	No	0.546209	0.289866	No	0.55024	0.471444	No	0.234616	0.999494	No	0.214588	0.953641	No	0.564055	0.305313	No
NGO0348	0.0242537	0.842569	No	-0.991974	1.3e-31	No	0.351177	0.939324	No	-0.101286	0.682745	No	1.27712	2.54e-05	Yes	0.284784	0.215076	No	-0.0180999	0.99045	No	0.488902	0.459643	No	0.60614	0.0507521	No	-0.0231672	0.999494	No	-0.143797	0.993858	No	0.359868	0.606137	No
NGO0349	-0.100849	0.437043	No	-0.243145	0.0192815	No	1.10082	0.898465	No	-0.145048	0.479387	No	0.280856	0.465747	No	0.0946801	0.671789	No	0.16254	0.811517	No	0.394173	0.436913	No	0.55064	0.638644	No	-0.0987203	0.999494	No	-0.567792	0.60689	No	0.47446	0.454827	No
NGO0350	-0.0986262	0.429308	No	-0.0449174	0.681561	No	1.14177	0.898465	No	-0.00161496	0.998554	No	-1.00984	0.0122536	Yes	0.150331	0.650082	No	0.403049	NA	No	0.487098	NA	No	0.59649	0.21604	No	0.284043	0.999494	No	0.442075	0.803704	No	1.52448	0.0065251	Yes
NGO0351	-0.501508	4.23e-12	No	-1.29329	3.8e-80	Yes	-0.663822	0.925706	No	-0.610596	0.00205908	No	-0.897241	0.0026466	No	0.0970486	0.712088	No	-0.476211	NA	No	-0.0434416	NA	No	0.247575	0.949928	No	-0.668775	0.999494	No	-0.694324	0.506514	No	-0.308262	0.687047	No
NGO0352	0.924354	NA	No	0.926134	0.827098	No	-0.101914	NA	No	-0.547696	NA	No	1.7831	0.340537	No	2.7076	NA	No	0.771121	NA	No	1.87903	NA	No	-0.680232	0.985535	No	-2.85637	0.653625	No	-2.24759	0.357137	No	-0.357877	0.898966	No
NGO0353	-0.368246	0.00120134	No	-0.323046	0.00235324	No	1.39431	0.898465	No	-0.414854	0.036578	No	-0.534552	0.087702	No	-0.0222385	0.952447	No	0.04373	0.973017	No	-0.162137	0.855583	No	0.194135	0.985758	No	0.139906	0.999494	No	-0.586469	0.663774	No	-1.34644	0.0130661	Yes
NGO0354	-0.261286	0.145592	No	0.609344	0.000111963	No	-0.727883	NA	No	-0.475129	0.0209947	No	-0.747485	0.0247953	No	0.206528	0.511698	No	-0.126427	0.914885	No	-0.300595	NA	No	0.188353	0.985286	No	0.783325	0.999494	No	-0.130981	0.993858	No	-0.587849	0.588193	No
NGO0355	0.0820409	0.58402	No	0.387215	0.000801173	No	0.190794	0.960975	No	-0.548435	0.0241157	No	-0.42517	0.43911	No	-0.383	0.00953531	No	-0.162485	0.851668	No	-1.64555	0.000168845	Yes	1.19294	0.61326	No	0.712733	0.999494	No	-0.349944	0.953641	No	0.97746	0.287322	No
NGO0356	0.217473	0.0310864	No	1.22544	6.95e-43	Yes	0.822568	0.898465	No	-0.668386	0.0572873	No	-0.600616	0.193993	No	0.31458	0.15632	No	0.206902	0.868378	No	-0.71101	0.385982	No	0.446396	0.898071	No	0.807652	0.999494	No	0.856817	0.434722	No	2.04302	0.000875534	Yes
NGO0357	0.236735	0.0794941	No	0.607966	2.35e-07	No	-0.677081	NA	No	-0.0147149	0.985336	No	-0.306924	0.558867	No	0.255156	0.342117	No	0.285866	0.716903	No	-0.457039	0.464264	No	0.17561	0.985271	No	0.315302	0.999494	No	0.413344	0.929274	No	0.576674	0.563516	No
NGO0358	0.303812	0.00301163	No	0.557568	5.07e-09	No	0.0613464	NA	No	-0.202543	0.497145	No	0.874404	0.0942465	No	-0.0919716	0.765979	No	1.46184	NA	No	1.52136	NA	No	0.33679	0.933082	No	-0.310116	0.999494	No	0.0603702	0.993858	No	0.350934	0.715192	No
NGO0359	0.238435	0.00712886	No	0.113866	0.174658	No	0.384685	0.939324	No	-0.087609	0.763248	No	-0.280114	0.569098	No	0.409825	0.0336044	No	-0.544446	0.47319	No	-0.412509	0.612904	No	0.0380912	0.99393	No	0.291167	0.999494	No	0.00313574	0.997037	No	0.632249	0.491638	No
NGO0360	0.355814	0.000522806	No	0.382093	6.29e-05	No	1.58068	0.898465	No	-0.132465	0.673462	No	-0.0854847	0.831499	No	-0.152386	0.47517	No	0.165955	0.868378	No	0.221393	0.778122	No	0.671707	0.166581	No	-0.0833412	0.999494	No	-0.380422	0.803716	No	0.465694	0.43924	No
NGO0361	0.241474	0.0453449	No	0.0265417	0.827098	No	0.784563	0.898465	No	-0.179009	0.481052	No	-0.210696	0.588366	No	-0.629715	0.000129888	No	0.416473	0.497322	No	0.397639	0.520341	No	0.525308	0.104373	No	0.264022	0.999494	No	-0.0992647	0.993858	No	0.247036	0.734102	No
NGO0362	0.377692	0.000788949	No	0.391966	0.000185342	No	1.28765	0.898465	No	0.0487773	0.878076	No	0.00520953	0.993561	No	0.204865	0.474087	No	0.245481	0.74572	No	0.505554	0.365539	No	0.483111	0.164244	No	-0.320955	0.999494	No	-0.409731	0.812138	No	0.164048	0.851429	No
NGO0363	0.170382	0.26408	No	0.0907466	0.503924	No	-2.82849	0.224843	No	0.0131858	0.978929	No	1.81427	0.116239	No	0.0472506	0.918799	No	0.779738	0.0505591	No	0.733465	0.054882	No	0.513435	0.925429	No	-0.191623	0.999494	No	-1.04028	0.357137	No	0.873698	0.283801	No
NGO0364	0.282157	0.0215688	No	1.13865	1.15e-21	Yes	-2.68407	NA	No	0.289943	0.30629	No	1.62903	0.366083	No	-0.656809	0.12705	No	0.973559	0.0732457	No	1.23329	0.0124049	Yes	0.43769	0.921552	No	-0.108095	0.999494	No	-0.874189	0.4641	No	0.81105	0.292165	No
NGO0365	0.0445222	0.769056	No	2.22501	3.39e-61	Yes	-2.45854	0.407844	No	-0.0212642	0.962621	No	1.43448	0.408649	No	-0.489686	0.376083	No	0.395442	0.623793	No	0.376205	0.612904	No	0.308355	0.913463	No	0.386664	0.999494	No	-0.401692	0.838126	No	1.54273	0.00402433	Yes
NGO0366	0.361871	0.101422	No	-0.535193	0.00394582	No	-0.0570027	NA	No	0.42657	0.825956	No	-0.876459	0.678299	No	-0.51803	0.55944	No	0.316122	NA	No	0.470439	NA	No	0.73747	0.913463	No	-0.436119	NA	No	-1.47661	0.77476	No	-1.03005	NA	No
NGO0367	0.353414	0.00201899	No	0.596019	3.23e-08	No	-1.01475	0.898465	No	-0.00567834	0.995304	No	0.373725	0.591507	No	0.149744	0.502328	No	-0.10206	0.918404	No	-0.201795	0.823578	No	-0.0185657	0.99393	No	-0.7212	0.999494	No	-0.606312	0.671803	No	-0.631593	0.381541	No
NGO0368	0.853036	0.00192082	No	-2.68043	1.14e-51	Yes	0.45979	NA	No	0.136185	0.718182	No	0.318683	0.702437	No	0.544126	0.0733659	No	-0.577057	0.650455	No	-0.0699603	0.966055	No	0.0671633	0.99393	No	0.785969	0.999494	No	0.0546132	0.993858	No	0.0130072	0.996131	No
NGO0369	-0.0765654	0.789256	No	-3.21564	2.49e-92	Yes	0.521799	NA	No	-0.174177	0.649217	No	-0.415999	0.548015	No	0.0375635	0.930713	No	-1.80559	0.103108	No	-0.828126	0.558871	No	0.025258	0.99393	No	-0.456135	0.999494	No	-0.914583	0.81053	No	-0.701236	0.672282	No
NGO0370	0.254389	0.169395	No	-1.7364	6.56e-40	Yes	0.830588	0.898465	No	0.155704	0.59982	No	-0.181729	0.752962	No	0.684585	0.000350107	No	-0.533481	0.444977	No	-0.423017	0.570356	No	0.535664	0.753234	No	0.194227	0.999494	No	-0.111712	0.993858	No	0.44773	0.580298	No
NGO0371	0.328059	0.0258799	No	0.274959	0.0409453	No	-0.105616	0.975631	No	-0.0779351	0.790258	No	-0.338734	0.485041	No	0.111226	0.668789	No	-0.384091	0.752865	No	-0.404792	NA	No	-0.0961869	0.985535	No	0.128467	0.999494	No	0.0327684	0.993858	No	-0.75776	0.179603	No
NGO0372	0.0518836	0.732414	No	-0.495819	7.49e-06	No	0.646938	0.929922	No	-0.391409	0.26446	No	0.0262255	0.974505	No	0.103708	0.695166	No	-0.816558	0.449392	No	-1.12533	0.215011	No	0.317199	0.980678	No	0.560166	0.999494	No	0.715011	0.591233	No	1.44889	0.0170108	Yes
NGO0373	0.0275239	0.903496	No	-0.417183	0.00714798	No	1.05552	0.898465	No	-0.147495	0.720817	No	-1.1547	0.0514831	No	0.426522	0.13478	No	-0.166066	0.896271	No	-0.486464	0.616842	No	-0.177394	0.985758	No	0.576319	0.999494	No	0.711017	0.692038	No	2.25949	0.002079	Yes
NGO0374	0.112483	0.249406	No	0.0963307	0.257036	No	0.97471	0.898465	No	-0.058678	0.918811	No	-0.278517	0.752622	No	0.299886	0.127724	No	-0.305325	0.793921	No	-0.527672	0.570832	No	0.0752389	0.985758	No	0.139629	0.999494	No	0.629536	0.588457	No	1.90832	0.000303087	Yes
NGO0375	-0.187119	0.116536	No	-1.89684	5.8e-97	Yes	0.433531	0.939324	No	-0.235697	0.428483	No	-0.154856	0.728518	No	-0.325335	0.0651858	No	-0.0499071	0.962373	No	0.284757	0.691792	No	0.432218	0.212891	No	0.112312	0.999494	No	0.982751	0.0828925	No	1.28125	0.00488413	Yes
NGO0376	-1.14586	6.74e-21	Yes	-5.0948	0	Yes	0.54862	0.939324	No	-1.15251	3.1e-11	Yes	-1.75394	0.000298741	Yes	-1.31957	1.62e-10	Yes	0.551948	0.540594	No	0.608925	0.459557	No	0.505099	0.937296	No	0.653538	0.999494	No	-0.310216	0.958688	No	1.34563	0.0750204	No
NGO0377	-2.0582	7.8e-86	Yes	-2.04688	7.14e-86	Yes	-0.0271211	NA	No	0.946285	3.7e-05	No	0.771171	NA	No	-3.36801	5.74e-59	Yes	0.389469	0.708173	No	0.914042	0.195768	No	0.340355	0.936138	No	1.09078	0.999494	No	0.715395	0.783352	No	1.0019	0.328651	No
NGO0378	0.552287	0.0508218	No	1.13786	3.22e-05	Yes	0.488436	NA	No	0.137435	0.742304	No	-0.876304	0.314345	No	0.525937	0.585256	No	0.726206	NA	No	0.554561	NA	No	-3.36216	0.412164	No	0.435183	NA	No	3.55381	0.588457	No	3.35013	NA	No
NGO0379	0.109528	0.402349	No	0.110325	0.321516	No	0.00224214	0.999202	No	0.266839	0.213689	No	0.303586	0.600273	No	0.256582	0.523666	No	-0.187779	NA	No	-0.510092	NA	No	0.725481	0.18482	No	-0.317137	0.999494	No	0.124198	0.993858	No	-1.10944	0.0545213	No
NGO0380	-0.290969	0.0935239	No	-0.785158	4.43e-08	No	0.260447	NA	No	-0.202181	0.754015	No	0.932346	0.178754	No	0.527885	0.131138	No	0.511236	NA	No	0.487839	NA	No	0.200633	0.985758	No	0.692444	NA	No	0.746069	0.91927	No	0.34532	NA	No
NGO0381	0.100546	0.515341	No	0.0104816	0.941521	No	1.33218	NA	No	-0.043989	0.918718	No	0.093231	0.854787	No	0.415443	0.196839	No	0.390262	0.650455	No	-0.0252737	0.981631	No	-0.159647	0.985758	No	0.559696	0.999494	No	0.00281926	0.997037	No	-0.755671	0.395817	No
NGO0382	-0.199949	0.00139225	No	-1.30007	1.3e-123	Yes	2.83506	0.224843	No	-0.877008	6.65e-08	No	-0.318605	0.260031	No	-0.619714	2.02e-05	No	0.287588	0.550623	No	0.281559	0.548967	No	-0.110056	0.985535	No	-0.0857588	0.999494	No	-0.668027	0.277648	No	0.432127	0.386014	No
NGO0383	-0.0224067	0.893044	No	-0.567437	4.38e-07	No	2.08423	0.636497	No	-0.144282	0.720278	No	-0.640762	0.0491977	No	-0.0598485	0.870166	No	0.228983	0.751729	No	0.738273	0.121038	No	0.0651523	0.985758	No	0.528772	0.999494	No	0.723956	0.460563	No	0.651546	0.291071	No
NGO0384	-0.0947246	0.382179	No	0.145873	0.106381	No	0.308233	0.94762	No	-0.325347	0.191463	No	-0.0174821	0.976546	No	0.426458	0.023463	No	0.0459055	0.97094	No	0.367099	0.644176	No	0.375767	0.898071	No	-0.233926	0.999494	No	-0.67087	0.542807	No	0.13261	0.881894	No
NGO0385	-0.0442259	0.567437	No	0.994427	1.96e-59	No	-0.4958	0.939324	No	-0.414004	0.212654	No	1.02392	0.00194619	Yes	0.0655252	0.772832	No	0.00513695	0.997104	No	0.0634353	0.966055	No	0.38233	0.675132	No	0.334974	0.999494	No	-0.180433	0.964545	No	-0.471177	0.375854	No
NGO0386	0.302651	0.00769858	No	0.684876	2.68e-11	No	-1.01769	0.898465	No	-0.040368	0.916089	No	-0.0842761	0.900128	No	0.433048	0.0269775	No	-0.26351	0.683802	No	-0.0964343	0.874589	No	0.435874	0.803152	No	-0.377271	0.999494	No	-0.273218	0.946857	No	-1.03536	0.0550465	No
NGO0387	0.226977	0.0345858	No	0.295563	0.00225376	No	0.527871	0.939324	No	-0.784803	4.25e-05	No	-0.422769	0.52579	No	-0.11249	0.661797	No	-0.215073	0.73244	No	-0.73062	0.054882	No	-0.199928	0.955575	No	-1.01997	0.594814	No	-0.738744	0.373377	No	-0.375341	0.583379	No
NGO0388	0.251295	0.0296703	No	-0.0868101	0.427779	No	-0.637574	0.929922	No	-0.529763	0.000677059	No	-0.580365	0.290595	No	0.256846	0.19538	No	-0.195102	0.865517	No	0.00804259	NA	No	0.114303	0.985758	No	-0.518581	0.999494	No	-0.83168	0.276764	No	0.389256	0.586497	No
NGO0389	0.691411	0.040265	No	-3.86328	5.15e-92	Yes	-0.204312	0.960975	No	0.183811	0.498686	No	0.227845	0.711613	No	0.0231613	0.961296	No	0.203457	NA	No	0.654038	NA	No	-0.127294	0.985758	No	0.092735	0.999494	No	0.391408	0.927005	No	0.0634074	0.95818	No
NGO0390	0.560428	5.66e-07	No	-0.868524	3.62e-19	No	0.451886	NA	No	0.152701	0.565502	No	0.77691	0.0915325	No	-0.329464	0.212578	No	-0.240394	0.836047	No	-0.127135	NA	No	-0.299279	0.882129	No	0.609574	0.999494	No	0.108874	0.993858	No	-0.641318	0.400089	No
NGO0391	0.559935	5.09e-09	No	0.828626	3.63e-19	No	-0.147794	0.970366	No	-0.128606	0.575318	No	-0.444425	0.382423	No	-0.329876	0.279638	No	-0.0808514	0.943092	No	-0.328945	0.691748	No	0.236811	0.860339	No	0.160544	0.999494	No	0.443922	0.77476	No	-0.0224478	0.97684	No
NGO0392	0.606994	0.000585701	No	-0.676594	2.75e-06	No	0.475778	NA	No	0.0530413	0.890333	No	-0.189934	0.849702	No	0.725876	0.0321742	No	-0.0652106	NA	No	-0.13286	NA	No	-0.275906	0.942449	No	0.418095	0.999494	No	0.601967	0.839789	No	-0.033571	0.976997	No
NGO0393	0.542168	1.74e-11	No	0.0724234	0.370001	No	0.468842	0.939324	No	-0.184697	0.374343	No	-0.164202	0.812101	No	0.0780131	0.85602	No	-0.199782	0.804379	No	-0.162243	0.805716	No	0.437487	0.905565	No	0.533705	0.999494	No	0.0386731	0.993858	No	-0.360467	0.685336	No
NGO0394	0.081114	0.498156	No	-0.600811	7.72e-12	No	0.106731	0.975631	No	0.0989754	0.72266	No	-0.749384	0.297841	No	-0.486641	0.0642758	No	0.327797	0.71937	No	0.311698	NA	No	0.0400638	0.990669	No	0.303067	0.999494	No	0.606122	0.688259	No	0.55375	0.467995	No
NGO0395	0.0193847	0.831413	No	0.59673	4.88e-19	No	0.916471	0.898465	No	-0.0991635	0.682744	No	-1.14438	0.0337497	Yes	0.0493395	0.895657	No	1.03034	NA	No	0.844143	NA	No	0.0245992	0.990669	No	0.191732	0.999494	No	0.363071	0.879714	No	0.148251	0.864975	No
NGO0397	-0.141681	0.0149977	No	0.193101	0.000286609	No	-0.0582505	0.985016	No	0.207058	0.465699	No	-0.0639947	0.8412	No	-0.0458372	0.865979	No	0.154978	0.836047	No	0.293914	0.624871	No	0.264399	0.884402	No	-0.145491	0.999494	No	-0.695604	0.307575	No	-0.0472083	0.951853	No
NGO0398	-0.378136	0.0011569	No	-0.310779	0.00433662	No	-0.809763	0.898465	No	0.190834	0.581112	No	0.34824	0.267973	No	-0.232587	0.193082	No	0.169915	0.835262	No	0.0444866	0.960066	No	-0.0788104	0.985758	No	-0.244557	0.999494	No	-0.126086	0.988536	No	-0.242901	0.664791	No
NGO0399	2.25494	1.19e-69	Yes	2.43178	4.45e-79	Yes	0.846783	0.898465	No	-0.911032	9.91e-06	No	-3.25137	5.65e-57	Yes	2.13166	7.14e-26	Yes	-0.257907	0.751729	No	-1.38915	0.00171133	Yes	0.335718	0.882129	No	1.32663	0.0992967	No	0.237507	0.946857	No	-2.41695	1.25e-09	Yes
NGO0400	0.0201526	0.881066	No	-0.463346	5.13e-07	No	-0.719852	0.908992	No	-0.12237	0.654589	No	0.427711	0.402455	No	0.0464353	0.870166	No	-0.430244	0.439194	No	-0.0680324	0.929762	No	-0.0786306	0.985758	No	0.313408	0.999494	No	-0.373896	0.80371	No	0.0638708	0.941307	No
NGO0401	0.0979468	0.409858	No	0.546129	2.81e-08	No	-0.77407	0.898465	No	0.214103	0.344125	No	-0.237972	0.579333	No	0.278601	0.19538	No	-0.22741	0.71937	No	-0.472332	0.299868	No	0.251323	0.774039	No	0.0700335	0.999494	No	0.225131	0.958688	No	-0.0356543	0.965541	No
NGO0402	-0.00128133	0.991909	No	0.764759	8.22e-09	No	0.544574	0.939324	No	-0.102447	0.702529	No	0.144487	0.738199	No	0.0921402	0.707524	No	-0.431253	0.495094	No	-0.415463	0.514624	No	0.056533	0.985758	No	0.0539884	0.999494	No	-0.143011	0.993858	No	0.040621	0.964799	No
NGO0403	0.299842	0.00273061	No	-0.351143	6.48e-05	No	0.227976	0.955583	No	0.146814	0.575256	No	0.602322	0.114921	No	0.1045	0.747303	No	-0.413063	0.597856	No	-0.417871	0.564885	No	0.534042	0.127814	No	0.211224	0.999494	No	-0.262326	0.946857	No	-0.549432	0.386403	No
NGO0404	0.465372	0.00815238	No	-1.63477	1.68e-36	Yes	-0.954774	NA	No	0.437112	0.0712183	No	-0.0181944	0.983325	No	0.15671	0.618278	No	0.294839	0.751729	No	0.245172	0.761274	No	-0.108945	0.985758	No	0.220792	0.999494	No	0.13917	0.993858	No	0.357763	0.762631	No
NGO0405	0.20028	0.420095	No	-3.26546	6.59e-110	Yes	0.801624	0.898465	No	0.207844	0.419913	No	0.925457	0.473738	No	0.585824	0.00307841	No	-0.343135	0.690004	No	-0.0326685	0.977922	No	0.423586	0.94894	No	0.348429	0.999494	No	0.495529	0.88063	No	0.83033	0.35337	No
NGO0407	0.429843	0.000171571	No	-1.38216	2.87e-49	Yes	0.221248	0.955583	No	0.133593	0.607246	No	0.167793	0.852178	No	0.0233568	0.930817	No	-0.310711	0.612551	No	-0.438603	0.37342	No	0.255798	0.961637	No	-0.140929	0.999494	No	-0.104841	0.993858	No	0.618932	0.386403	No
NGO0408	1.62352	6.88e-49	Yes	0.70069	5.09e-13	No	-0.317618	0.942477	No	-0.0474863	0.875967	No	0.169607	0.802965	No	1.10783	6.91e-09	Yes	-0.125111	0.868378	No	-0.0456161	0.956404	No	0.131507	0.941219	No	0.510416	0.999494	No	-0.493311	0.662637	No	-1.41388	0.000992867	Yes
NGO0409	0.944787	1.52e-16	No	0.737157	1.43e-11	No	-0.134433	NA	No	0.159104	0.668527	No	-0.453618	0.401915	No	1.12528	0.00980148	Yes	0.125215	NA	No	-0.337277	NA	No	-0.277157	0.905565	No	0.576159	0.999494	No	-0.746526	0.725287	No	-1.42322	0.0743935	No
NGO0410	-1.1749	5.59e-48	Yes	-1.52955	4.31e-82	Yes	-1.99863	0.659491	No	0.161054	0.790258	No	-0.101029	0.904179	No	-0.425262	0.594922	No	0.972895	0.233836	No	1.22775	0.0799916	No	0.493383	0.955024	No	0.839877	0.999494	No	-0.860527	0.598218	No	3.16047	4.8e-06	Yes
NGO0411	0.387928	0.000464716	No	0.611902	3.98e-09	No	0.482893	0.939324	No	-0.141935	0.619901	No	0.137378	0.815295	No	0.177833	0.476517	No	-0.209858	0.836047	No	-0.080902	0.939824	No	0.31502	0.860466	No	0.154152	0.999494	No	-0.277105	0.929274	No	-1.07418	0.0227717	Yes
NGO0412	-0.183372	0.0257609	No	-0.882961	1.6e-36	No	1.51288	0.898465	No	0.134592	0.712229	No	0.398503	0.367226	No	-0.333559	0.133878	No	0.285921	0.687318	No	0.230923	0.699251	No	0.537355	0.860956	No	-0.22819	0.999494	No	-0.330117	0.928381	No	-0.235614	0.78662	No
NGO0413	-0.147661	0.286445	No	-0.464707	2.8e-05	No	-0.43921	0.939324	No	-0.0867688	0.728326	No	0.890753	0.000225349	No	-0.215339	0.28506	No	0.155161	0.851668	No	0.0618871	0.942851	No	0.586626	0.0543491	No	-0.0415165	0.999494	No	0.0106644	0.995248	No	-0.899858	0.0566006	No
NGO0414	0.222167	0.0585258	No	0.124348	0.2496	No	1.16317	0.898465	No	-0.0138054	0.969091	No	-0.100589	0.849702	No	0.230914	0.274863	No	0.111076	0.914885	No	0.0986957	0.923317	No	0.496545	0.370225	No	-0.355601	0.999494	No	0.246312	0.953641	No	0.414764	0.571855	No
NGO0415	-0.0103783	0.912859	No	0.0515185	0.471006	No	0.592414	0.931168	No	0.147737	0.580552	No	-0.236945	0.673126	No	0.293503	0.0678057	No	0.451254	0.444156	No	0.232923	0.704441	No	0.440734	0.0770735	No	0.0484342	0.999494	No	0.356647	0.783352	No	0.0312797	0.964799	No
NGO0416	0.0359421	0.74234	No	-0.541878	1.44e-12	No	-2.08671	0.636497	No	0.200014	0.538781	No	-0.0842242	0.85523	No	0.147737	0.531487	No	0.818283	NA	No	0.344833	NA	No	0.591973	0.687104	No	-0.0592029	0.999494	No	-0.210396	0.968536	No	-0.462257	0.493361	No
NGO0417	0.3096	0.00408239	No	-0.244875	0.0100749	No	0.752027	0.908675	No	-0.0168953	0.966735	No	0.0116706	0.991412	No	0.499629	0.00453393	No	0.500613	0.488326	No	0.321341	0.666493	No	0.374663	0.985535	No	0.143012	0.999494	No	-1.35301	0.233191	No	-1.14342	0.188842	No
NGO0418	1.1714	0.0116266	Yes	0.637928	0.113803	No	0.615858	NA	No	-0.243723	0.801771	No	-0.0446562	0.989057	No	0.220366	0.394928	No	1.21789	NA	No	0.699714	NA	No	0.756826	0.908451	No	-0.453418	NA	No	-1.01553	0.946857	No	1.7972	NA	No
NGO0419	0.54963	0.000268753	No	1.55094	6.34e-25	Yes	0.931614	NA	No	0.0103762	0.985354	No	-0.835659	0.301776	No	0.0827627	0.834121	No	0.935902	0.316118	No	0.395198	NA	No	0.235978	0.985758	No	-0.188809	0.999494	No	-0.733583	0.828867	No	-1.31705	0.219514	No
NGO0420	0.753937	1.96e-15	No	1.72891	3.31e-68	Yes	0.264832	0.952382	No	-0.233343	0.326209	No	-0.702795	0.0699548	No	0.750995	3.73e-05	No	0.240506	NA	No	-0.25419	NA	No	0.149127	0.936138	No	0.199558	0.999494	No	-0.614995	0.612466	No	-1.11821	0.0404992	Yes
NGO0421	0.425111	0.00753278	No	-1.7203	1.44e-47	Yes	0.50986	NA	No	0.25795	0.346366	No	-0.0115473	0.992628	No	0.161257	0.623214	No	0.16829	0.869476	No	0.424068	0.603442	No	1.39437	0.627901	No	0.162415	0.999494	No	-0.493507	0.946857	No	-0.00919965	0.996302	No
NGO0423	0.16003	0.0462079	No	-0.354032	2.07e-07	No	0.179913	0.960975	No	0.242285	0.241044	No	-0.180213	0.83935	No	-0.193216	0.471865	No	0.369025	0.60236	No	0.464892	0.441072	No	0.301306	0.881056	No	0.111078	0.999494	No	0.792166	0.571286	No	1.65186	0.0143179	Yes
NGO0424	-0.0260653	0.820048	No	-0.199788	0.0182868	No	0.96227	0.898465	No	0.28205	0.195719	No	-0.358605	0.577346	No	0.0727114	0.761526	No	0.534907	0.253137	No	0.370976	0.45375	No	0.0571942	0.985758	No	-0.0771318	0.999494	No	0.438397	0.799549	No	1.29615	0.016996	Yes
NGO0425	-0.148494	0.100568	No	-0.762769	4.76e-25	No	0.973943	NA	No	0.227079	0.618273	No	-0.451113	0.407097	No	0.247931	0.234052	No	0.371027	0.701051	No	0.421195	0.616534	No	0.365708	0.803152	No	-0.367822	0.999494	No	0.129007	0.993858	No	-0.182909	0.856727	No
NGO0426	-0.0148104	0.845245	No	0.165621	0.00300977	No	2.24892	0.54156	No	-0.137638	0.651704	No	-0.853573	0.0554677	No	0.292624	0.0660033	No	0.132386	0.868378	No	0.0853166	0.905364	No	0.354939	0.898071	No	-0.0217227	0.999494	No	0.137161	0.993858	No	0.519729	0.409747	No
NGO0427	0.633292	0.000331484	No	1.69237	2.16e-18	Yes	-0.146199	NA	No	-0.113176	0.955664	No	-1.05624	0.133029	No	-0.203787	0.848549	No	-0.415485	NA	No	1.16737	NA	No	0.945311	0.921196	No	-2.70777	NA	No	-3.04523	0.499632	No	-3.66842	NA	No
NGO0428	0.276008	0.350551	No	2.53998	3.16e-13	Yes	-0.33791	NA	No	-0.0663419	0.96017	No	-1.39038	0.267973	No	-0.219219	0.848283	No	-0.39004	NA	No	-1.6545	NA	No	3.02937	0.499499	No	0.624148	NA	No	-0.115624	0.993858	No	-0.00704153	NA	No
NGO0429	0.170043	0.640054	No	1.99356	6.35e-09	Yes	0.0714505	NA	No	1.74967	NA	No	-2.76579	0.00302661	Yes	-0.0731564	0.939816	No	0.382553	NA	No	-0.40502	NA	No	-0.346861	0.989313	No	-1.71288	NA	No	-2.01364	0.944334	No	-2.19933	NA	No
NGO0430	0.292247	0.0294708	No	1.87783	1.24e-39	Yes	-0.0601734	NA	No	1.70869	NA	No	-1.72786	0.00684256	Yes	1.56288	0.0588821	No	0.238931	NA	No	-0.646699	NA	No	-0.0491386	0.99393	No	-1.95557	NA	No	-1.23371	0.883414	No	-1.15246	NA	No
NGO0432	0.761403	0.180113	No	2.75503	0.000107188	Yes	0.0207728	NA	No	-0.158508	NA	No	-1.21206	0.366083	No	-0.795851	NA	No	0.96135	NA	No	0.985704	NA	No	-2.24831	0.860339	No	0.730013	NA	No	-0.593998	0.993858	No	-2.18016	NA	No
NGO0433	0.0624749	0.648473	No	1.19813	5.83e-28	Yes	-3.07676	NA	No	-0.140605	0.693093	No	-0.688197	0.337802	No	0.258726	0.405733	No	0.379702	NA	No	0.281208	NA	No	1.06197	0.0136373	Yes	-0.0796305	0.999494	No	-0.400748	0.894035	No	0.971997	0.188842	No
NGO0434	0.379209	5.03e-05	No	0.773395	7.15e-18	No	-0.0844259	NA	No	0.0676567	0.850071	No	-0.133065	0.849702	No	0.101064	0.847326	No	0.113877	0.909091	No	0.519827	0.469228	No	0.0725234	0.985758	No	0.816673	0.999494	No	-0.277223	0.96067	No	-0.379857	0.687903	No
NGO0435	0.150881	0.15488	No	0.678751	1.51e-13	No	0.203719	NA	No	-0.139328	0.717783	No	-0.522436	0.147495	No	0.475483	0.136611	No	-0.0255401	0.977213	No	0.133032	0.81485	No	-0.0520825	0.98611	No	0.400182	0.999494	No	0.403078	0.91927	No	0.235722	0.823722	No
NGO0436	-0.0682061	0.455532	No	-0.258553	0.000280205	No	-0.247796	0.95447	No	-0.0690706	0.891941	No	-0.748035	0.0248101	No	0.113426	0.621232	No	0.807242	NA	No	-0.166014	NA	No	0.139672	0.985758	No	0.401758	0.999494	No	0.70233	0.494256	No	-0.14378	0.864975	No
NGO0437	-0.291909	0.0140601	No	0.394559	0.000396113	No	0.0312913	0.991793	No	-0.120009	0.674955	No	-0.317451	0.633994	No	0.217508	0.346749	No	0.778184	NA	No	0.352909	NA	No	0.00738157	0.996276	No	-0.103422	0.999494	No	0.708948	0.551844	No	-0.0332657	0.971708	No
NGO0439	0.106088	0.229291	No	1.06898	5.49e-45	Yes	-0.374576	0.939324	No	0.00611912	0.995304	No	1.25384	0.000345624	Yes	0.162687	0.485947	No	0.02236	NA	No	-0.0122638	NA	No	0.195804	0.898071	No	0.549196	0.999494	No	0.078954	0.993858	No	0.088125	0.925138	No
NGO0440	-0.0837925	0.704818	No	1.55076	2.41e-22	Yes	0.27576	0.952382	No	0.272346	0.383417	No	-0.281534	0.549026	No	0.155233	0.639626	No	-0.0332404	0.981219	No	-0.877476	0.135375	No	-0.114147	0.985758	No	0.988324	0.870642	No	0.554431	0.642326	No	1.1152	0.0328951	Yes
NGO0441	-0.246672	0.0231991	No	-0.304477	0.00193747	No	-3.72573	0.0193583	Yes	0.267189	0.164624	No	-0.142701	0.743036	No	0.211669	0.256868	No	0.333299	0.371373	No	0.486715	0.115155	No	0.287153	0.914171	No	0.145096	0.999494	No	0.653945	0.488733	No	0.0759726	0.933049	No
NGO0442	-0.479968	4.31e-14	No	-1.30499	1.78e-103	Yes	0.0501456	0.987517	No	0.518866	0.00289153	No	-0.168849	0.800318	No	0.289257	0.280233	No	0.656126	0.314843	No	1.03978	0.0411265	Yes	0.252838	0.945682	No	0.229132	0.999494	No	0.953356	0.143002	No	1.85761	3.41e-05	Yes
NGO0443	0.360567	0.00233799	No	-0.142671	0.205237	No	-0.283781	0.950097	No	-0.0953507	0.866678	No	0.336188	0.41095	No	0.0383902	0.952447	No	0.0744568	0.947676	No	0.600336	0.436913	No	0.181014	0.985758	No	0.807888	0.999494	No	0.180079	0.993858	No	0.19751	0.854601	No
NGO0444	0.149748	0.0409167	No	0.808597	1.56e-34	No	-0.53157	0.939324	No	0.0524205	0.907365	No	0.0873042	0.82232	No	0.191554	0.381376	No	-0.662294	NA	No	-0.84588	NA	No	-0.424877	0.0439151	No	0.266546	0.999494	No	0.351852	0.838126	No	0.610603	0.265407	No
NGO0445	0.748742	0.0679212	No	1.52037	0.000214414	Yes	0.171753	NA	No	-0.549273	0.0571665	No	-1.07592	0.425767	No	0.919663	0.0371012	No	-1.87046	0.345558	No	-2.50796	0.13046	No	2.09887	0.860339	No	-0.409943	NA	No	-1.80418	0.929274	No	-0.992996	NA	No
NGO0446	1.21064	5.9e-05	Yes	4.03337	3.89e-14	Yes	0.170057	NA	No	-0.916112	0.118396	No	-0.276594	0.867457	No	0.202565	0.731352	No	-1.69184	0.396436	No	-2.48987	0.13046	No	0.591551	0.985535	No	-0.319433	NA	No	-1.05982	0.953641	No	-0.358503	NA	No
NGO0448	0.111216	0.560588	No	-0.368432	0.0120114	No	-0.259259	NA	No	-0.412883	0.4102	No	-0.444145	0.641806	No	-0.201806	0.621232	No	-0.0233057	0.994164	No	-0.390437	NA	No	-0.0470078	0.990669	No	-0.356997	0.999494	No	-0.530211	0.906853	No	-1.85706	0.0163146	Yes
NGO0449	0.0660635	0.651367	No	0.660345	6.43e-10	No	-0.732611	0.908675	No	-0.20464	0.565502	No	-0.449693	0.210773	No	0.0752872	0.727128	No	-0.404288	0.700493	No	-1.04941	0.11778	No	0.75066	0.905565	No	0.130668	0.999494	No	-1.31439	0.584719	No	0.133956	0.946888	No
NGO0451	-0.0219238	0.790896	No	0.378709	4.61e-10	No	-2.65925	0.30001	No	0.203955	0.428483	No	-0.0527787	0.915709	No	0.269141	0.15087	No	-0.010075	0.994164	No	-0.17302	0.777772	No	0.456261	0.0180386	No	-0.156439	0.999494	No	-0.0353263	0.993858	No	0.0604714	0.940811	No
NGO0452	-0.0345993	0.653777	No	-0.0530404	0.383756	No	-0.681231	0.924486	No	-0.123497	0.700544	No	-0.389212	0.306029	No	0.219288	0.35607	No	-0.09514	0.909091	No	-0.101931	0.885762	No	0.659323	0.833338	No	-0.446601	0.999494	No	-0.342601	0.9359	No	0.356339	0.687047	No
NGO0453	-0.139676	0.0396796	No	-0.400049	1.8e-11	No	-0.272883	0.952382	No	-0.00756333	0.988203	No	0.328687	0.620409	No	-0.043006	0.903629	No	-0.23075	0.809035	No	-0.25174	0.74932	No	0.0411757	0.99393	No	-0.137611	0.999494	No	0.0813189	0.993858	No	0.18122	0.851429	No
NGO0454	-0.266562	0.00206327	No	-0.967415	1.81e-35	No	-0.802992	0.898465	No	-0.191476	0.528812	No	0.239056	0.709199	No	0.235894	0.265907	No	-0.0552726	0.972136	No	0.101934	0.93279	No	0.637271	0.412164	No	0.122149	0.999494	No	0.376451	0.812138	No	0.714207	0.185266	No
NGO0455	-0.14952	0.211646	No	-1.08047	2.37e-28	Yes	-0.868217	0.898465	No	-0.116212	0.725015	No	0.448548	0.133029	No	-0.0716574	0.754868	No	0.137476	0.909091	No	0.300039	0.744643	No	0.303801	0.941219	No	0.0730437	0.999494	No	0.121657	0.993858	No	0.445528	0.535536	No
NGO0456	-0.0597408	0.707821	No	-0.811455	1.5e-12	No	-3.73116	0.0193583	Yes	-0.00769456	0.988377	No	-0.379939	0.252534	No	0.105785	0.630359	No	0.36731	0.804379	No	0.58502	0.625922	No	0.465083	0.87483	No	0.0850432	0.999494	No	0.0387102	0.993858	No	0.199846	0.809319	No
NGO0457	0.256208	0.27042	No	-0.506227	0.00462362	No	-0.3627	NA	No	0.311763	0.754015	No	-0.72183	0.719152	No	NA	NA	NA	0.910942	NA	No	0.898477	NA	No	-0.168464	0.990669	No	-0.209883	NA	No	-1.09244	0.978849	No	0.302672	NA	No
NGO0459	0.19881	0.131211	No	0.388672	0.000640168	No	-0.0993431	0.975631	No	-0.0462607	0.910245	No	0.342803	0.571031	No	-0.082367	0.795132	No	-0.230918	0.752754	No	0.383852	0.54976	No	-0.0229292	0.994056	No	-0.0602469	0.999494	No	0.147366	0.993858	No	-0.355441	0.693482	No
NGO0460	-0.193649	0.0129238	No	-0.246824	0.000478417	No	-0.580772	0.931168	No	0.332346	0.0431585	No	0.438428	0.279724	No	-0.501209	0.0264706	No	-0.233249	0.752754	No	-0.00174567	0.996933	No	0.015784	0.99393	No	0.279998	0.999494	No	0.173712	0.981837	No	0.0596173	0.946888	No
NGO0461	0.276682	3.54e-05	No	0.931278	4.1e-50	No	-1.5567	NA	No	-0.108929	0.651916	No	-2.08248	0.00123875	Yes	-0.0116957	0.982663	No	-0.0517743	0.947568	No	0.129518	0.823578	No	0.102069	0.985758	No	0.0786231	0.999494	No	-0.536946	0.783352	No	-0.200815	0.842134	No
NGO0462	0.0489985	0.718275	No	0.536804	1.44e-07	No	-1.51093	0.898465	No	-0.100189	0.85503	No	0.456095	0.525438	No	0.0323017	0.93359	No	-0.340797	NA	No	0.0384345	NA	No	0.395461	0.421132	No	0.415437	0.999494	No	-0.115644	0.993858	No	-0.253974	0.730942	No
NGO0463	0.166107	0.599025	No	0.527224	0.040184	No	-0.380122	NA	No	-1.42694	7.17e-05	Yes	0.606541	0.59428	No	-0.0560884	0.961108	No	-0.896537	0.314647	No	-1.04107	0.183028	No	1.47435	0.555505	No	0.130832	NA	No	-0.980488	0.81053	No	-0.744184	NA	No
NGO0464	0.433141	0.00559279	No	-0.059183	0.694297	No	-0.986842	NA	No	-0.76914	0.0119034	No	0.30847	0.69908	No	-0.355956	0.508828	No	-1.03726	0.233114	No	-1.1115	0.156452	No	0.263985	0.927285	No	0.147221	0.999494	No	-0.342169	0.958779	No	0.0640627	0.964799	No
NGO0465	0.586472	0.101974	No	0.231694	0.470712	No	0.105308	NA	No	-0.667769	0.205099	No	0.00390226	0.997612	No	0.955	NA	No	0.0929815	NA	No	-0.130525	NA	No	-2.81712	0.539088	No	4.47002	NA	No	1.71616	0.872282	No	-0.557039	NA	No
NGO0466	NA	NA	NA	NA	NA	NA	NA	NA	No	NA	NA	NA	NA	NA	NA	NA	NA	NA	NA	NA	NA	NA	NA	NA	NA	NA	NA	NA	NA	NA	NA	NA	NA	NA	NA	NA
NGO0467	0.554348	0.484615	No	1.4446	0.0481801	Yes	-0.796715	NA	No	-0.321026	0.84232	No	1.1021	0.702437	No	-0.975912	NA	No	1.61624	NA	No	0.955365	NA	No	0.415075	0.943727	No	-0.182402	0.999494	No	-0.64293	0.791376	No	0.160342	0.907421	No
NGO0468	NA	NA	NA	NA	NA	NA	NA	NA	No	NA	NA	NA	NA	NA	NA	NA	NA	NA	NA	NA	NA	NA	NA	NA	NA	NA	NA	NA	NA	NA	NA	NA	NA	NA	NA	NA
NGO0469	NA	NA	NA	NA	NA	NA	NA	NA	No	NA	NA	NA	NA	NA	NA	NA	NA	NA	NA	NA	NA	NA	NA	NA	NA	NA	NA	NA	NA	NA	NA	NA	NA	NA	NA	NA
NGO0470	NA	NA	NA	NA	NA	NA	NA	NA	No	NA	NA	NA	NA	NA	NA	NA	NA	NA	NA	NA	NA	NA	NA	NA	NA	NA	NA	NA	NA	NA	NA	NA	NA	NA	NA	NA
NGO0472	0.66886	0.0372166	No	0.935903	0.00173305	No	-0.221953	NA	No	-0.0658416	0.981669	No	-2.11243	0.521785	No	0.0209468	NA	No	0.395571	NA	No	0.475414	NA	No	0.034146	0.99393	No	-0.247383	0.999494	No	-0.910247	0.820611	No	-1.59451	0.219508	No
NGO0473	NA	NA	NA	NA	NA	NA	NA	NA	No	NA	NA	NA	NA	NA	NA	NA	NA	NA	NA	NA	NA	NA	NA	NA	NA	NA	NA	NA	NA	NA	NA	NA	NA	NA	NA	NA
NGO0474	NA	NA	NA	NA	NA	NA	NA	NA	No	NA	NA	NA	NA	NA	NA	NA	NA	NA	-0.454666	NA	No	-1.81198	NA	No	NA	NA	NA	NA	NA	NA	NA	NA	NA	NA	NA	NA
NGO0475	0.691882	0.0253937	No	1.1252	0.000134097	Yes	NA	NA	No	-0.741309	NA	No	-1.13974	0.52959	No	NA	NA	NA	2.61434	NA	No	-0.292122	NA	No	-0.413993	0.985758	No	0.729942	NA	No	-0.594068	0.993858	No	-0.797749	NA	No
NGO0476	0.187859	0.264111	No	0.141303	0.338296	No	-1.63371	0.898465	No	-0.314005	0.213689	No	0.113807	0.86538	No	NA	NA	NA	-0.515821	0.408339	No	-0.591082	0.288228	No	0.164738	0.985758	No	0.174446	0.999494	No	0.306379	0.958688	No	-1.02428	0.18028	No
NGO0478	0.148485	0.0277347	No	0.178055	0.00350129	No	-0.834352	0.898465	No	0.0268839	0.969091	No	0.220145	0.725601	No	NA	NA	NA	-0.613556	0.331738	No	-1.07761	0.0256477	Yes	0.859967	0.684991	No	-0.046395	0.999494	No	0.0260512	0.993858	No	-1.51438	0.0128566	Yes
NGO0479	0.226169	0.0987111	No	0.0352924	0.792042	No	-0.801709	0.898465	No	0.0275121	0.950953	No	-0.829696	0.158977	No	NA	NA	NA	0.156423	0.868378	No	0.582639	0.34942	No	0.832986	0.715524	No	0.0643803	0.999494	No	-0.525216	0.803704	No	0.204798	0.84486	No
NGO0480	NA	NA	NA	NA	NA	NA	NA	NA	No	NA	NA	NA	NA	NA	NA	NA	NA	NA	0.362342	NA	No	-0.146818	NA	No	NA	NA	NA	NA	NA	NA	NA	NA	NA	NA	NA	NA
NGO0481	0.0090409	0.987246	No	2.01415	0.000479008	Yes	NA	NA	No	NA	NA	NA	2.41174	NA	No	NA	NA	NA	-1.51149	NA	No	-2.03532	NA	No	NA	NA	NA	NA	NA	NA	NA	NA	NA	NA	NA	NA
NGO0483	NA	NA	NA	NA	NA	NA	NA	NA	No	NA	NA	NA	NA	NA	NA	NA	NA	NA	NA	NA	NA	NA	NA	NA	NA	NA	NA	NA	NA	NA	NA	NA	NA	NA	NA	NA
NGO0484	2.35101	NA	No	0.991099	0.357953	No	NA	NA	No	-0.36289	NA	No	-0.626729	0.845492	No	0.905086	NA	No	0.0832152	NA	No	-0.51511	NA	No	-0.413995	0.985758	No	1.52289	NA	No	2.64153	0.977855	No	2.43785	NA	No
NGO0485	0.669984	0.413206	No	0.807022	0.24994	No	0.153646	NA	No	0.167051	0.921632	No	1.82741	0.556057	No	-1.62695	NA	No	3.39492	NA	No	2.78307	NA	No	-0.343215	0.989313	No	1.0641	NA	No	1.76544	0.951529	No	1.45292	NA	No
NGO0487	0.472796	NA	No	-0.303071	0.824083	No	-0.343945	NA	No	-0.747914	0.697977	No	-4.68234	0.0122536	Yes	-1.86636	NA	No	NA	NA	NA	NA	NA	NA	-0.382354	0.985535	No	0.890261	NA	No	0.331648	0.993858	No	0.232463	NA	No
NGO0488	0.140713	0.844899	No	0.0701918	0.905159	No	-0.084183	NA	No	-0.454328	0.725259	No	-0.331572	0.941003	No	-0.471085	0.650082	No	NA	NA	NA	NA	NA	NA	-0.834084	0.751948	No	-1.09704	NA	No	-0.656248	0.946857	No	-1.89581	NA	No
NGO0489	0.459716	0.415852	No	1.16131	0.0204219	Yes	-0.0937352	NA	No	-1.35631	0.0985057	No	-0.337139	0.80731	No	-0.945911	0.0928077	No	NA	NA	NA	NA	NA	NA	0.0625665	0.993905	No	-1.00257	NA	No	-0.321235	0.993858	No	-0.936349	NA	No
NGO0490	-0.789631	0.291135	No	0.0280824	0.970079	No	-0.0166384	NA	No	-1.37422	NA	No	-0.493734	0.805113	No	-0.0247682	0.986001	No	NA	NA	NA	NA	NA	NA	0.143486	0.985758	No	0.227652	NA	No	-1.35445	0.799549	No	-0.249488	NA	No
NGO0491	0.337956	0.420095	No	0.179003	0.617767	No	-0.167495	NA	No	-0.83626	0.665216	No	-0.257698	0.830531	No	-0.803659	0.258626	No	-0.503297	NA	No	-0.907482	NA	No	-0.753735	0.37816	No	0.416293	0.999494	No	-0.688334	0.837696	No	-0.368769	0.797584	No
NGO0492	-1.80441	2.38e-225	Yes	-1.22145	2.77e-103	Yes	-0.655096	NA	No	0.498536	0.124493	No	21.171	NA	No	-0.845455	4.28e-08	No	0.384759	NA	No	0.0758855	NA	No	0.287229	0.985535	No	1.05454	0.999494	No	-0.380177	0.927005	No	0.585487	0.484959	No
NGO0493	-0.00842023	0.958727	No	2.16766	1.56e-49	Yes	-0.266361	NA	No	0.0839426	0.906011	No	-0.0552385	0.969754	No	0.4277	0.550538	No	-0.507576	NA	No	-0.60971	NA	No	-0.162222	0.985758	No	1.50838	0.999494	No	0.233326	0.993858	No	0.579329	0.689579	No
NGO0494	0.241753	0.377276	No	1.33375	1.67e-07	Yes	-1.30902	NA	No	0.291893	0.907365	No	-2.15091	0.0920817	No	1.46228	0.11509	No	1.88237	NA	No	0.998095	NA	No	-0.77522	0.631465	No	0.175675	0.999494	No	0.194821	0.993858	No	0.472796	0.775923	No
NGO0495	0.281548	0.189282	No	1.29824	1.42e-10	Yes	-0.789798	NA	No	0.145427	0.896861	No	-2.0717	0.0100043	Yes	0.252601	0.638848	No	-0.334064	NA	No	-1.05168	NA	No	-0.868921	0.00311057	No	-0.0660039	0.999494	No	-0.217997	0.970907	No	0.188248	0.844082	No
NGO0496	0.197955	0.38954	No	0.429321	0.0263379	No	-1.48026	NA	No	-0.287088	0.582861	No	-2.7666	0.0203679	Yes	0.531664	0.29027	No	0.290266	NA	No	-0.496477	NA	No	-0.760322	0.0208328	No	-0.320985	0.999494	No	-0.365485	0.929274	No	0.888443	0.266117	No
NGO0497	0.0815743	0.777534	No	-0.111866	0.622106	No	-1.02602	NA	No	-0.473244	0.599347	No	-2.54958	0.0163381	Yes	1.49377	0.0508245	No	0.237085	NA	No	1.50875	NA	No	-1.04711	0.00435759	Yes	-0.603267	0.999494	No	-0.738525	0.642326	No	0.693464	0.488755	No
NGO0498	0.856965	0.266872	No	0.000525121	0.999233	No	-0.600851	NA	No	-0.572089	0.231474	No	-2.82302	0.0071692	Yes	0.726964	0.44244	No	1.77983	NA	No	1.45067	NA	No	-0.786205	0.581685	No	-0.307793	0.999494	No	-0.612691	0.717461	No	1.54032	0.0346859	Yes
NGO0499	0.0458836	0.966954	No	-0.138711	0.879571	No	NA	NA	No	-1.06397	NA	No	-3.63119	0.161375	No	0.347298	NA	No	-0.79404	NA	No	-0.988717	NA	No	-0.257011	0.985271	No	0.0547954	NA	No	-1.16538	0.763165	No	1.33519	NA	No
NGO0500	0.753247	0.329727	No	-0.251157	0.679392	No	-1.38589	NA	No	-1.08268	NA	No	-3.44079	0.00684256	Yes	0.560212	NA	No	-0.160633	NA	No	-1.90136	NA	No	-0.879627	0.303354	No	-0.0657712	0.999494	No	-0.0662306	0.993858	No	1.68423	0.184296	No
NGO0502	-0.636198	0.275135	No	-0.474205	0.36353	No	-0.988593	NA	No	1.9217	NA	No	-2.53098	0.0549927	No	0.0950364	NA	No	0.490101	NA	No	-0.917927	NA	No	-1.08301	0.367036	No	-0.667618	NA	No	-0.194192	0.993858	No	0.928477	NA	No
NGO0503	-0.0679062	0.893044	No	-0.406588	0.2496	No	-0.489125	NA	No	-0.911908	0.19396	No	-0.716135	0.625514	No	-0.151149	0.885419	No	2.12429	NA	No	0.152317	NA	No	-1.0606	0.00794935	Yes	0.147709	0.999494	No	-0.655999	0.80371	No	1.42698	0.190583	No
NGO0504	0.940919	0.314525	No	-0.86272	0.182489	No	-1.40363	NA	No	-0.145758	0.884744	No	-1.84908	0.27899	No	0.547997	0.423514	No	1.83738	NA	No	0.717573	NA	No	-0.0341677	0.993905	No	-0.198686	0.999494	No	-0.452368	0.946857	No	1.62949	0.176113	No
NGO0505	0.551383	0.530376	No	-0.045139	0.951776	No	0.129978	NA	No	0.203428	NA	No	-0.683399	0.737867	No	-0.28256	0.871331	No	2.17624	NA	No	1.36762	NA	No	-1.17052	0.3607	No	-0.157884	0.999494	No	0.257182	0.993858	No	0.902189	0.593254	No
NGO0506	-0.400305	0.690495	No	1.7145	0.117599	No	-0.119178	NA	No	0.420169	0.663287	No	-2.35684	0.269072	No	0.639979	0.0486997	No	0.557821	NA	No	-0.109246	NA	No	-0.959878	0.373083	No	-0.789424	0.999494	No	-1.14154	0.734696	No	-0.500407	0.797584	No
NGO0507	0.410936	0.506462	No	0.226906	0.66408	No	-1.18518	NA	No	-0.247974	0.657779	No	-2.63442	0.323837	No	0.925791	1.2e-05	No	0.327329	0.812764	No	-0.0502391	0.976474	No	-0.493401	0.913463	No	0.133464	0.999494	No	-0.873858	0.626779	No	0.801969	0.476533	No
NGO0508	0.134443	0.831413	No	1.0525	0.0417557	Yes	-0.314834	NA	No	-0.092691	0.926996	No	-1.7748	0.602476	No	0.413395	0.0321742	No	0.554037	0.528395	No	-0.462071	0.597854	No	-0.0531428	0.990669	No	-1.14864	0.999494	No	-3.16104	0.0223572	Yes	-1.17458	0.528168	No
NGO0509	-0.00103673	0.991806	No	0.539342	1.36e-09	No	-1.03006	0.898465	No	-0.448522	0.0686143	No	-0.595667	0.207227	No	0.13839	0.593021	No	-0.298485	0.705137	No	-1.12323	0.0157978	Yes	0.248624	0.916924	No	-0.597306	0.999494	No	-0.657102	0.412738	No	-0.682695	0.18083	No
NGO0510	0.246763	0.275488	No	0.50047	0.00971617	No	-1.53447	NA	No	-0.244362	0.485617	No	-1.08742	0.119091	No	0.01476	0.976071	No	-0.0546394	NA	No	-0.607491	NA	No	-0.514989	0.908451	No	-0.384362	0.999494	No	-0.834869	0.585845	No	-0.134375	0.912147	No
NGO0511	-0.560693	0.375766	No	-0.762649	0.139243	No	-0.806006	NA	No	-0.1174	0.91889	No	0.517921	0.670023	No	0.0285077	0.9707	No	-0.316981	NA	No	0.0273372	NA	No	0.608544	0.61326	No	-0.853055	0.999494	No	-1.07778	0.408613	No	-0.776708	0.406928	No
NGO0513	-0.500178	0.49758	No	-0.324129	0.61507	No	-0.119178	NA	No	-1.92495	NA	No	-0.356705	0.85597	No	0.151992	0.91986	No	-2.55254	NA	No	-0.245923	NA	No	-0.398166	0.949928	No	0.117799	NA	No	-0.866697	0.913873	No	0.357612	NA	No
NGO0514	-0.659132	0.454618	No	2.48479	0.0425697	Yes	0.153646	NA	No	2.14096	NA	No	0.416995	0.867451	No	0.0770391	0.957212	No	1.71789	NA	No	0.698487	NA	No	-0.56692	0.985535	No	0.625292	NA	No	0.363967	0.993858	No	-0.320839	NA	No
NGO0515	0.573045	0.0204911	No	1.58977	4.05e-11	Yes	-0.927264	NA	No	0.159692	0.72278	No	0.615308	0.417853	No	1.09184	0.10567	No	0.161765	NA	No	0.106703	NA	No	-0.667284	0.905565	No	-0.545253	0.999494	No	-2.36285	0.00237554	Yes	-0.984224	0.291071	No
NGO0516	0.0571262	0.748323	No	1.22839	1.09e-19	Yes	-1.34796	0.898465	No	-0.158013	0.599348	No	-0.0221366	0.977093	No	-0.277813	0.332703	No	-0.340565	0.611026	No	-0.0913983	0.902686	No	-0.12986	0.905565	No	0.292631	0.999494	No	-0.374648	0.80371	No	-0.483567	0.387223	No
NGO0517	0.542191	0.00348607	No	0.9243	6.04e-08	No	-2.03378	0.655072	No	-0.14529	0.612414	No	0.339531	0.563716	No	-0.030278	0.926962	No	-0.845997	NA	No	-0.294432	NA	No	0.538378	0.898071	No	-0.469842	0.999494	No	-0.243486	0.968536	No	-1.42489	0.0193925	Yes
NGO0518	0.264186	0.671763	No	0.0342061	0.949796	No	0.0382057	NA	No	-1.19874	NA	No	0.302855	0.92772	No	-0.0762957	0.959285	No	-1.17032	NA	No	-1.26257	NA	No	0.424159	0.985758	No	-0.106306	NA	No	0.927103	0.953641	No	0.815245	NA	No
NGO0519	NA	NA	NA	NA	NA	NA	NA	NA	No	NA	NA	NA	NA	NA	NA	NA	NA	NA	NA	NA	NA	NA	NA	NA	NA	NA	NA	NA	NA	NA	NA	NA	NA	NA	NA	NA
NGO0521	1.0798	0.439095	No	1.15211	0.330554	No	-0.547916	NA	No	NA	NA	NA	1.09919	0.70751	No	1.1913	NA	No	1.08727	NA	No	-0.795742	NA	No	-0.357434	0.985758	No	0.79803	NA	No	-0.45772	0.993858	No	0.272529	NA	No
NGO0522	0.0161274	0.957487	No	0.534311	0.0178328	No	-0.286395	NA	No	-0.357488	0.320728	No	-0.888176	0.35918	No	0.337546	0.480619	No	0.915646	NA	No	0.374628	NA	No	-0.603364	0.253458	No	-0.052367	0.999494	No	-0.0505418	0.993858	No	0.861453	0.29355	No
NGO0523	0.192503	0.0121857	No	1.16872	5.49e-63	Yes	0.0308261	0.991793	No	-0.0973242	0.8732	No	-0.580275	0.0804189	No	0.0393413	0.936455	No	0.973816	0.187712	No	1.16454	0.0713813	No	0.327921	0.985758	No	-0.0416327	0.999494	No	-1.26785	0.229897	No	-0.95039	0.260093	No
NGO0524	-0.0540859	0.754767	No	0.123035	0.367368	No	-0.773496	0.898465	No	-0.238331	0.295458	No	0.0478795	0.941003	No	-0.37508	0.123845	No	-0.366281	NA	No	-0.283963	NA	No	-0.192041	0.882129	No	0.0665221	0.999494	No	-0.612983	0.585845	No	-0.921815	0.0854525	No
NGO0525	-0.134905	0.764115	No	1.36008	0.000765122	Yes	NA	NA	No	-2.02905	NA	No	-2.32072	0.286569	No	-0.100839	0.925297	No	-0.308416	NA	No	-0.580441	NA	No	-0.413993	0.985758	No	3.90578	NA	No	2.58184	0.988978	No	2.37816	NA	No
NGO0526	-0.0759124	0.474177	No	0.658642	2.14e-15	No	-0.505245	0.939324	No	-0.0424953	0.919529	No	-0.981823	0.047937	No	-0.227415	0.262059	No	-0.142385	0.843153	No	-0.197488	0.717752	No	-0.280111	0.696736	No	-0.248143	0.999494	No	0.433399	0.77281	No	-0.31931	0.615573	No
NGO0527	0.249619	0.619651	No	1.61186	0.000560086	Yes	-0.317248	NA	No	1.16801	NA	No	-1.15391	0.456429	No	1.17186	NA	No	1.19606	0.623793	No	1.4969	0.468012	No	0.77635	0.985758	No	1.22816	NA	No	-0.185619	0.993858	No	2.14311	NA	No
NGO0528	0.289474	0.710213	No	1.62512	0.0239722	Yes	-0.119178	NA	No	-0.77246	0.399613	No	-4.50835	0.119506	No	-0.00495212	0.993681	No	0.388651	NA	No	-0.979513	NA	No	-0.413997	0.985758	No	0.729885	NA	No	-0.594149	0.993858	No	-0.797832	NA	No
NGO0529	0.256911	0.0289275	No	0.919434	1.45e-16	No	0.426573	NA	No	-0.391914	0.119157	No	-0.464363	0.350689	No	-0.295213	0.301585	No	0.611477	0.538116	No	-0.0393139	0.980204	No	-0.420605	0.581685	No	-0.362233	0.999494	No	-0.859876	0.579522	No	0.289434	0.805846	No
NGO0530	0.0474532	0.7193	No	-0.325574	0.000545362	No	1.01377	0.898465	No	0.205747	0.434963	No	0.143346	0.737867	No	-0.0972838	0.734488	No	0.164559	0.869508	No	0.419158	0.603442	No	-0.194055	0.985535	No	-0.432362	0.999494	No	0.492061	0.80371	No	0.171407	0.862113	No
NGO0532	0.403976	0.443833	No	-2.5055	5.54e-17	Yes	-0.192395	NA	No	0.198106	0.448249	No	0.0265805	0.983325	No	0.446858	0.252834	No	0.0940088	NA	No	0.010684	NA	No	-0.737823	0.948141	No	-0.0835661	0.999494	No	1.05418	0.783352	No	1.20406	0.440445	No
NGO0533	0.00500744	0.989102	No	-2.20046	4.59e-21	Yes	0.427009	NA	No	0.124367	0.725015	No	-0.573561	0.586605	No	0.243394	0.644786	No	0.622625	NA	No	0.228766	NA	No	-0.711552	0.898071	No	0.20455	NA	No	0.52414	0.968536	No	-0.364519	NA	No
NGO0534	0.110095	0.553322	No	0.72471	2.35e-06	No	1.20866	NA	No	-0.15604	0.59982	No	-0.932964	0.180486	No	0.0828157	0.847326	No	1.06548	0.133162	No	0.458566	0.600173	No	-0.307903	0.985758	No	0.218994	0.999494	No	0.505512	0.946857	No	-0.215918	0.893365	No
NGO0537	0.402119	0.00267733	No	0.707606	2.2e-08	No	-0.774354	NA	No	-0.0875458	0.832054	No	-0.192017	0.809562	No	0.691919	0.0295569	No	0.637597	NA	No	0.389498	NA	No	-0.301208	0.985535	No	-0.409113	0.999494	No	0.127909	0.993858	No	-1.2379	0.112457	No
NGO0539	0.196336	0.00680932	No	0.399254	1.58e-09	No	-0.347331	0.939324	No	-0.0530794	0.87437	No	0.314708	0.555841	No	-0.0531957	0.865979	No	-0.406956	0.611375	No	-0.426034	0.564885	No	-0.0736816	0.990669	No	-0.411177	0.999494	No	-0.541928	0.761577	No	-0.438167	0.588193	No
NGO0541	-0.153646	0.341926	No	-0.63506	6.18e-07	No	-0.904404	NA	No	0.0619234	0.874624	No	0.506707	0.366083	No	-0.302548	0.287276	No	-0.403241	0.528762	No	-0.278768	0.660547	No	-0.12443	0.985535	No	-0.820815	0.999494	No	-0.875268	0.412738	No	-1.10775	0.0851732	No
NGO0542	0.112228	0.266416	No	0.0789302	0.374416	No	-1.26378	NA	No	0.133423	0.702529	No	1.3875	0.00768753	Yes	0.0188876	0.961108	No	0.259081	NA	No	-0.397056	NA	No	-0.13187	0.985286	No	-0.4488	0.999494	No	-0.83557	0.571218	No	-0.939288	0.227475	No
NGO0543	-0.00451533	0.973453	No	0.226718	0.0287596	No	-0.748168	0.908675	No	0.22525	0.216042	No	0.57046	0.334505	No	-0.131053	0.621232	No	0.616786	0.434038	No	0.135023	0.885762	No	-0.133496	0.969561	No	-0.284468	0.999494	No	-0.26432	0.953641	No	-0.867998	0.162884	No
NGO0544	0.0368543	0.893735	No	0.392451	0.0568223	No	0.444254	NA	No	0.153892	0.619901	No	0.414602	0.606745	No	0.0221423	0.965415	No	-0.409023	0.653367	No	-0.354733	0.660547	No	-0.391986	0.962128	No	-0.523184	0.999494	No	-0.815646	0.77476	No	-1.45776	0.139314	No
NGO0545	0.809343	2.1e-28	No	2.50888	8.82e-218	Yes	0.673011	0.925706	No	0.413587	0.0497611	No	1.25623	0.279724	No	-0.282286	0.173652	No	0.258233	0.751729	No	0.00756824	0.994391	No	-0.203368	0.905565	No	0.0718956	0.999494	No	-0.414523	0.879714	No	-0.679584	0.352205	No
NGO0546	1.02872	5.97e-37	Yes	1.1583	2.51e-46	Yes	0.725478	0.908992	No	0.24578	0.231474	No	1.18215	0.327462	No	-0.179384	0.36073	No	0.828998	0.2128	No	0.522818	0.473464	No	-0.809752	0.144046	No	0.0879566	0.999494	No	0.67689	0.671803	No	0.51069	0.570242	No
NGO0547	0.157592	0.220561	No	-0.753696	9.08e-14	No	-0.504079	0.939324	No	0.114381	0.638827	No	-0.133158	0.754981	No	0.197953	0.511973	No	0.189956	0.809035	No	0.343518	0.597854	No	-0.0216386	0.993905	No	-0.276931	0.999494	No	0.0519845	0.993858	No	-0.393684	0.593254	No
NGO0548	0.186802	0.0608052	No	0.249735	0.00504554	No	-0.819172	NA	No	-0.0989909	0.733922	No	0.171728	0.82064	No	0.132961	0.576894	No	-0.483443	0.421658	No	-0.917508	0.0422937	No	0.0763206	0.985758	No	-0.229842	0.999494	No	-0.444748	0.80371	No	-1.50825	0.00282453	Yes
NGO0549	0.144094	0.366732	No	0.181248	0.17868	No	-0.528631	NA	No	-0.257345	0.236353	No	-0.819036	0.0633985	No	-0.0886548	0.729773	No	-0.464296	NA	No	-1.14585	NA	No	0.441765	0.619903	No	-0.800531	0.999494	No	-0.485004	0.80371	No	-1.223	0.0372979	Yes
NGO0550	0.0786346	0.557958	No	-0.596831	2.02e-09	No	-1.01504	NA	No	-0.0347794	0.928838	No	0.120593	0.880247	No	-0.102036	0.700627	No	-0.0340843	0.99045	No	-0.134843	NA	No	-0.0630183	0.985758	No	-0.557003	0.999494	No	-0.48678	0.80371	No	0.51586	0.536606	No
NGO0551	0.0958318	0.430558	No	0.350977	0.000385793	No	1.1158	NA	No	0.0687942	0.842257	No	0.705832	0.17763	No	-0.300063	0.232954	No	-0.737788	NA	No	-0.99381	NA	No	-0.169707	0.926256	No	0.115787	0.999494	No	-0.664521	0.663774	No	0.133164	0.907421	No
NGO0552	-0.00683701	0.964489	No	-0.454908	2.97e-05	No	-0.204807	NA	No	-0.0959503	0.784727	No	-0.171132	0.752962	No	-0.00309579	0.992682	No	-0.450613	NA	No	-0.402834	NA	No	0.137722	0.985286	No	-0.355063	0.999494	No	-0.311613	0.946857	No	-0.0788718	0.946888	No
NGO0553	0.277043	0.0129262	No	-0.224209	0.0229607	No	-2.44748	NA	No	-0.843357	6.86e-09	No	-0.751889	0.46295	No	-0.405265	0.505308	No	0.379065	NA	No	-0.00743598	NA	No	-0.76482	0.481951	No	-0.942474	0.999494	No	-1.66764	0.00267206	Yes	-0.410965	0.597981	No
NGO0554	0.121398	0.787212	No	-2.34945	1.8e-20	Yes	-0.656415	0.926208	No	-4.35563	9.74e-71	Yes	NA	NA	NA	NA	NA	NA	NA	NA	NA	NA	NA	NA	-0.797933	0.878074	No	-4.92723	5.46e-10	Yes	-5.6844	1.59e-18	Yes	-0.412268	0.759909	No
NGO0555	0.920251	0.082818	No	-0.196761	0.651757	No	-0.627086	NA	No	-0.743693	0.0454796	No	-0.529868	0.503954	No	0.361868	0.464565	No	0.318466	NA	No	1.71405	NA	No	-0.715304	0.0265054	No	-5.12136	2.95e-06	Yes	-5.22335	1.53e-07	Yes	-1.55284	0.334211	No
NGO0556	0.236525	0.195683	No	-0.956983	4.76e-13	No	0.70353	0.913807	No	0.138835	0.554782	No	0.642518	0.312744	No	-0.412571	0.0962823	No	-0.426328	0.377596	No	-0.251131	0.644176	No	-0.23482	0.898071	No	0.401523	0.999494	No	0.0570144	0.993858	No	0.037657	0.969727	No
NGO0557	-1.15054	0.295787	No	0.150611	0.899	No	-0.465811	NA	No	0.172546	0.76726	No	0.0929123	0.952564	No	-0.0268543	0.970534	No	-0.869515	NA	No	2.19488	NA	No	-1.13219	0.882129	No	-0.201874	NA	No	-0.0909021	0.993858	No	-0.670908	NA	No
NGO0558	0.716875	3.7e-05	No	-0.0524416	0.769184	No	-0.272366	NA	No	-0.206001	0.306278	No	0.657617	0.2837	No	-0.26976	0.624549	No	-1.09537	NA	No	-0.917674	NA	No	-0.664814	0.867237	No	0.0243929	0.999494	No	0.658601	0.90683	No	-1.08604	0.317554	No
NGO0559	0.20587	NA	No	-1.7711	0.334115	No	NA	NA	No	-0.366637	NA	No	0.808261	0.806047	No	-1.64486	NA	No	1.78598	NA	No	0.881213	NA	No	-0.413993	0.985758	No	0.729951	NA	No	-0.59406	0.993858	No	-2.18023	NA	No
NGO0561	0.107344	0.300692	No	-0.517069	5.72e-10	No	-0.85796	0.898465	No	0.241173	0.246415	No	0.033653	0.936387	No	0.219259	0.274863	No	0.0763517	0.912889	No	0.344546	0.488498	No	0.0607873	0.985758	No	-0.0536714	0.999494	No	-0.304662	0.879714	No	1.10763	0.0130219	Yes
NGO0562	0.276166	0.00212747	No	-1.4252	7.3e-81	Yes	1.12837	0.898465	No	0.16682	0.595548	No	0.315963	0.581756	No	-0.123205	0.55028	No	0.212522	0.734736	No	0.0955023	0.87154	No	-0.240547	0.948141	No	-0.337902	0.999494	No	-0.0543739	0.993858	No	0.528024	0.372614	No
NGO0563	0.19155	0.0539688	No	-1.1047	1.52e-40	Yes	-0.348162	0.939324	No	0.397598	0.33545	No	0.620893	0.287071	No	0.207775	0.571686	No	0.692401	0.270189	No	0.523312	0.421565	No	-0.300958	0.961637	No	0.175607	0.999494	No	0.358051	0.9359	No	1.7936	0.00605025	Yes
NGO0564	0.384551	0.000141505	No	-0.842307	2.93e-21	No	0.549655	0.939324	No	0.401796	0.0226342	No	0.451145	0.443122	No	-0.0705749	0.755264	No	-0.191935	0.796949	No	-0.146797	0.809563	No	-0.370857	0.898071	No	-0.0314269	0.999494	No	0.174279	0.97967	No	0.467642	0.45385	No
NGO0565	0.2122	0.00267986	No	-0.521892	1.73e-16	No	0.373218	0.939324	No	0.297649	0.200822	No	0.498602	0.286569	No	-0.400496	0.0135771	No	-0.679476	0.167523	No	-0.621264	0.180193	No	-0.251595	0.955024	No	-0.0975801	0.999494	No	-0.104907	0.993858	No	0.0156868	0.985164	No
NGO0566	0.290223	0.000227135	No	0.0701865	0.368024	No	-0.297258	0.950097	No	0.0653613	0.838887	No	0.1089	0.820835	No	0.348292	0.0295569	No	-0.0254257	0.979728	No	-0.238748	0.679605	No	-0.114446	0.945682	No	-0.196505	0.999494	No	-0.38045	0.74529	No	-0.553721	0.229801	No
NGO0567	-0.0583323	0.854134	No	-0.127309	0.60785	No	0.526185	NA	No	0.119914	0.84232	No	1.37028	0.0108826	Yes	0.400008	0.161618	No	-0.379662	NA	No	-0.226845	NA	No	-0.585988	0.678032	No	-0.696333	0.999494	No	-0.768928	0.848981	No	0.571611	0.737737	No
NGO0568	0.0211226	0.948895	No	-0.965113	1.15e-06	No	-0.0135779	NA	No	-1.05663	7.26e-07	Yes	-1.98997	0.00168687	Yes	-0.428783	0.152897	No	1.28964	NA	No	0.125315	NA	No	-0.249727	0.960465	No	-0.854575	0.999494	No	-0.206053	0.993858	No	-0.974894	0.318825	No
NGO0569	0.526522	0.0551413	No	-0.886323	1.83e-05	No	0.270168	NA	No	-0.85431	3.5e-07	No	-1.00011	0.101538	No	-0.551717	0.0141725	No	0.166029	NA	No	-0.317717	NA	No	-0.80745	0.16075	No	-0.296708	0.999494	No	-0.0714123	0.993858	No	0.32721	0.78472	No
NGO0570	0.182957	0.240395	No	-0.947344	3.41e-16	No	0.0360245	0.991793	No	-0.979563	4.07e-05	No	-1.23826	0.0711249	No	-0.53528	0.0108848	No	0.161093	0.869545	No	0.203048	0.787662	No	-0.0936511	0.990669	No	-0.517097	0.999494	No	-0.120093	0.993858	No	-0.100292	0.946888	No
NGO0571	0.291268	0.00130393	No	-0.454368	3.74e-08	No	-0.571335	0.931168	No	0.04092	0.907519	No	0.311236	0.383203	No	0.203069	0.245254	No	-0.196588	0.778244	No	-0.204498	0.726071	No	-0.0906252	0.985758	No	-0.120443	0.999494	No	-0.144244	0.988978	No	-0.356175	0.581265	No
NGO0572	-0.00528579	0.964489	No	-1.12424	1.38e-41	Yes	-0.738185	0.908675	No	0.0085629	0.985336	No	0.0956087	0.836521	No	-0.0439388	0.861912	No	-0.128854	0.853235	No	-0.290263	0.596347	No	-0.301197	0.153279	No	-0.407153	0.999494	No	-0.260972	0.910551	No	-0.532099	0.267385	No
NGO0573	0.547331	5.27e-05	No	-0.994319	2.55e-20	No	0.123141	0.975631	No	0.319518	0.132514	No	1.04039	0.00223217	Yes	0.467727	0.0611034	No	-0.788572	0.245136	No	-0.54015	0.455276	No	-0.187367	0.985758	No	-0.0548444	0.999494	No	-0.39373	0.913873	No	-0.555652	0.489698	No
NGO0574	0.223489	0.181924	No	0.0300454	0.850659	No	-0.459166	NA	No	-0.350319	0.184773	No	-1.32142	0.00413517	Yes	-0.702892	0.0119668	No	-0.138337	0.89388	No	-0.356384	0.652021	No	0.770071	0.867237	No	-0.504857	0.999494	No	-1.36437	0.207598	No	-0.159811	0.907421	No
NGO0575	0.387328	0.00072016	No	0.762255	7.39e-13	No	1.22322	NA	No	0.171716	0.597154	No	-0.700261	0.304766	No	0.192077	0.67994	No	0.490302	0.562221	No	0.2816	0.733958	No	-0.68738	0.257732	No	-0.115799	0.999494	No	0.0694411	0.993858	No	-0.00473978	0.997226	No
NGO0578	0.607022	0.00174213	No	-0.795642	3.89e-07	No	0.403813	0.939324	No	0.0756353	0.830433	No	0.180247	0.784782	No	0.373279	0.0902458	No	-0.31483	0.744446	No	-0.497349	0.527646	No	0.239176	0.985758	No	-0.589014	0.999494	No	-0.221882	0.988536	No	-0.793511	0.352205	No
NGO0579	0.0574058	0.538843	No	0.788695	1.55e-26	No	-0.0302987	0.991793	No	-0.0344641	0.915719	No	0.027552	0.955352	No	0.334985	0.0786206	No	0.217373	0.812764	No	-0.0345664	0.976474	No	0.176035	0.905565	No	-0.356825	0.999494	No	-0.165335	0.984781	No	-0.47724	0.43924	No
NGO0580	-0.155433	0.125227	No	-0.625903	2.3e-13	No	0.411904	0.939324	No	0.0916049	0.743653	No	0.249782	0.494353	No	0.113936	0.628035	No	0.00527403	0.994164	No	0.745313	0.132463	No	-0.555631	0.183697	No	-0.120856	0.999494	No	-0.103795	0.993858	No	0.241102	0.693482	No
NGO0581	-0.369033	5.41e-05	No	-0.96757	9.21e-31	No	-1.17509	0.898465	No	0.297799	0.266051	No	0.764921	0.0595684	No	-0.56659	0.00391212	No	0.518177	0.291564	No	0.490994	0.278351	No	-0.233973	0.955575	No	-0.604469	0.999494	No	0.546299	0.649365	No	0.828789	0.138433	No
NGO0582	-0.625025	4.41e-11	No	-0.797526	2.23e-18	No	-1.58088	0.898465	No	0.243845	0.209115	No	-0.989122	0.0113877	No	-0.332394	0.16096	No	0.605288	0.335358	No	0.39542	0.568114	No	-0.338873	0.949769	No	0.908763	0.999494	No	0.410657	0.911699	No	1.26676	0.0743935	No
NGO0583	-0.493512	2.83e-09	No	-1.22643	2.75e-57	Yes	0.500363	0.939324	No	0.489844	0.00354871	No	0.277411	0.607852	No	0.0870242	0.718416	No	0.707043	0.29855	No	0.870088	0.13046	No	-0.106326	0.990669	No	0.093761	0.999494	No	1.46794	0.142456	No	-0.312702	0.78386	No
NGO0584	-0.494853	0.00268788	No	-0.631351	3.04e-05	No	0.0877403	0.977275	No	0.437729	0.00305534	No	-0.392471	0.484335	No	0.11873	0.562172	No	0.61248	0.444156	No	0.475802	0.576861	No	-0.288311	0.933042	No	-0.18757	0.999494	No	0.0173951	0.993858	No	-0.395727	0.572879	No
NGO0585	0.475846	0.0626708	No	-0.700352	0.000519802	No	2.12661	NA	No	-0.321149	0.1073	No	-0.785896	0.245078	No	0.230246	0.45147	No	0.334305	0.704487	No	0.238366	0.761274	No	-0.262331	0.921552	No	-0.106016	0.999494	No	-0.182461	0.984781	No	-0.150034	0.871368	No
NGO0586	0.323168	0.0283078	No	0.308854	0.0213145	No	1.30848	0.898465	No	-0.0280422	0.941928	No	-1.35304	0.0111868	Yes	-0.006168	0.985798	No	-0.207421	0.841461	No	-0.0617508	0.956644	No	-0.241576	0.949928	No	-0.231808	0.999494	No	-0.352044	0.90683	No	-1.25871	0.0174258	Yes
NGO0588	-0.277273	0.0305822	No	0.447384	0.000173252	No	-0.421017	0.939324	No	-0.263546	0.506073	No	-0.458005	0.243222	No	0.364139	0.112464	No	0.185959	NA	No	-0.283154	NA	No	0.0467771	0.985758	No	-0.634667	0.999494	No	-0.0363693	0.993858	No	0.185361	0.810447	No
NGO0589	-0.116675	0.248673	No	0.0484757	0.601145	No	0.791276	NA	No	-0.35897	0.192789	No	-0.776062	0.212862	No	0.243565	0.236665	No	1.12401	0.189946	No	0.942526	NA	No	-0.120344	0.955575	No	-0.488649	0.999494	No	0.247725	0.953236	No	0.522297	0.423669	No
NGO0590	0.103758	0.277591	No	0.141959	0.0796534	No	-0.279969	0.950704	No	0.00304328	0.997145	No	-0.601563	0.0708248	No	0.2891	0.117179	No	0.372639	0.483088	No	0.168896	0.764955	No	-0.132828	0.985758	No	-0.124365	0.999494	No	-0.0252872	0.993858	No	-0.316649	0.628113	No
NGO0590a	1.01689	NA	No	2.49721	0.164819	No	NA	NA	No	-0.585133	NA	No	-2.39851	0.435636	No	NA	NA	NA	1.60375	NA	No	1.53056	NA	No	-0.413993	0.985758	No	0.729974	NA	No	-0.594037	0.993858	No	-0.797717	NA	No
NGO0592	-0.00403991	0.958727	No	-0.790428	1.37e-49	No	-0.894998	0.898465	No	0.135194	0.62558	No	-0.180613	0.618438	No	-0.0398622	0.885419	No	0.0198279	0.988736	No	0.457983	0.389427	No	0.243756	0.831577	No	-0.183136	0.999494	No	0.334464	0.783352	No	0.862479	0.0262136	No
NGO0593	-0.361034	1e-06	No	-1.18114	7.93e-68	Yes	-0.101235	0.975631	No	0.61562	1.01e-05	No	0.629787	0.0116427	No	-0.345989	0.0547651	No	0.0996578	0.914885	No	0.246589	0.750988	No	0.128459	0.985758	No	-0.31906	0.999494	No	-0.107285	0.993858	No	0.283891	0.748562	No
NGO0594	0.54279	8.56e-08	No	-1.45713	1.39e-71	Yes	0.838655	0.898465	No	0.304234	0.0571665	No	-0.148139	0.719152	No	0.193521	0.440075	No	-0.28398	0.700825	No	-0.27509	0.660547	No	0.0132418	0.99393	No	-0.131807	0.999494	No	0.00143434	0.997037	No	0.415939	0.542537	No
NGO0595	0.237041	0.10387	No	-1.13369	3.08e-23	Yes	0.778433	0.898465	No	0.054803	0.866678	No	0.666375	0.0444705	No	0.0415729	0.918799	No	-0.698212	0.116519	No	-0.391333	0.44421	No	-0.475329	0.905565	No	-0.221916	0.999494	No	-0.388735	0.91927	No	-0.0757543	0.948042	No
NGO0596	0.121349	0.295787	No	-0.478633	1.14e-07	No	-1.88195	0.743555	No	0.026562	0.943688	No	0.241991	0.484734	No	0.24604	0.25234	No	-0.37059	0.421658	No	-0.203682	0.680017	No	0.141577	0.985758	No	-0.452191	0.999494	No	-0.205059	0.958688	No	-0.0477395	0.956271	No
NGO0597	0.282418	0.00308121	No	-0.159368	0.0678092	No	-1.27507	0.898465	No	0.0331024	0.932872	No	0.716898	0.043903	No	0.456961	0.0165129	No	-0.733814	0.0842503	No	-0.541434	0.207634	No	0.541092	0.755941	No	-0.527884	0.999494	No	-0.255732	0.953641	No	-0.438251	0.542818	No
NGO0598	0.318778	6.99e-08	No	0.202854	0.00036666	No	0.0972101	0.975631	No	-0.00285964	0.99626	No	-0.183301	0.711795	No	0.21418	0.347729	No	-0.40409	0.449392	No	-0.292355	0.612904	No	0.550712	0.0789074	No	-0.00318942	0.999494	No	0.100876	0.993858	No	0.323219	0.614367	No
NGO0600	0.460054	0.0021826	No	1.57897	6.46e-24	Yes	-1.12134	NA	No	-0.139196	0.813037	No	1.02677	0.109396	No	0.396384	0.279374	No	0.541046	0.549127	No	0.00330296	0.996746	No	0.0643808	0.989313	No	0.478653	0.999494	No	-0.461018	0.918216	No	-0.0770347	0.956559	No
NGO0602	0.515094	0.00233799	No	2.11019	9.54e-26	Yes	-0.0245588	NA	No	0.498408	0.698575	No	1.37857	0.0860907	No	-0.0263206	0.952764	No	0.756712	NA	No	0.394753	NA	No	1.18001	0.933042	No	0.204347	NA	No	2.80494	0.315311	No	4.15853	NA	No
NGO0603	0.153863	0.382179	No	-0.0831545	0.588091	No	-0.691741	0.919576	No	0.146168	0.790258	No	-1.17569	0.00108822	Yes	-0.220757	0.377629	No	0.238588	0.704487	No	0.428909	0.37342	No	0.277633	0.905565	No	0.0808021	0.999494	No	0.269417	0.93686	No	1.52113	0.00123449	Yes
NGO0604	0.137005	0.237143	No	-0.0282851	0.795118	No	0.839629	0.898465	No	0.312747	0.104936	No	-0.563708	0.157945	No	-0.305162	0.0818053	No	0.432155	0.260379	No	0.499968	0.13046	No	-0.271952	0.674038	No	0.081087	0.999494	No	0.236364	0.914223	No	0.645633	0.116663	No
NGO0605	0.412835	0.00268788	No	0.968113	2.86e-13	No	-0.0046879	NA	No	0.364534	0.0790124	No	0.468379	0.392426	No	-0.0353697	0.944232	No	0.514936	NA	No	0.335344	NA	No	-0.757895	0.212891	No	0.0126132	0.999494	No	0.075898	0.993858	No	-0.438509	0.668702	No
NGO0606	1.29201	8.18e-43	Yes	2.90668	9.28e-147	Yes	-1.43481	NA	No	0.44252	0.0770994	No	-0.15204	0.852178	No	-0.0412609	0.934682	No	0.82018	NA	No	0.14403	NA	No	-0.662277	0.860339	No	0.249194	0.999494	No	0.863848	0.50292	No	-0.174437	0.867322	No
NGO0607	0.548353	0.0864569	No	-3.54804	2.76e-81	Yes	0.005006	0.999152	No	0.201968	0.402662	No	-0.252517	0.654342	No	0.872597	0.000675182	No	-0.611988	0.36016	No	-0.409057	0.582805	No	-0.146205	0.985758	No	-0.582632	0.999494	No	-0.273021	0.986605	No	0.663471	0.583621	No
NGO0608	0.458482	4.28e-09	No	0.52419	2.65e-12	No	-0.0413184	0.989948	No	0.0669492	0.838887	No	-0.404498	0.341831	No	-0.0902556	0.712489	No	-0.707939	0.260988	No	-0.715434	0.20541	No	0.0486439	0.985758	No	-0.262659	0.999494	No	-0.622788	0.351767	No	-0.83986	0.0427664	No
NGO0609	0.273579	0.0444425	No	0.81205	4.46e-11	No	-0.894381	0.898465	No	-0.329887	0.35264	No	0.320032	0.52635	No	0.269764	0.313702	No	0.156657	NA	No	-0.735104	NA	No	-0.172779	0.912861	No	-0.375274	0.999494	No	0.0245385	0.993858	No	-1.14928	0.0154649	Yes
NGO0610	0.231566	0.0381565	No	1.18034	1.31e-29	Yes	-0.98555	0.898465	No	-0.287767	0.407597	No	1.03163	0.00302033	Yes	-0.0952044	0.726839	No	0.170858	NA	No	-0.19408	NA	No	-0.257851	0.860339	No	-0.121258	0.999494	No	0.180863	0.978653	No	-1.16612	0.0158619	Yes
NGO0611	0.109785	0.485132	No	0.983713	1.04e-13	No	-0.509479	NA	No	-0.734653	0.0135893	No	0.28235	0.597176	No	-0.319076	0.169613	No	-0.719594	NA	No	-1.6359	NA	No	0.456814	0.753234	No	-0.276522	0.999494	No	-0.125183	0.993858	No	-1.30392	0.014064	Yes
NGO0613	0.543911	0.0249673	No	-0.687759	0.00024658	No	-0.379861	NA	No	0.373424	0.501154	No	0.607453	0.424928	No	0.583099	0.0131057	No	-0.711193	NA	No	-0.264273	NA	No	0.140354	0.985535	No	-0.571565	0.999494	No	0.338175	0.929274	No	-0.538341	0.445283	No
NGO0614	0.53241	1.26e-19	No	0.0122525	0.851219	No	-2.00519	0.659491	No	0.0427199	0.903273	No	0.505693	0.119141	No	1.26634	7.56e-21	Yes	-0.333912	0.528749	No	-0.0147757	0.985117	No	-0.189861	0.955024	No	-0.0451152	0.999494	No	0.201871	0.958688	No	0.503926	0.357363	No
NGO0615	0.337043	0.000625786	No	-1.05873	1.83e-35	Yes	-1.13731	0.898465	No	0.177122	0.511782	No	0.455345	0.263263	No	1.28349	5.89e-17	Yes	-0.536945	0.327769	No	-0.243361	0.688545	No	-0.176855	0.985758	No	-0.066324	0.999494	No	-0.170211	0.993858	No	0.675098	0.386403	No
NGO0616	0.119936	0.625771	No	-1.10093	2.05e-10	Yes	0.0121251	NA	No	0.198471	0.771588	No	-0.470097	0.438782	No	1.42691	2.82e-05	Yes	-0.377272	NA	No	-0.427026	NA	No	-0.43368	0.360782	No	0.256281	0.999494	No	-0.0654669	0.993858	No	0.594559	0.460387	No
NGO0617	0.162559	0.171527	No	-2.02734	1.62e-100	Yes	-0.943771	0.898465	No	0.252881	0.158424	No	0.541457	0.233648	No	0.455032	0.00179803	No	-0.627802	0.335358	No	-0.363409	0.618487	No	0.176746	0.985535	No	-0.15327	0.999494	No	0.379451	0.810647	No	0.503577	0.387223	No
NGO0618	0.677639	4.36e-09	No	0.371189	0.000712033	No	0.806887	0.898465	No	0.259134	0.3705	No	-0.588387	0.164011	No	1.02038	3.47e-08	Yes	0.0912689	0.914885	No	-0.0902719	0.915328	No	-0.394748	0.860339	No	-0.265922	0.999494	No	0.503107	0.763798	No	0.380825	0.60527	No
NGO0619	0.319605	6.16e-06	No	0.380328	1.48e-08	No	0.441033	0.939324	No	0.157698	0.428467	No	0.314453	0.302541	No	-0.043227	0.885419	No	0.200304	0.76962	No	0.285234	0.624871	No	-0.0757045	0.985758	No	0.201732	0.999494	No	0.102954	0.993858	No	0.00930634	0.991073	No
NGO0620	0.189195	0.0407779	No	-0.937734	2.42e-33	No	-0.742357	0.908675	No	-0.116178	0.840319	No	-0.214284	0.625514	No	0.230813	0.397221	No	-0.113159	0.8623	No	0.506349	0.195325	No	-0.193739	0.985758	No	-0.409884	0.999494	No	-0.0141065	0.995248	No	-1.0701	0.127382	No
NGO0623	0.359295	0.000137987	No	0.502872	1.5e-08	No	1.06835	0.898465	No	-0.096413	0.678935	No	0.0560903	0.895336	No	0.262376	0.227432	No	-0.0405205	0.961559	No	-0.0505464	0.945361	No	0.149276	0.933082	No	-0.500274	0.999494	No	-0.198716	0.971121	No	-0.0542365	0.956271	No
NGO0624	0.717923	6.47e-10	No	-0.0714314	0.542807	No	0.339878	0.940265	No	0.150877	0.649133	No	0.449099	0.487616	No	0.317656	0.0545915	No	-0.344446	NA	No	-0.617773	NA	No	0.194679	0.860339	No	0.0881012	0.999494	No	0.132407	0.993858	No	0.502838	0.39504	No
NGO0625	1.06601	0.391578	No	-1.30953	0.0848462	No	0.622474	NA	No	0.0143176	0.981755	No	-0.782541	0.628818	No	-0.213776	0.729773	No	1.08727	NA	No	-0.245929	NA	No	1.38218	0.64896	No	-0.338639	NA	No	-1.22042	0.847473	No	-0.368975	NA	No
NGO0626	0.939291	1.8e-07	No	-0.839144	1.03e-08	No	1.38329	0.898465	No	-0.0410633	0.931087	No	0.704179	0.222904	No	0.10085	0.691784	No	-0.561671	NA	No	-0.570973	NA	No	0.469886	0.890179	No	-0.631672	0.999494	No	0.0185296	0.993858	No	1.16493	0.106363	No
NGO0627	0.332687	0.00187538	No	-0.12898	0.195481	No	0.816651	0.898465	No	0.116871	0.716661	No	-0.509352	0.162619	No	-0.161471	0.52335	No	-0.0708693	0.914885	No	-0.172729	0.760664	No	-0.443384	0.241901	No	-0.520919	0.999494	No	0.261779	0.944334	No	-0.579173	0.300034	No
NGO0628	-0.0234953	0.968779	No	1.51792	0.0045257	Yes	0.680178	NA	No	-1.42836	NA	No	-1.54388	0.0824186	No	1.95843	2.43e-10	Yes	-1.0299	NA	No	-0.74161	NA	No	-0.296507	0.985758	No	-0.13742	NA	No	2.37729	0.50292	No	-0.15754	NA	No
NGO0629	0.095568	0.206843	No	-0.638522	2.47e-26	No	-0.129683	0.975313	No	-0.143458	0.473752	No	0.0321908	0.943035	No	0.00630356	0.982927	No	-0.226449	0.667084	No	-0.479836	0.18824	No	0.197913	0.905565	No	-0.231344	0.999494	No	-0.0299369	0.993858	No	0.0584418	0.941307	No
NGO0630	-0.0630362	0.85648	No	1.58247	9.21e-07	Yes	0.19489	NA	No	-1.64487	4.85e-28	Yes	-0.790302	0.342167	No	0.66331	0.123845	No	0.597763	0.483088	No	0.19054	0.833158	No	-0.384905	0.926256	No	-1.07742	0.999494	No	-1.64296	0.461312	No	-1.94206	0.130728	No
NGO0631	1.04263	2.88e-06	Yes	3.01453	4.46e-33	Yes	-0.488271	NA	No	0.484076	0.65079	No	1.55172	0.162448	No	0.477731	0.322551	No	0.158747	NA	No	-0.174702	NA	No	-1.25567	0.656688	No	-0.32632	NA	No	0.0385212	0.994424	No	-0.646681	NA	No
NGO0632	-0.331623	0.00871588	No	1.6252	4.64e-44	Yes	-1.37196	0.898465	No	-1.96697	1.43e-12	Yes	-0.707589	0.327462	No	0.37728	0.376083	No	0.546194	NA	No	0.187872	NA	No	-0.414883	0.905565	No	-0.544843	0.999494	No	-1.85541	0.00413316	Yes	-1.8746	0.00239453	Yes
NGO0633	-0.530503	3.51e-11	No	0.375598	9.13e-06	No	-0.433332	0.939324	No	-1.70555	2.17e-26	Yes	-1.48145	0.0299166	Yes	0.0282402	0.95342	No	-0.120727	0.905555	No	-0.178775	0.820338	No	-0.612605	0.860339	No	-0.452575	0.999494	No	-1.99739	0.00237554	Yes	-2.12993	0.000610468	Yes
NGO0635	-0.863924	4.22e-17	No	1.3004	2.6e-24	Yes	0.23779	0.955019	No	-2.74622	5.01e-13	Yes	-1.61872	0.00105561	Yes	-0.677232	0.10567	No	0.528593	0.377596	No	0.281688	0.660547	No	-0.264453	0.767287	No	-1.19059	0.999494	No	-4.07146	1.31e-06	Yes	-1.7828	0.099054	No
NGO0636	-0.298547	0.000245422	No	1.65166	4.97e-85	Yes	0.43034	0.939324	No	-2.50095	1.38e-71	Yes	-1.75779	0.00123402	Yes	-0.430963	0.0733659	No	0.0059483	0.994164	No	-0.37879	0.597854	No	-0.546362	0.6436	No	-0.357819	0.999494	No	-1.81559	0.000202701	Yes	-2.07096	7.56e-06	Yes
NGO0637	-0.107698	0.485922	No	3.3922	4.56e-132	Yes	0.712795	NA	No	-2.45551	3.64e-49	Yes	-2.90826	2.64e-12	Yes	-0.719235	0.110286	No	-0.452925	0.685719	No	-1.47679	0.0256477	Yes	-0.77598	0.02306	No	-0.327095	0.999494	No	-1.86299	0.0075465	Yes	-3.08258	8.93e-08	Yes
NGO0638	0.581887	0.262842	No	1.3461	0.00442075	Yes	-0.119178	NA	No	0.176913	NA	No	0.492738	0.84312	No	-0.35085	NA	No	0.372599	NA	No	-0.71727	NA	No	0.993954	0.985535	No	-0.449431	NA	No	-0.738771	0.993858	No	0.465496	NA	No
NGO0639	-0.293916	0.000727821	No	0.883612	4.17e-27	No	-1.01767	0.898465	No	-2.03788	3.15e-20	Yes	-0.891545	0.129426	No	-0.961994	1.73e-07	No	0.173268	0.885476	No	-0.0178073	0.987196	No	0.149371	0.949928	No	-3.03423	5.39e-12	Yes	-3.39516	9.73e-23	Yes	-0.800833	0.0767182	No
NGO0640	0.329477	0.000375769	No	0.0602667	0.519878	No	1.27079	0.898465	No	0.0607619	0.887769	No	-0.0414942	0.969835	No	-0.209519	0.569211	No	0.77772	0.0486987	No	0.772955	0.0356048	No	0.554722	0.656688	No	0.0544954	0.999494	No	0.136175	0.993858	No	1.24515	0.0300401	Yes
NGO0641	0.340272	0.0019374	No	-0.186055	0.0706366	No	1.17021	0.898465	No	0.280357	0.3675	No	-0.318121	0.723522	No	-0.487882	0.0774178	No	0.744902	0.15687	No	0.758582	0.114951	No	0.124336	0.985758	No	-0.131385	0.999494	No	-0.0677141	0.993858	No	0.818335	0.280479	No
NGO0642	0.172883	0.259623	No	0.559361	2.17e-05	No	0.7219	NA	No	0.371897	0.182766	No	-0.87227	0.0580643	No	0.0032424	0.993681	No	0.0925958	0.909091	No	-0.126071	0.845824	No	0.142051	0.985758	No	-0.652148	0.999494	No	-0.707129	0.791376	No	-0.74544	0.486122	No
NGO0643	-0.0210237	0.89083	No	-0.142481	0.194707	No	1.294	NA	No	0.057462	0.949525	No	-0.491436	0.290928	No	-0.140896	0.772506	No	-0.332644	0.651854	No	-0.51313	0.37342	No	-0.342708	0.898132	No	0.267579	0.999494	No	0.513603	0.89976	No	1.08134	0.265407	No
NGO0644	0.230236	0.0116075	No	-0.590012	6.73e-15	No	-0.372397	NA	No	0.192962	0.405872	No	-0.282525	0.678125	No	0.215516	0.680709	No	-0.398859	0.664518	No	-0.314884	0.693619	No	-0.640347	0.914171	No	-0.383636	0.999494	No	-0.67647	0.783352	No	-2.1612	0.00344342	Yes
NGO0645	0.34923	1.93e-05	No	0.230414	0.00316621	No	-1.68102	0.898465	No	-0.151108	0.574989	No	-0.335943	0.465427	No	0.174681	0.40456	No	0.248066	0.796949	No	0.168112	0.833158	No	0.128004	0.66642	No	-0.352029	0.999494	No	-0.276915	0.838126	No	-0.686048	0.0730946	No
NGO0646	0.0417032	0.759157	No	0.825074	2.43e-16	No	-1.1656	NA	No	0.0665826	0.868238	No	-0.137237	0.904276	No	-0.0270548	0.929938	No	-2.19128	NA	No	-1.85084	NA	No	-0.24056	0.860339	No	0.192581	0.999494	No	-0.584804	0.59771	No	-1.83513	3.13e-05	Yes
NGO0647	0.176536	0.26408	No	1.05188	1.68e-14	Yes	-0.268673	NA	No	-0.339701	0.437284	No	-0.275581	0.816367	No	0.160592	0.759837	No	-0.878859	0.444403	No	-1.74414	0.0411265	Yes	0.0951787	0.98611	No	0.0463863	0.999494	No	-0.453871	0.89976	No	-1.83211	0.00406522	Yes
NGO0648	0.139095	0.399925	No	-1.0241	2.07e-15	Yes	-0.869104	NA	No	-0.144685	0.610962	No	0.192758	0.686199	No	-0.400218	0.155874	No	0.0346049	NA	No	0.486699	NA	No	-0.987205	0.421132	No	-0.453237	0.999494	No	0.349745	0.93686	No	-1.22258	0.0509625	No
NGO0649	0.1893	0.443833	No	1.21893	4.05e-09	Yes	-0.483991	NA	No	-0.640896	0.74486	No	-2.25545	0.0356445	Yes	0.404841	0.705206	No	0.745537	NA	No	0.182539	NA	No	0.491508	0.955575	No	-0.657746	NA	No	-0.700734	0.946857	No	-1.27025	NA	No
NGO0650	0.53265	4.43e-25	No	1.51799	1.89e-190	Yes	0.910693	0.898465	No	0.658791	0.0210726	No	-0.848654	0.0965199	No	1.14565	1.27e-09	Yes	0.84258	0.0675168	No	0.930445	0.0256477	No	-0.582247	0.905452	No	0.0188155	0.999494	No	0.977766	0.365169	No	0.902758	0.219737	No
NGO0651	-0.602445	7.59e-08	No	-0.942054	1.03e-19	No	0.757682	NA	No	0.806824	9.95e-06	No	0.564858	0.309714	No	-1.66843	1.14e-08	Yes	0.525698	0.432044	No	0.796083	0.156452	No	1.54644	0.221055	No	0.817251	0.999494	No	0.125872	0.993858	No	1.02506	0.45111	No
NGO0652	0.270198	0.0489647	No	-1.24084	1.73e-27	Yes	-0.305724	0.948814	No	-1.40014	2.32e-15	Yes	-1.65692	0.00590305	Yes	-1.0042	3.01e-07	Yes	-1.68362	NA	No	-1.78384	NA	No	-0.513688	0.0153668	No	0.418578	0.999494	No	0.245534	0.944334	No	0.177368	0.802073	No
NGO0653	0.171699	0.38083	No	-0.412501	0.00579586	No	0.335134	NA	No	0.00227689	0.997943	No	1.35749	0.19847	No	0.28483	0.636526	No	-0.474478	NA	No	-0.800818	NA	No	0.0853679	0.990669	No	0.896801	0.999494	No	-0.392143	0.956859	No	-0.107804	0.946888	No
NGO0654	0.0396543	0.740749	No	-0.101261	0.270027	No	-1.25642	NA	No	-0.0143628	0.978206	No	0.607919	0.415162	No	-0.0768722	0.820172	No	-0.988985	NA	No	-0.222126	NA	No	-0.16753	0.985758	No	-0.812568	0.999494	No	-0.25476	0.958688	No	-1.04245	0.0851732	No
NGO0655	0.554059	0.00239839	No	0.556557	0.000991106	No	1.12812	NA	No	0.820689	4.66e-05	No	0.438112	0.702793	No	0.603389	0.0102554	No	-0.267405	0.755618	No	-0.0393014	0.973941	No	-0.471735	0.981345	No	1.04744	0.999494	No	2.77524	0.00125412	Yes	-0.810974	0.376846	No
NGO0656	0.415212	0.0102791	No	-0.47962	0.000339605	No	0.815851	NA	No	0.478514	0.00353812	No	-0.6267	0.467182	No	0.793625	1.16e-05	No	-0.340704	0.795565	No	0.34078	0.75146	No	-0.0444155	0.994056	No	0.661752	0.999494	No	2.06647	0.098992	No	-0.632419	0.620218	No
NGO0657	0.105999	0.333463	No	-0.426333	5.32e-07	No	0.199606	NA	No	0.293265	0.106354	No	0.0399983	0.943353	No	0.73349	0.00406452	No	-0.337433	0.684143	No	0.372609	0.612904	No	0.474568	0.638644	No	-0.157973	0.999494	No	-0.244707	0.964808	No	-0.881557	0.181601	No
NGO0658	0.157686	0.328809	No	0.0936779	0.509013	No	-1.44856	0.898465	No	0.138606	0.702529	No	1.57552	0.0881286	No	0.247607	0.411525	No	-0.988143	NA	No	-0.68985	NA	No	-0.484266	0.430117	No	-0.363616	0.999494	No	-0.104136	0.993858	No	-2.32912	1.24e-07	Yes
NGO0659	0.990407	1.14e-06	No	-1.53329	3.84e-25	Yes	0.753582	NA	No	0.358747	0.137463	No	0.0939473	0.908334	No	0.0387835	0.936455	No	0.43642	0.687389	No	0.261507	NA	No	-0.654769	0.374339	No	0.168357	0.999494	No	0.505587	0.908987	No	1.50503	0.106363	No
NGO0660	0.284869	0.0333107	No	-2.28867	2.97e-105	Yes	-0.116812	0.975631	No	0.0766372	0.843878	No	0.196848	0.601783	No	-0.17897	0.311358	No	-0.0859154	0.912889	No	-0.132695	0.83021	No	0.32735	0.898071	No	-0.644862	0.999494	No	-0.246259	0.946857	No	0.448865	0.477586	No
NGO0661	0.399099	0.025793	No	-1.54257	2.61e-28	Yes	0.178044	0.960975	No	-0.0333782	0.930068	No	0.379061	0.33667	No	0.119698	0.621232	No	0.141214	0.86324	No	0.179272	0.778122	No	-0.178452	0.907452	No	-0.282273	0.999494	No	0.0867819	0.993858	No	0.292056	0.712022	No
NGO0662	0.330573	0.000284792	No	0.531865	4.06e-10	No	0.255913	0.95285	No	0.00818251	0.982616	No	0.0355447	0.959478	No	-0.147254	0.503761	No	-0.341339	0.64362	No	-0.440815	0.473005	No	-0.129339	0.985535	No	-0.248159	0.999494	No	-0.183702	0.970907	No	-0.884393	0.0746219	No
NGO0663	0.13976	0.461545	No	-0.195739	0.209206	No	-0.092798	0.976011	No	0.121209	0.842557	No	-0.436938	0.444563	No	-0.103957	0.816927	No	-0.673169	0.396436	No	-0.940482	0.157387	No	0.316759	0.985271	No	-0.1661	0.999494	No	-0.550069	0.791376	No	-2.2816	0.000101135	Yes
NGO0664	-0.0550069	0.659145	No	-0.0582486	0.56228	No	-0.176018	0.960975	No	-0.201559	0.654874	No	-0.0643062	0.920073	No	-0.47887	0.0482186	No	0.56374	NA	No	1.17457	NA	No	0.225279	0.64896	No	-0.606836	0.999494	No	-1.1352	0.0307208	Yes	0.57593	0.349163	No
NGO0665	0.0393314	0.777922	No	0.9214	1.97e-17	No	-0.345744	0.939324	No	-0.202891	0.327435	No	-0.503511	0.221235	No	-0.051623	0.870166	No	-0.255875	0.812764	No	-0.474744	0.588586	No	0.272617	0.638644	No	-0.685411	0.999494	No	-0.620171	0.551844	No	-0.012765	0.988259	No
NGO0666	0.220043	0.128483	No	-0.342753	0.00494432	No	-1.13356	NA	No	0.200455	0.62346	No	0.817703	0.185212	No	-0.204811	0.528514	No	-0.632293	0.522943	No	-0.612341	0.528386	No	-0.0602583	0.985758	No	-0.285141	0.999494	No	-0.16956	0.993858	No	-0.459311	0.591291	No
NGO0667	1.90715	0.0606782	No	0.150944	0.848169	No	-0.0405016	NA	No	0.166449	0.891941	No	-1.44743	0.354831	No	-0.809432	NA	No	-0.481884	NA	No	0.602836	NA	No	3.03119	0.499499	No	0.883468	NA	No	0.878834	0.984781	No	2.71621	NA	No
NGO0668	0.766543	3.6e-05	No	-1.08827	1.74e-14	Yes	1.19817	0.898465	No	0.240063	0.28117	No	0.194403	0.703029	No	0.163497	0.601638	No	-0.00999915	0.994164	No	0.144649	0.816545	No	-0.189628	0.94894	No	0.0153833	0.999494	No	0.291078	0.958779	No	0.0801099	0.947921	No
NGO0669	0.645049	0.0053449	No	-0.147155	0.483255	No	0.528549	NA	No	0.0820864	0.838887	No	0.115049	0.874538	No	0.017187	0.970534	No	-0.0705189	0.949607	No	-0.308679	0.693619	No	-0.306434	0.926256	No	0.0970443	0.999494	No	0.47375	0.920474	No	-0.236548	0.849941	No
NGO0670	0.571005	3.97e-08	No	1.33249	1.84e-36	Yes	0.53164	NA	No	0.0357401	0.932474	No	0.2724	0.71961	No	0.0652466	0.876592	No	-0.267066	0.779053	No	-0.394741	0.624871	No	-0.557949	0.755941	No	0.403525	0.999494	No	0.20542	0.993858	No	-1.38101	0.0769944	No
NGO0671	0.203763	0.0219802	No	-0.460104	1.03e-09	No	0.117274	NA	No	0.159102	0.501154	No	0.0570034	0.941003	No	0.320141	0.126606	No	1.00454	0.189946	No	0.408696	0.650963	No	-0.292543	0.905565	No	0.315152	0.999494	No	0.84388	0.60689	No	0.173137	0.885064	No
NGO0672	0.0330941	0.935249	No	1.7215	9.88e-07	Yes	0.117269	NA	No	1.36772	0.242994	No	-0.58698	0.82064	No	0.370257	0.366765	No	0.938361	NA	No	0.0195426	NA	No	0.140429	0.992371	No	-2.71289	NA	No	-3.59831	0.585845	No	-3.87393	NA	No
NGO0673	1.42643	0.165996	No	3.03302	0.0138902	Yes	NA	NA	No	-1.06172	NA	No	-4.03256	0.25642	No	-0.702391	NA	No	-0.562123	NA	No	-1.58497	NA	No	-0.413993	0.985758	No	1.99273	NA	No	0.668742	0.993858	No	0.465061	NA	No
NGO0674	0.546704	0.000149482	No	-0.108322	0.446233	No	-0.178878	0.960975	No	0.0616992	0.842557	No	0.467754	0.290928	No	0.494678	0.00257779	No	-0.902393	0.0115585	No	-1.0224	0.00158602	Yes	0.195154	0.860466	No	0.189623	0.999494	No	0.02306	0.993858	No	-0.0380792	0.964561	No
NGO0675	0.658615	2.79e-16	No	-0.414367	4.02e-08	No	0.77677	0.898465	No	0.0652158	0.906813	No	-0.298247	0.570163	No	0.327893	0.106472	No	-0.550654	0.245249	No	-0.500679	0.258954	No	-0.175681	0.905565	No	0.0730193	0.999494	No	-0.561614	0.734696	No	0.0669809	0.951702	No
NGO0676	0.321225	0.001865	No	-0.344071	0.000274278	No	-1.65837	0.898465	No	-0.133086	0.771588	No	0.247188	0.712849	No	0.460183	0.00517912	No	-0.430451	0.396436	No	-0.471479	0.307802	No	0.146659	0.985758	No	-0.0343116	0.999494	No	-0.884657	0.315797	No	0.288191	0.732935	No
NGO0677	0.466919	6.71e-07	No	0.197222	0.0271067	No	-1.40073	0.898465	No	0.330486	0.193037	No	0.347963	0.556057	No	0.612428	0.00938204	No	-1.22545	0.00412884	Yes	-1.35474	0.000720916	Yes	0.360744	0.856491	No	0.681269	0.999494	No	1.16858	0.117799	No	-0.0757387	0.941599	No
NGO0678	-0.0989865	0.29257	No	0.0270567	0.756643	No	-0.572267	0.931168	No	-0.0503029	0.941928	No	0.826416	0.143202	No	0.772605	2.6e-05	No	-1.8254	0.000511596	Yes	-2.08049	4.12e-05	Yes	-0.0423866	0.985758	No	-0.677609	0.999494	No	0.391456	0.857839	No	-0.551457	0.394709	No
NGO0679	0.427725	1.84e-05	No	1.64201	1.52e-66	Yes	1.45409	0.898465	No	-0.207621	0.345536	No	-0.864188	0.0576095	No	0.181181	0.366765	No	-1.10567	0.138355	No	-1.8279	0.00171133	Yes	0.103437	0.985758	No	0.288113	0.999494	No	-0.25808	0.93686	No	-1.79782	1.1e-05	Yes
NGO0680	0.0998249	0.495865	No	-0.570044	1.49e-07	No	-1.73833	0.898465	No	-0.184263	0.50403	No	0.437077	0.589964	No	-0.249523	0.234052	No	-1.37437	0.097694	No	-1.98625	0.00376404	Yes	0.23329	0.936138	No	-0.370894	0.999494	No	-0.645378	0.527009	No	-0.412913	0.53938	No
NGO0681	0.597105	0.00417819	No	0.412159	0.0328759	No	0.247527	NA	No	0.0763562	0.834916	No	0.49903	0.400426	No	-0.376881	0.300408	No	-0.450902	0.760084	No	-1.06886	0.308179	No	0.226188	0.985758	No	-0.926882	0.999494	No	-0.709788	0.849595	No	-0.290918	0.856727	No
NGO0682	0.260561	0.0340816	No	0.662145	5.61e-09	No	0.526784	0.939324	No	0.175025	0.401323	No	0.100819	0.848898	No	0.172537	0.531864	No	-0.049095	0.973017	No	-0.541773	0.552452	No	0.296408	0.860466	No	0.0277	0.999494	No	-0.505278	0.803704	No	-0.533232	0.504309	No
NGO0683	0.436989	0.0021837	No	0.225753	0.0939886	No	0.634351	0.929922	No	0.306758	0.251257	No	0.121244	0.83512	No	0.312636	0.16096	No	-0.657693	NA	No	-1.15636	NA	No	0.252758	0.881056	No	-0.239971	0.999494	No	-0.235889	0.9598	No	-0.0718045	0.946888	No
NGO0684	0.185678	0.279836	No	-0.329465	0.0174364	No	0.43777	NA	No	0.144805	0.533283	No	-0.479941	0.408649	No	0.187243	0.451845	No	-0.680246	0.510806	No	-1.05506	0.201133	No	-0.111854	0.985758	No	-0.468186	0.999494	No	-0.136497	0.993858	No	-0.137209	0.897332	No
NGO0685	0.606374	1.01e-07	No	-1.02194	4.87e-28	Yes	2.03176	0.655072	No	0.226508	0.265437	No	-0.186858	0.802131	No	0.16473	0.541865	No	0.0692728	0.918404	No	-0.271655	0.646918	No	0.0214845	0.99393	No	-0.65934	0.999494	No	0.0798743	0.993858	No	-0.166076	0.862637	No
NGO0687	0.105564	0.275135	No	-0.470772	1.66e-09	No	-1.98108	0.666146	No	0.234717	0.215374	No	1.20712	0.00278662	Yes	0.286263	0.154904	No	-0.512706	0.335358	No	-0.23632	0.689613	No	-0.134422	0.933042	No	-0.356222	0.999494	No	0.17556	0.958688	No	-0.163205	0.792832	No
NGO0688	0.0959696	0.464216	No	0.645138	1.21e-09	No	0.889771	0.898465	No	-0.280881	0.266051	No	0.73222	0.0797283	No	0.159543	0.624549	No	-0.183963	0.823346	No	-0.420125	0.517575	No	0.0364952	0.985928	No	-0.334736	0.999494	No	-0.117207	0.993858	No	-0.378766	0.591291	No
NGO0689	0.0371558	0.788532	No	0.460923	7.05e-06	No	-1.03292	0.898465	No	-0.256616	0.30629	No	0.110008	0.849702	No	-0.196242	0.345592	No	-0.527786	0.33405	No	-0.651006	0.168835	No	-0.295293	0.905565	No	-0.310863	0.999494	No	0.133265	0.993858	No	-1.00196	0.0451157	Yes
NGO0690	-0.0608789	0.626381	No	0.596232	2.05e-10	No	0.432479	0.939324	No	-0.560427	0.0641406	No	0.00292985	0.99596	No	-0.467395	0.00557056	No	-0.536541	NA	No	-0.848633	NA	No	-0.0685605	0.989313	No	-0.285143	0.999494	No	0.0529242	0.993858	No	-0.753614	0.211239	No
NGO0694	0.270021	0.0012977	No	0.364204	2.52e-06	No	-1.05538	0.898465	No	0.277256	0.448249	No	0.253311	0.599689	No	0.452801	0.00835587	No	0.0680968	0.953386	No	-0.124675	0.894139	No	-0.247966	0.931321	No	-0.0360171	0.999494	No	0.129626	0.993858	No	0.128943	0.868538	No
NGO0696	0.268474	0.0611789	No	0.0171559	0.902443	No	-0.16671	NA	No	-0.147371	0.565802	No	0.582485	0.324593	No	-0.137028	0.598403	No	0.0199521	0.989918	No	0.0044626	0.996444	No	-0.341268	0.859446	No	-0.242675	0.999494	No	0.0789315	0.993858	No	-0.83274	0.258023	No
NGO0697	0.468204	4.94e-07	No	-1.40418	7.82e-71	Yes	-0.0288847	0.991925	No	0.0319025	0.958201	No	0.205574	0.789686	No	0.190074	0.438508	No	-0.00221822	0.99739	No	0.208389	0.699251	No	-0.259166	0.931321	No	-0.0847294	0.999494	No	-0.171498	0.988536	No	-0.0806771	0.93996	No
NGO0698	0.776395	0.00366096	No	-4.11292	1.23e-142	Yes	0.446141	NA	No	0.479131	0.238948	No	1.28533	0.167231	No	-0.02059	0.972363	No	0.12557	NA	No	0.749804	NA	No	-0.00734075	0.998498	No	-0.0371899	0.999494	No	0.0816896	0.993858	No	0.228288	0.893365	No
NGO0699	0.370466	0.0515037	No	-3.16839	2.92e-144	Yes	0.794686	NA	No	0.0110434	0.985336	No	0.690824	0.549026	No	0.0945511	0.742848	No	0.00821403	0.994164	No	0.373771	0.640183	No	-0.204984	0.985758	No	-0.595504	0.999494	No	-0.784488	0.77336	No	0.666145	0.596044	No
NGO0700	0.245564	0.496916	No	-2.56779	5.11e-27	Yes	0.601094	NA	No	0.156168	0.74486	No	-0.937622	0.265879	No	-0.244116	0.419369	No	1.26914	0.156628	No	0.970921	NA	No	0.178282	0.990669	No	-0.116285	0.999494	No	-1.36494	0.625537	No	0.770938	0.690805	No
NGO0701	0.36665	0.00934681	No	-3.18508	2.04e-188	Yes	1.08167	NA	No	0.0413235	0.918811	No	0.0946491	0.933253	No	-0.423888	0.0857578	No	0.55732	0.552344	No	1.15242	0.0970396	No	-0.000613457	0.999132	No	0.109067	0.999494	No	-0.862606	0.692721	No	1.58606	0.146779	No
NGO0702	0.183343	0.130299	No	-2.82834	2.42e-203	Yes	1.42881	0.898465	No	0.22915	0.230211	No	0.554738	0.482185	No	-0.239307	0.293062	No	0.401983	0.700066	No	0.820453	0.253198	No	0.142338	0.985758	No	-0.345941	0.999494	No	-0.304222	0.958688	No	1.30851	0.0830819	No
NGO0704	0.912703	9.81e-20	No	1.02797	4.31e-25	Yes	-0.371034	NA	No	0.246969	0.334985	No	1.10167	0.0332797	Yes	0.236806	0.411525	No	0.700523	0.292304	No	0.459608	0.532246	No	0.113368	0.985758	No	0.256275	0.999494	No	0.144078	0.993858	No	-1.76417	0.0065251	Yes
NGO0709	0.504186	0.0456114	No	0.932793	7.34e-05	No	0.232589	NA	No	0.328666	0.880727	No	-1.50073	0.144315	No	0.374735	0.405733	No	-0.158768	0.869545	No	-0.818483	0.157387	No	-1.37869	0.867237	No	0.83867	NA	No	0.46986	0.993858	No	-1.27874	NA	No
NGO0710	-0.12836	0.662343	No	0.184402	0.446433	No	-0.817155	NA	No	-0.116454	0.72278	No	-0.184318	0.836404	No	0.134291	0.810747	No	-0.123591	0.914885	No	-0.0907063	0.940306	No	0.0220951	0.99393	No	0.0321467	0.999494	No	-0.0307448	0.993858	No	-0.0494381	0.971013	No
NGO0711	0.261014	0.304931	No	0.755371	0.00069833	No	-0.384064	NA	No	0.732764	0.000750579	No	1.2461	0.125748	No	-0.575926	0.0957732	No	-0.437843	0.653367	No	-0.469511	0.599796	No	-0.262871	0.985286	No	0.00141225	0.999494	No	-0.999388	0.783352	No	-0.539179	0.767265	No
NGO0712	0.364625	0.302594	No	0.073353	0.81755	No	-0.381976	NA	No	1.73192	0.230211	No	-0.136806	0.9372	No	0.0414126	0.970534	No	-1.64936	NA	No	-3.46926	NA	No	-0.843983	0.949928	No	-0.699739	NA	No	-1.09851	0.984069	No	-0.290278	NA	No
NGO0713	1.11913	3.52e-25	Yes	-0.0599928	0.584144	No	-0.00484246	0.999152	No	-0.340247	0.266663	No	-0.190493	0.864371	No	-0.295943	0.274791	No	-0.650058	0.421658	No	-0.15334	0.874589	No	-0.728907	9.04e-05	No	-0.801476	0.999494	No	-0.420607	0.80371	No	0.508561	0.452232	No
NGO0714	0.697887	3.23e-14	No	-0.500273	1.41e-08	No	0.419602	0.939324	No	-0.608088	0.0593533	No	-0.0791865	0.941003	No	-0.28203	0.0818053	No	-0.112715	0.911246	No	0.163286	0.833158	No	-0.599936	0.680113	No	-0.372217	0.999494	No	-0.374443	0.848981	No	0.741428	0.200062	No
NGO0715	0.207762	0.0208345	No	-0.839656	9.67e-29	No	-0.600553	0.931168	No	0.0636282	0.842557	No	1.06318	0.0146555	Yes	-0.256306	0.22137	No	-0.110766	0.885476	No	0.0859048	0.90429	No	0.0822412	0.985758	No	-0.446998	0.999494	No	-0.0373908	0.993858	No	0.57444	0.279939	No
NGO0716	0.224231	0.00502174	No	0.466604	2.4e-10	No	-0.714082	0.908992	No	0.129314	0.594809	No	0.949729	0.0135506	No	0.00671	0.982927	No	-0.320049	0.751729	No	-0.494315	0.564885	No	0.367181	0.867237	No	-0.0643117	0.999494	No	0.510856	0.66967	No	0.877507	0.098169	No
NGO0717	0.280992	0.0513536	No	0.447908	0.000533555	No	1.296	0.898465	No	0.00371814	0.995304	No	0.460494	0.319435	No	-0.133718	0.461236	No	-0.898253	0.23219	No	-0.820665	0.247613	No	0.286591	0.505411	No	-0.165386	0.999494	No	-0.178593	0.968536	No	0.284375	0.668702	No
NGO0718	0.520919	4.22e-09	No	0.835017	7.92e-22	No	0.57528	0.931168	No	0.127267	0.610962	No	0.125304	0.845492	No	0.105136	0.636526	No	-0.186517	0.81919	No	-0.48469	0.408834	No	0.197963	0.860339	No	-0.131522	0.999494	No	0.14243	0.993858	No	0.255194	0.716898	No
NGO0719	0.66908	8.89e-12	No	-0.407572	3.44e-06	No	0.600186	0.931168	No	0.0215302	0.96017	No	0.383111	0.403489	No	-0.313351	0.103617	No	-0.710242	0.223407	No	-0.675041	0.206136	No	-0.0148192	0.994056	No	0.215153	0.999494	No	0.0648051	0.993858	No	-0.343713	0.67539	No
NGO0721	0.563999	9.24e-07	No	-0.788869	1.91e-16	No	0.912337	NA	No	0.0249014	0.968198	No	-0.311865	0.725601	No	0.596395	0.00938525	No	0.540317	NA	No	0.345258	NA	No	1.27038	0.0909647	No	-0.0826423	0.999494	No	0.0400378	0.993858	No	0.594883	0.572037	No
NGO0722	0.567602	0.268913	No	0.186924	0.673897	No	0.89283	NA	No	-0.170694	0.702529	No	-0.919821	0.342373	No	0.937481	0.0106953	No	-0.834955	NA	No	-0.727071	NA	No	0.164907	0.985758	No	0.479066	NA	No	0.31379	0.993858	No	1.23548	NA	No
NGO0724	-0.516419	NA	No	-1.23598	0.780953	No	-0.0586989	NA	No	4.07861	NA	No	0.132986	0.924664	No	0.0765727	NA	No	0.395571	NA	No	0.475414	NA	No	-1.74115	0.905565	No	1.99992	NA	No	0.675905	0.993858	No	-1.11456	NA	No
NGO0725	0.0863008	NA	No	1.49232	0.516529	No	0.0411138	NA	No	-0.01903	NA	No	-0.0577161	0.982357	No	0.0211747	0.982927	No	NA	NA	NA	NA	NA	NA	-0.413993	0.985758	No	0.729924	NA	No	-0.594086	0.993858	No	-2.41343	NA	No
NGO0727	0.862278	0.259944	No	2.55779	0.00409716	Yes	0.0411138	NA	No	0.273273	0.896144	No	-1.26579	0.83512	No	1.70992	NA	No	1.08727	NA	No	-0.245929	NA	No	1.0804	0.985271	No	3.27627	NA	No	0.457841	0.993858	No	-1.23137	NA	No
NGO0729	0.612503	0.000292517	No	3.72069	3.29e-60	Yes	0.0836746	NA	No	0.131735	0.842557	No	-0.0478043	0.963036	No	-0.0266761	0.975795	No	-0.58848	NA	No	-1.25283	NA	No	1.67833	0.0896337	No	-0.461996	0.999494	No	0.0911691	0.993858	No	-1.00841	0.229411	No
NGO0730	-0.080794	0.675049	No	3.10207	1.65e-36	Yes	0.0411138	NA	No	0.011796	0.989197	No	1.51122	0.309714	No	1.56489	NA	No	0.648207	NA	No	-0.428886	NA	No	-2.2171	0.860339	No	2.62693	NA	No	1.30293	0.993858	No	-0.285237	NA	No
NGO0731	0.335234	0.0262417	No	2.61168	1.05e-77	Yes	1.63589	0.898465	No	0.0814422	0.882169	No	-0.260323	0.694251	No	0.52625	0.00780766	No	-1.34342	0.15687	No	-2.27664	0.00192337	Yes	-0.323341	0.955575	No	0.716312	0.999494	No	-0.273381	0.958688	No	-1.41311	0.0186012	Yes
NGO0732	0.604234	1.85e-05	No	2.10202	6.5e-58	Yes	0.805581	0.898465	No	-0.314253	0.267049	No	0.605891	0.13096	No	-0.28344	0.258626	No	-2.13189	0.0505591	No	-2.97678	0.0014579	Yes	0.00582342	0.998464	No	0.635632	0.999494	No	-0.94445	0.395391	No	-1.53575	0.0155946	Yes
NGO0734	0.481897	0.000140462	No	0.260668	0.0275946	No	0.170345	0.961466	No	-0.187049	0.454218	No	-1.58055	0.0012043	Yes	-0.466452	0.42188	No	0.0901411	0.918404	No	0.00144387	0.996933	No	-0.220813	0.960465	No	-0.51018	0.999494	No	-0.496819	0.913873	No	-0.986463	0.284283	No
NGO0735	1.04078	NA	No	3.12274	0.0204146	Yes	0.0411138	NA	No	-0.759103	NA	No	-2.38743	0.417291	No	-0.065228	0.956438	No	-0.0956284	0.925975	No	0.0461371	0.974455	No	0.997678	0.985535	No	3.31511	NA	No	0.579416	0.993858	No	0.398629	NA	No
NGO0736	0.18841	0.453783	No	-0.883555	1.86e-06	No	-0.111768	NA	No	0.955848	0.615081	No	-4.66171	1.39e-06	Yes	-0.580883	0.12297	No	-0.135061	0.885476	No	0.319142	0.660547	No	-0.088427	0.990669	No	-1.00686	NA	No	-1.77577	0.749241	No	0.275634	NA	No
NGO0738	0.380835	0.085657	No	2.15609	4.15e-18	Yes	0.372856	NA	No	-0.463204	0.107735	No	-1.43295	0.000279176	Yes	0.346468	0.26333	No	0.437738	0.752754	No	-0.366807	NA	No	-0.680943	0.555505	No	-0.670468	0.999494	No	0.682206	0.763798	No	-0.847837	0.291071	No
NGO0739	0.55881	1.22e-10	No	-0.420204	5.96e-08	No	0.0249658	NA	No	0.0343661	0.919529	No	-0.268681	0.664292	No	0.318116	0.12297	No	0.355781	0.699874	No	-0.252145	0.750988	No	-0.0586862	0.993905	No	-0.52764	0.999494	No	0.107453	0.993858	No	-0.194765	0.868619	No
NGO0740	0.272281	0.059004	No	1.34682	9.64e-21	Yes	-0.0101667	NA	No	-0.00246283	0.997145	No	-1.13328	0.0080871	Yes	0.0941612	0.820172	No	0.748966	NA	No	0.327692	NA	No	0.170513	0.985535	No	-0.163487	0.999494	No	0.138342	0.993858	No	-0.34781	0.730942	No
NGO0741	-0.0700459	0.417122	No	-0.738353	8.64e-30	No	0.882406	0.898465	No	-0.0526364	0.879872	No	0.581291	0.064764	No	0.357284	0.183588	No	-0.388013	0.47319	No	-0.064145	0.929762	No	0.0415429	0.985758	No	-0.449214	0.999494	No	-0.15992	0.968536	No	-0.490767	0.304717	No
NGO0742	0.198278	0.00343391	No	-0.101124	0.107862	No	-0.22629	NA	No	0.254256	0.213689	No	0.662874	0.309714	No	1.04893	7.11e-05	Yes	-0.468661	0.684143	No	0.0838562	0.952111	No	-0.418894	0.806924	No	-0.620195	0.999494	No	1.07307	0.277541	No	1.23808	0.0769944	No
NGO0743	0.213748	0.155603	No	-0.239451	0.0555211	No	1.30752	NA	No	0.152543	0.585772	No	-1.07713	0.0167803	Yes	0.0502443	0.878499	No	-0.400505	0.586139	No	-0.566068	0.349998	No	-0.156813	0.985758	No	-0.573563	0.999494	No	0.00659418	0.996402	No	0.145741	0.901905	No
NGO0744	0.442408	1.92e-05	No	0.666402	2.51e-11	No	1.68302	NA	No	-0.0378305	0.928838	No	-1.12416	0.0108826	Yes	0.00262584	0.993681	No	0.418598	0.653367	No	0.14284	0.874786	No	-0.529184	0.528051	No	-0.736124	0.999494	No	-0.267325	0.968536	No	-0.500386	0.589008	No
NGO0745	0.251794	0.11198	No	-0.0855984	0.565013	No	-0.986816	0.898465	No	-0.222412	0.37905	No	0.330596	0.610613	No	0.734546	0.00160258	No	-0.187409	NA	No	0.0054287	NA	No	0.690609	0.767287	No	-0.389308	0.999494	No	0.531768	0.803716	No	-0.282423	0.773466	No
NGO0746	-0.0695956	0.557958	No	0.456391	1.78e-06	No	-0.31739	0.942477	No	-0.127573	0.74533	No	0.387336	0.454561	No	0.368774	0.14365	No	-0.522228	0.441772	No	-0.475723	0.488498	No	-0.302217	0.650016	No	0.401806	0.999494	No	-0.0124941	0.994424	No	-0.200948	0.794292	No
NGO0747	0.137015	0.0895484	No	1.226	6.01e-59	Yes	0.244421	NA	No	0.378084	0.211024	No	0.496551	0.458434	No	0.169323	0.598563	No	-0.665144	NA	No	-0.844153	NA	No	-0.0614807	0.985758	No	-0.288059	0.999494	No	0.220266	0.984781	No	-0.727262	0.339693	No
NGO0748	0.409277	0.0295622	No	1.31281	4.29e-13	Yes	-1.8202	NA	No	0.151758	0.58859	No	-0.56947	0.310502	No	0.102796	0.862537	No	0.647783	NA	No	0.890538	NA	No	-0.215877	0.985758	No	-1.00391	0.999494	No	0.0563697	0.993858	No	-0.914953	0.31478	No
NGO0751	0.311898	0.0436242	No	0.946388	1.41e-11	No	-1.19486	NA	No	-0.0979017	0.895285	No	0.0406773	0.958188	No	0.221583	0.754192	No	0.985871	NA	No	1.04221	NA	No	-0.232992	0.985758	No	-0.652879	NA	No	-0.8572	0.828324	No	-0.761353	NA	No
NGO0752	0.829415	4.76e-06	No	0.550761	0.000959305	No	-0.192882	NA	No	0.736343	0.000177812	No	-0.855703	0.28706	No	-0.763338	0.183025	No	-1.32683	NA	No	-1.6606	NA	No	-1.2651	0.262906	No	-0.186245	0.999494	No	0.578142	0.929274	No	-1.49644	0.112457	No
NGO0753	0.282425	0.00572878	No	1.17604	2.52e-32	Yes	-0.884157	NA	No	0.851006	2.1e-05	No	-1.19411	0.0519268	No	-0.438993	0.0881846	No	0.378023	0.612551	No	-0.219866	0.752381	No	-0.209173	0.949769	No	-0.400784	0.999494	No	-0.458189	0.879714	No	-1.27822	0.0577605	No
NGO0754	-0.537698	0.00203723	No	-0.756263	1.47e-06	No	-0.422902	NA	No	-0.620135	0.0261272	No	0.458145	0.616135	No	-0.708493	0.00400764	No	0.577611	NA	No	0.38205	NA	No	0.534296	0.931321	No	-1.52935	0.66472	No	-1.28918	0.255867	No	2.38883	0.00998669	Yes
NGO0755	0.19347	0.0188596	No	0.113731	0.137837	No	-0.882795	NA	No	-0.0389113	0.928838	No	0.121325	0.837389	No	-0.138042	0.623023	No	-0.151108	NA	No	-0.077868	NA	No	0.0607885	0.990669	No	-0.528073	0.999494	No	-0.401269	0.878918	No	-0.363492	0.662854	No
NGO0756	-0.0680063	0.604415	No	-0.0583117	0.593458	No	-0.641073	NA	No	0.0826179	0.850567	No	0.702867	0.25642	No	-0.291823	0.140098	No	0.339329	0.71937	No	-0.223272	0.7844	No	-0.0505519	0.993905	No	-0.300816	0.999494	No	-0.180624	0.993858	No	-0.212412	0.856727	No
NGO0757	5.26328	8.85e-70	Yes	5.65422	1.07e-64	Yes	0.0774202	0.979252	No	-0.196692	0.41264	No	-1.62476	3.48e-07	Yes	1.16124	2.28e-09	Yes	-0.425801	0.484945	No	-0.928614	0.0374944	No	0.146898	0.985758	No	0.419124	0.999494	No	-0.889582	0.290837	No	-1.45573	0.00499557	Yes
NGO0758	-0.885263	1.51e-53	No	-0.875746	2.61e-53	No	-1.79235	0.842774	No	0.455477	0.0253602	No	1.78216	0.00278662	Yes	-1.39244	8.58e-27	Yes	-0.567949	0.611883	No	-0.22888	NA	No	-0.0323302	0.993905	No	-0.202987	0.999494	No	-0.37723	0.851567	No	1.20263	0.0235522	Yes
NGO0759	-0.516444	NA	No	-1.29074	0.624487	No	0.70171	NA	No	0.35138	0.716661	No	-1.8918	0.0775385	No	-0.944742	3.49e-06	No	-1.45811	NA	No	-0.748174	NA	No	0.897443	0.898071	No	-1.26829	NA	No	-3.03525	0.641232	No	1.23161	NA	No
NGO0760	0.761828	0.000726147	No	0.894972	2.59e-05	No	0.686327	NA	No	0.112712	0.765878	No	-0.684842	0.304766	No	-0.369456	0.126753	No	0.212335	0.820539	No	-0.00306793	0.996746	No	0.260749	0.985758	No	-0.197582	0.999494	No	-0.699746	0.799549	No	-1.05156	0.284283	No
NGO0761	0.56463	9.63e-05	No	1.22838	2.16e-18	Yes	0.253513	NA	No	-0.0277885	0.962337	No	-0.729043	0.27483	No	-0.751932	0.000984608	No	-0.520385	NA	No	-0.337037	NA	No	-0.0142792	0.996276	No	-0.361062	0.999494	No	-0.597042	0.898123	No	-1.01708	0.345889	No
NGO0762	-0.952697	4.39e-07	No	0.424108	0.0444368	No	-0.0921899	NA	No	0.357029	0.31931	No	0.95577	0.385899	No	-0.211745	0.667207	No	-0.433777	NA	No	-0.482945	NA	No	-0.704485	0.898071	No	-0.599406	NA	No	0.466318	0.984781	No	0.893158	NA	No
NGO0763	0.757132	3.88e-07	No	0.45635	0.00103527	No	2.07013	0.647626	No	0.203191	0.395712	No	-1.04818	0.000838942	Yes	-0.0488877	0.888958	No	0.43077	NA	No	-0.114152	NA	No	0.608763	0.898071	No	-0.111161	0.999494	No	-2.02842	0.00219503	Yes	-0.115855	0.92487	No
NGO0764	0.310812	2.94e-09	No	-0.0356222	0.514971	No	0.480472	0.939324	No	0.244693	0.213689	No	-0.199651	0.641181	No	0.228882	0.223618	No	-0.204137	0.713901	No	-0.0419595	0.948097	No	0.184369	0.454329	No	-0.247574	0.999494	No	0.0192686	0.993858	No	0.398884	0.40768	No
NGO0765	-0.275992	0.0179428	No	0.020031	0.870661	No	-1.25074	NA	No	0.0937134	0.790258	No	0.241096	0.710505	No	0.254119	0.331244	No	-0.528249	0.364899	No	-0.0175528	0.985117	No	0.440954	0.905565	No	-1.07135	0.999494	No	-0.79067	0.616866	No	-1.5284	0.0250635	Yes
NGO0766	-0.0408744	0.680613	No	-0.939177	1.9e-40	No	-0.968744	0.898465	No	0.125953	0.633209	No	0.264138	0.525716	No	0.351113	0.0295124	No	-0.644781	0.233114	No	-0.607762	0.217809	No	0.0880199	0.985758	No	0.0171808	0.999494	No	0.132389	0.993858	No	0.236928	0.709992	No
NGO0767	-0.0938529	0.495183	No	-0.185776	0.0897531	No	0.476175	NA	No	0.25835	0.247315	No	0.233165	0.667736	No	0.174447	0.531487	No	1.75001	NA	No	0.0779205	NA	No	-0.199928	0.941219	No	-0.222746	0.999494	No	0.213928	0.984069	No	-0.431112	0.596044	No
NGO0768	0.557681	3.41e-06	No	-0.219223	0.0515192	No	0.327966	0.940733	No	-0.0440906	0.950953	No	-1.94334	2.76e-05	Yes	0.649965	0.00871685	No	-0.405049	0.65644	No	0.0391687	0.976474	No	0.465958	0.905565	No	-0.498486	0.999494	No	-1.03979	0.277648	No	-1.29467	0.043167	Yes
NGO0769	-0.0219203	0.81229	No	0.0730803	0.312105	No	-1.14945	0.898465	No	-0.155745	0.544625	No	0.0170415	0.973531	No	-0.0264533	0.925788	No	0.841269	NA	No	0.207146	NA	No	0.0618161	0.985758	No	0.00443098	0.999494	No	0.196926	0.958688	No	-0.359403	0.545051	No
NGO0770	0.136472	0.177584	No	0.715503	2.15e-16	No	-1.25282	0.898465	No	-0.114158	0.743653	No	0.484002	0.323837	No	-0.0328188	0.920474	No	-0.23777	NA	No	-0.61032	NA	No	0.00785546	0.996276	No	-0.563777	0.999494	No	0.335065	0.944334	No	-0.659716	0.371712	No
NGO0771	-0.0135791	0.915175	No	0.640113	4.61e-12	No	-1.07842	0.898465	No	-0.079463	0.771588	No	0.259375	0.678125	No	0.0547206	0.837792	No	0.533051	0.406376	No	0.51455	0.420287	No	-0.0108878	0.99393	No	-0.0970807	0.999494	No	0.0446793	0.993858	No	-0.143859	0.833426	No
NGO0773	0.0990669	0.709171	No	-0.4159	0.0272898	No	0.264499	NA	No	0.385658	0.370273	No	-0.992262	0.0122384	No	0.109222	0.705206	No	0.319095	0.670668	No	-0.0510926	0.956404	No	0.039862	0.99393	No	0.164626	0.999494	No	-0.843519	0.734696	No	-0.856584	0.43924	No
NGO0774	0.464067	0.00233799	No	1.58495	1.56e-22	Yes	0.723657	NA	No	-0.0990408	0.907075	No	-0.458695	0.639411	No	0.0560817	0.910264	No	-0.0218796	0.989918	No	0.0424209	0.970798	No	0.679126	0.922947	No	-0.673092	0.999494	No	-0.960256	0.645015	No	1.50229	0.169016	No
NGO0775	0.244768	0.000958774	No	-2.63622	0	Yes	1.46536	0.898465	No	-1.1335	3.02e-09	Yes	-1.23555	0.16119	No	-1.51352	2.61e-26	Yes	0.66605	0.223407	No	0.415986	0.488498	No	0.0702951	0.990669	No	-0.243377	0.999494	No	0.284522	0.958688	No	0.669805	0.391622	No
NGO0777	0.0156607	0.881066	No	-0.00808039	0.925495	No	-1.05725	0.898465	No	-0.087807	0.724213	No	-0.418144	0.453706	No	0.487547	0.0108848	No	-0.407306	0.573339	No	0.0319927	0.976474	No	0.685585	0.481951	No	-0.696911	0.999494	No	-0.569219	0.591107	No	0.884809	0.0855651	No
NGO0778	0.269734	0.0934741	No	-0.270239	0.0459262	No	0.631272	0.929922	No	0.0859036	0.896861	No	-1.03976	0.0412708	Yes	-0.178034	0.666159	No	0.424172	NA	No	-0.829309	NA	No	-0.0678213	0.985758	No	-0.441518	0.999494	No	0.413868	0.90683	No	0.758906	0.339487	No
NGO0779	0.322318	1.58e-06	No	0.0588495	0.383854	No	-0.439118	0.939324	No	0.0394236	0.917108	No	0.0879088	0.861564	No	0.0861793	0.731887	No	-0.280888	0.704487	No	-0.243256	0.698134	No	0.00289797	0.998464	No	-0.349919	0.999494	No	0.18662	0.971121	No	-0.32624	0.632745	No
NGO0780	-0.0834822	0.502901	No	0.265429	0.00894142	No	0.229131	NA	No	-0.194548	0.3705	No	-0.44072	0.737867	No	0.528708	0.0821639	No	0.916775	NA	No	1.53391	NA	No	0.0823295	0.985758	No	-0.468097	0.999494	No	-0.0893059	0.993858	No	-0.394848	0.63388	No
NGO0781	0.319151	4.78e-06	No	0.555281	4.94e-17	No	-1.5131	0.898465	No	0.0149595	0.978206	No	0.0219309	0.970017	No	0.858226	2.78e-07	No	-0.0732207	0.901452	No	0.11338	0.806663	No	-0.171131	0.905565	No	-0.295261	0.999494	No	0.35091	0.862919	No	0.0961488	0.912147	No
NGO0782	0.185728	0.0431443	No	0.454174	2.5e-08	No	-0.646	NA	No	0.194125	0.871665	No	-0.77904	0.117039	No	-0.0695159	0.923966	No	-0.793078	0.398015	No	-0.81971	0.355002	No	-0.0729803	0.993905	No	0.225223	0.999494	No	0.00341638	0.997037	No	-0.606141	0.586873	No
NGO0783	0.354439	0.00408239	No	-0.294904	0.00924832	No	-0.253861	NA	No	0.343554	0.3705	No	0.405678	0.417218	No	0.0918237	0.816927	No	0.136385	0.897577	No	-0.369739	0.646476	No	-0.685581	0.339193	No	-0.113071	0.999494	No	0.351656	0.946857	No	-0.13106	0.912147	No
NGO0784	0.147237	0.600888	No	-0.115494	0.612556	No	0.684565	NA	No	0.178516	0.843878	No	-1.30004	0.04844	Yes	0.29916	0.16096	No	-0.0481672	0.975494	No	-0.292988	NA	No	0.766638	0.898132	No	-0.565307	0.999494	No	-0.807954	0.80683	No	-0.564968	0.702202	No
NGO0785	0.402251	0.165548	No	0.220463	0.391405	No	0.152633	NA	No	0.0539836	0.928838	No	-0.408781	0.836589	No	-0.0425739	0.961296	No	0.665015	NA	No	0.0396329	NA	No	-0.404593	0.961637	No	1.19606	0.999494	No	0.0425836	0.993858	No	-1.57039	0.181601	No
NGO0786	0.549674	0.000164838	No	1.20392	1.41e-16	Yes	-0.55718	NA	No	0.144137	0.7765	No	-0.0310978	0.969754	No	-0.0854915	0.874674	No	0.364711	NA	No	-0.0888879	NA	No	-0.0284461	0.99393	No	-0.796462	0.999494	No	-0.716578	0.734696	No	-0.356377	0.760101	No
NGO0787	-0.0609395	0.622592	No	0.240554	0.0120399	No	1.03846	NA	No	-0.597883	0.000505264	No	0.379551	0.548312	No	-0.112317	0.685446	No	-0.483052	0.612551	No	-0.332097	0.701391	No	0.29542	0.945682	No	-0.604442	0.999494	No	-0.649678	0.686856	No	-0.664699	0.399709	No
NGO0788	-0.229206	0.0337423	No	-0.787963	1.54e-17	No	-1.00213	0.898465	No	-0.63143	0.00367905	No	0.598658	0.309714	No	0.0491169	0.885419	No	-0.904327	0.111084	No	-0.468068	0.48763	No	0.333211	0.955575	No	-0.402714	0.999494	No	-0.668845	0.655807	No	-0.574891	0.471424	No
NGO0789	0.0715699	0.532191	No	0.649947	1.54e-12	No	-0.704972	NA	No	-0.182038	0.582661	No	-0.615475	0.0699548	No	-0.335095	0.395993	No	0.610626	NA	No	0.821297	NA	No	-0.395235	0.742036	No	0.423564	0.999494	No	0.396229	0.920762	No	0.596403	0.489841	No
NGO0791	0.327312	0.00389182	No	-0.162821	0.126117	No	-1.07658	NA	No	-0.108038	0.696537	No	-0.161427	0.844234	No	0.337084	0.339563	No	-1.41288	NA	No	-1.16887	NA	No	-0.171009	0.955575	No	-0.34166	0.999494	No	-0.408467	0.906853	No	-0.418778	0.63577	No
NGO0792	0.119655	0.342362	No	0.268004	0.0101997	No	-1.14579	0.898465	No	-0.0406081	0.907396	No	-0.287584	0.57806	No	-0.426463	0.0953957	No	-0.711699	0.292304	No	-0.73383	0.217809	No	0.236007	0.94894	No	-0.581185	0.999494	No	0.0708523	0.993858	No	-0.656926	0.273446	No
NGO0793	0.172316	0.144849	No	-1.2916	3.32e-49	Yes	0.0777023	0.979252	No	0.177285	0.582861	No	0.07131	0.864665	No	-0.386654	0.184932	No	-0.645947	0.317614	No	-0.198855	0.7844	No	-0.241987	0.985758	No	0.302555	0.999494	No	0.310945	0.953641	No	0.150623	0.893365	No
NGO0794	1.2763	2.32e-57	Yes	1.75809	8e-108	Yes	1.82991	0.815364	No	-0.192896	0.880699	No	-1.45256	0.000290152	Yes	1.60016	1.34e-08	Yes	0.310873	0.74572	No	0.569416	0.436913	No	-0.12834	0.985758	No	2.11628	0.000506619	Yes	1.63173	0.00115821	Yes	-1.13055	0.0192747	Yes
NGO0795	1.17925	6.77e-53	Yes	1.51142	8.03e-86	Yes	0.769793	0.900974	No	-0.185856	0.883266	No	-1.57462	0.000547599	Yes	1.99901	1.7e-17	Yes	0.453274	0.528395	No	0.553909	0.37342	No	0.0339177	0.993905	No	1.42637	0.0992967	No	0.161035	0.986605	No	-1.68962	0.00021365	Yes
NGO0797	-0.0707092	0.754767	No	-0.154388	0.375797	No	-0.768624	NA	No	1.43064	3.49e-12	Yes	2.60061	0.000360135	Yes	0.332956	0.141549	No	-0.434887	NA	No	-0.319303	NA	No	1.0085	0.417471	No	-0.41997	0.999494	No	0.815309	0.663774	No	0.532891	0.60527	No
NGO0798	0.398022	0.000154212	No	0.7974	2.53e-15	No	0.213075	NA	No	1.2891	2.26e-23	Yes	2.12965	0.000816622	Yes	0.0907905	0.657328	No	-0.13687	0.914885	No	-0.459061	0.66781	No	-0.0447448	0.990669	No	-0.501252	0.999494	No	0.761262	0.642326	No	-0.309288	0.759531	No
NGO0799	0.490071	0.00442683	No	0.938289	1.97e-09	No	-0.902347	0.898465	No	-0.0214212	0.950953	No	-0.383081	0.457258	No	-0.123579	0.589594	No	-0.357144	0.451798	No	-0.138866	0.7844	No	0.030914	0.986979	No	-0.108186	0.999494	No	-0.166418	0.963732	No	-0.560752	0.213616	No
NGO0800	0.125205	0.832329	No	1.11122	0.0211189	Yes	0.0851047	NA	No	0.317691	0.790258	No	0.339787	0.723522	No	0.138624	0.828775	No	0.603445	NA	No	1.2579	NA	No	-0.0396197	0.99393	No	-0.79022	NA	No	-0.99429	0.788725	No	-0.154744	NA	No
NGO0801	0.00335831	0.977158	No	0.572028	1.35e-11	No	-0.192476	0.960975	No	-0.22018	0.264886	No	0.140232	0.829206	No	-0.394626	0.0184915	No	0.218945	0.835874	No	-0.162118	0.854358	No	0.16044	0.985758	No	0.0258785	0.999494	No	-0.649991	0.591107	No	-1.11932	0.0454345	Yes
NGO0802	0.0569254	0.814371	No	1.09975	2.49e-08	Yes	0.0878516	NA	No	-0.193583	0.737306	No	-2.2156	5.72e-06	Yes	-0.239751	0.622041	No	0.0520701	NA	No	-0.589651	NA	No	0.47485	0.718262	No	-0.388733	0.999494	No	-0.00531523	0.996404	No	-0.0304275	0.97684	No
NGO0803	-0.0392104	0.678629	No	0.632665	5.5e-20	No	2.31472	0.514456	No	0.0951868	0.709306	No	-0.605363	0.0365053	No	0.329442	0.0692872	No	0.37586	0.491783	No	0.269764	0.641212	No	0.109543	0.985758	No	-0.072692	0.999494	No	0.783265	0.277541	No	-0.0486404	0.954365	No
NGO0804	0.0149322	0.951961	No	0.494601	0.00432317	No	-0.627152	NA	No	-0.243886	0.460992	No	0.165591	0.831499	No	-0.110295	0.712489	No	-0.718013	NA	No	-1.56497	NA	No	0.103183	0.985758	No	-0.545229	0.999494	No	-0.718177	0.662637	No	-1.5753	0.0149042	Yes
NGO0805	0.138365	0.629487	No	-0.134169	0.553957	No	-0.262873	NA	No	-0.273048	0.424815	No	-0.51907	0.456445	No	-0.0658611	0.929619	No	-0.502977	NA	No	-0.384414	NA	No	0.14903	0.985758	No	0.475291	0.999494	No	-0.256302	0.988536	No	-1.46477	0.0694775	No
NGO0806	0.547158	0.428143	No	0.166641	0.774639	No	-0.0254768	NA	No	-0.326832	0.3705	No	-0.242149	0.867451	No	-0.00629992	0.993681	No	-1.61693	NA	No	-1.59128	NA	No	-1.12424	0.882129	No	-0.190896	NA	No	-0.0828926	0.993858	No	-0.616694	NA	No
NGO0809	0.0507393	0.691347	No	0.129569	0.190266	No	0.717239	0.908992	No	0.42614	0.00491011	No	0.0695068	0.933768	No	0.066795	0.824318	No	-0.453502	0.349171	No	-0.558951	0.19072	No	-0.0976165	0.990669	No	0.12869	0.999494	No	-0.0646287	0.993858	No	-0.862267	0.387904	No
NGO0810	-0.318356	0.337151	No	-0.53273	0.0479665	No	0.314827	NA	No	0.286337	0.141349	No	0.815489	0.33306	No	0.134735	0.763796	No	0.487275	NA	No	0.24226	NA	No	-0.21468	0.985758	No	0.662989	NA	No	-0.141657	0.993858	No	-0.767901	NA	No
NGO0812	0.0707689	0.697191	No	0.279684	0.0453657	No	-0.179491	NA	No	0.278918	0.24222	No	0.1486	0.855627	No	0.520545	0.14028	No	0.565441	NA	No	-0.0989648	NA	No	-0.175749	0.985758	No	-0.313493	NA	No	0.730668	0.910271	No	0.639908	NA	No
NGO0813	0.0840089	0.381211	No	1.31829	1.9e-58	Yes	0.822097	0.898465	No	-0.0873756	0.763248	No	-0.886848	0.00993025	No	0.258415	0.302802	No	0.432215	0.704487	No	-0.273018	NA	No	-0.0325608	0.990669	No	0.163984	0.999494	No	-0.0826572	0.993858	No	-0.371046	0.669018	No
NGO0814	0.399217	0.254553	No	1.49756	1.66e-06	Yes	0.089447	NA	No	-0.45269	0.419037	No	1.36981	0.271682	No	0.0841937	0.903629	No	-0.631204	NA	No	-0.245919	NA	No	-0.687683	0.867237	No	-0.893498	NA	No	-0.648873	0.957254	No	0.223324	NA	No
NGO0815	-0.0649168	0.576683	No	0.725564	5.48e-15	No	-0.725593	0.908992	No	-0.311087	0.189761	No	0.30133	0.688265	No	-0.171518	0.418047	No	-0.361423	0.752754	No	-0.731616	0.408834	No	0.112422	0.985758	No	-0.389184	0.999494	No	-0.543647	0.620782	No	-1.42734	0.00181277	Yes
NGO0816	0.314899	0.0765248	No	0.203437	0.21024	No	-2.29901	0.520922	No	-0.107572	0.737306	No	1.80114	0.00142853	Yes	-0.900701	1.46e-05	No	-0.539637	0.615595	No	-1.22931	0.0970396	No	-0.22072	0.955575	No	-0.0458103	0.999494	No	-0.647351	0.627793	No	-0.508177	0.509081	No
NGO0818	0.286044	0.10546	No	0.829942	1.84e-07	No	0.34703	NA	No	-0.416214	0.657779	No	0.0103655	0.993561	No	0.455487	0.366765	No	-0.269234	NA	No	0.249408	NA	No	-2.32727	0.0507521	No	-0.526228	NA	No	0.422591	0.988978	No	-1.24304	NA	No
NGO0819	0.243674	0.0286015	No	0.506732	5.31e-07	No	0.394748	0.939324	No	-0.126326	0.668527	No	0.536587	0.428821	No	0.00710819	0.983709	No	-0.415983	NA	No	-0.640126	NA	No	0.583372	0.0908186	No	-0.127517	0.999494	No	-1.00436	0.203825	No	-0.524179	0.467877	No
NGO0820	0.285311	0.0083812	No	0.865132	1.32e-17	No	0.255189	NA	No	0.00289859	0.997145	No	-0.695109	0.381893	No	0.488363	0.0148831	No	0.611055	0.684143	No	0.00710047	NA	No	-0.191325	0.985758	No	-0.406255	0.999494	No	0.00786368	0.995297	No	0.480177	0.589877	No
NGO0821	0.436715	2.41e-06	No	0.28525	0.00130106	No	-0.890555	0.898465	No	-0.0043397	0.995304	No	0.0538394	0.908334	No	0.38646	0.0391531	No	-0.116942	0.89388	No	-0.462551	0.448059	No	-0.0263852	0.993905	No	-0.113356	0.999494	No	-0.00589017	0.995297	No	-0.20402	0.751815	No
NGO0822	0.521817	0.000943028	No	0.6706	6.04e-06	No	-0.485626	NA	No	-0.176292	0.618221	No	0.519738	0.533302	No	-0.0046603	0.988745	No	-0.755422	0.454853	No	-1.04923	0.216308	No	0.276044	0.982361	No	-0.430917	0.999494	No	-0.938155	0.465193	No	-0.561263	0.549908	No
NGO0823	0.0354556	0.865083	No	-1.68544	1.5e-37	Yes	-0.735671	0.908675	No	-0.303107	0.215897	No	1.11906	0.0105223	Yes	0.283724	0.238403	No	0.167295	NA	No	-0.154977	NA	No	0.542675	0.0789074	No	-0.595188	0.999494	No	-0.742288	0.333539	No	-1.65593	0.000119056	Yes
NGO0825	0.485667	2.19e-05	No	-1.02944	5.72e-25	Yes	-0.647434	NA	No	-0.332998	0.0882816	No	0.319861	0.425164	No	-0.0621624	0.870166	No	0.230247	0.812764	No	0.0231596	0.985088	No	0.58977	0.882129	No	-0.71849	0.999494	No	-0.266136	0.9711	No	0.520393	0.605009	No
NGO0826	0.598332	1.42e-08	No	-1.294	3.89e-44	Yes	0.415425	0.939324	No	-0.195913	0.607246	No	-0.103869	0.806603	No	0.0593098	0.852541	No	0.0725909	0.914885	No	0.105149	0.865353	No	0.17319	0.985758	No	-0.643814	0.999494	No	-1.14615	0.111309	No	0.165634	0.862637	No
NGO0827	0.422247	0.000870764	No	-0.888859	7.51e-18	No	0.488728	0.939324	No	-0.624068	0.000764832	No	0.00809764	0.991901	No	0.418681	0.0466336	No	0.4675	NA	No	1.31809	NA	No	0.119282	0.985758	No	-0.854332	0.999494	No	-1.37649	0.0671928	No	0.888561	0.288136	No
NGO0828	0.507759	0.213159	No	-1.31337	2.79e-06	Yes	0.103228	NA	No	-0.0454589	0.968198	No	-0.376475	0.600273	No	0.310712	0.646821	No	-3.65991	NA	No	-2.52208	NA	No	2.17432	0.421132	No	0.648941	NA	No	-1.64932	0.661456	No	-1.23243	NA	No
NGO0829	0.156268	0.0767249	No	0.895846	1.91e-30	No	2.33952	0.514456	No	-0.521144	0.00048414	No	-0.658097	0.0722608	No	0.380476	0.0464368	No	0.0462251	0.953475	No	0.0692928	0.917866	No	-0.0515012	0.990669	No	-1.22616	0.346665	No	-0.843146	0.315797	No	-0.286274	0.711931	No
NGO0830	0.0847049	0.652257	No	0.675008	1.83e-06	No	-0.369195	NA	No	0.315233	0.141349	No	-0.14899	0.780435	No	0.412689	0.0562179	No	-0.0797974	0.914885	No	-0.241657	0.680017	No	-0.344027	0.941219	No	-0.187105	0.999494	No	0.496481	0.843329	No	-0.297659	0.760227	No
NGO0831	-0.0669977	0.709957	No	0.889954	1.38e-09	No	1.0602	NA	No	0.33795	0.0779704	No	-0.13255	0.846151	No	-0.146896	0.650082	No	-0.920487	NA	No	-1.3523	NA	No	-0.22829	0.908451	No	-0.135027	0.999494	No	0.0298392	0.993858	No	-0.47552	0.589008	No
NGO0832	0.130797	0.401264	No	-0.580551	1.5e-06	No	-0.844529	NA	No	0.234509	0.242343	No	-0.529701	0.389517	No	-0.282969	0.339563	No	-0.65908	0.391199	No	-0.837266	0.20541	No	-0.20483	0.905565	No	-0.329791	0.999494	No	-0.528689	0.765194	No	-1.17184	0.0437872	Yes
NGO0834	-0.527243	1.69e-11	No	0.202929	0.0105947	No	-1.00722	0.898465	No	0.475144	0.0616966	No	1.45447	0.00281878	Yes	-1.32605	1.03e-08	Yes	-0.238218	0.81919	No	-0.113954	0.909784	No	0.332383	0.859446	No	-0.459061	0.999494	No	0.257895	0.940725	No	1.15931	0.0157371	Yes
NGO0835	-0.338971	0.000388178	No	1.569	5.19e-58	Yes	-0.900953	NA	No	0.135409	0.657779	No	0.994977	0.0500659	No	-0.37636	0.133212	No	0.2402	NA	No	-0.060813	NA	No	0.079894	0.985758	No	-0.226317	0.999494	No	-0.162716	0.993858	No	-0.132979	0.907421	No
NGO0836	-0.662455	0.530376	No	0.411559	0.684324	No	0.0411138	NA	No	1.57271	0.41264	No	-2.15807	0.335895	No	-0.36019	0.675438	No	1.73724	NA	No	0.578277	NA	No	-1.7507	0.905565	No	-2.71282	NA	No	-0.594202	0.993858	No	-0.797885	NA	No
NGO0841	0.292775	0.0840625	No	0.481262	0.00145685	No	-0.0951858	NA	No	0.0245953	0.96017	No	-0.839253	0.0258956	No	0.374747	0.322253	No	0.0466099	0.962313	No	-0.0918193	0.908939	No	0.243482	0.985535	No	-0.035283	0.999494	No	-0.688583	0.663774	No	-0.486858	0.589877	No
NGO0842	0.491504	0.0256817	No	0.0848244	0.687063	No	-0.583064	NA	No	-0.127471	0.654339	No	-0.567284	0.400426	No	0.118769	0.870166	No	-0.0479286	0.969077	No	-0.049315	0.966055	No	0.522121	0.860339	No	-0.175887	0.999494	No	-0.180052	0.993858	No	-0.443358	0.693482	No
NGO0844	0.114082	0.306124	No	1.84558	1.93e-72	Yes	-1.88065	NA	No	0.151238	0.64039	No	0.302459	NA	No	-0.528069	0.0277488	No	-1.16192	NA	No	-1.02648	NA	No	0.560548	0.882056	No	0.179942	0.999494	No	-0.498663	0.848981	No	-2.36778	4.65e-05	Yes
NGO0845	0.34411	1.27e-05	No	-0.116407	0.123402	No	-0.980185	0.898465	No	0.290637	0.123283	No	-0.213874	0.678299	No	0.466063	0.0130988	No	-0.761121	0.265451	No	-0.778573	0.208889	No	0.454986	0.867237	No	-0.0942302	0.999494	No	0.0864182	0.993858	No	-0.978367	0.078192	No
NGO0846	0.292016	0.192236	No	-1.12385	2.16e-12	Yes	0.788288	NA	No	0.154768	0.659688	No	0.196099	0.723522	No	0.155172	0.495416	No	-0.76629	NA	No	-0.757533	NA	No	-0.126651	0.985758	No	-0.46227	0.999494	No	0.0250873	0.993858	No	-0.455495	0.60527	No
NGO0847	0.0241784	0.829364	No	-0.591887	8.82e-15	No	-1.15223	0.898465	No	-0.722204	0.000807513	No	-0.509625	0.266357	No	-0.417545	0.0376501	No	-0.0745366	NA	No	-0.727067	NA	No	0.706412	0.64896	No	-0.200415	0.999494	No	-0.870498	0.378017	No	-0.526418	0.484959	No
NGO0848	-0.0314535	0.797533	No	-0.593283	3.62e-12	No	-0.61443	0.929922	No	-0.911465	1.97e-07	No	-0.80518	0.168981	No	-0.920092	3.44e-10	No	-0.459698	0.362081	No	-1.17129	0.00118488	Yes	0.79213	0.581685	No	0.791941	0.999494	No	0.0495921	0.993858	No	-1.31698	0.0141773	Yes
NGO0850	0.111263	0.523614	No	1.51094	1.01e-21	Yes	-1.25143	NA	No	-0.231357	0.408742	No	0.861074	NA	No	-0.521992	0.0333151	No	-0.673131	0.335358	No	-0.634253	0.353493	No	0.341461	0.815078	No	0.72788	0.999494	No	-0.889825	0.378017	No	-1.45871	0.0113792	Yes
NGO0851	0.0323885	0.777534	No	0.924345	9.34e-27	No	-0.825588	0.898465	No	-0.511816	0.0167253	No	0.393339	0.25952	No	0.187231	0.323947	No	-0.102902	0.896271	No	-0.537991	0.276464	No	0.326813	0.540663	No	-0.123206	0.999494	No	-0.058831	0.993858	No	-0.284506	0.596044	No
NGO0852	0.380112	0.00100757	No	1.63798	1.1e-39	Yes	0.498603	NA	No	-0.134148	0.654339	No	-1.14524	0.042347	Yes	0.429407	0.204635	No	0.936978	NA	No	0.035568	NA	No	-0.0232644	0.994056	No	-0.265976	0.999494	No	-0.0272384	0.993858	No	-0.314774	0.783126	No
NGO0853	0.299998	0.295907	No	0.522706	0.0339976	No	0.271364	NA	No	-0.0621562	0.888705	No	0.740159	0.673126	No	0.461958	0.150588	No	-0.458235	NA	No	-1.42909	NA	No	0.690544	0.905565	No	0.337389	0.999494	No	-1.7707	0.0384976	Yes	-2.31248	0.00123449	Yes
NGO0854	0.100064	0.709815	No	0.704178	0.000448488	No	-0.844907	NA	No	0.398083	NA	No	-2.65209	2.57e-06	Yes	-0.192525	0.852737	No	1.61182	NA	No	1.04415	NA	No	0.65256	0.905565	No	-1.4243	0.999494	No	-1.49146	0.315095	No	-0.361152	0.819956	No
NGO0857	-0.256138	0.151089	No	1.88448	3.08e-31	Yes	-2.03398	0.655072	No	-0.16577	0.825661	No	0.465355	0.352569	No	-0.314078	0.344052	No	-1.10611	NA	No	-1.19073	NA	No	0.134134	0.985758	No	-0.257951	0.999494	No	-0.660093	0.62223	No	-1.11548	0.0707591	No
NGO0858	0.127879	0.401264	No	0.456433	0.00031816	No	-0.477117	NA	No	-0.506919	0.112502	No	-0.71193	0.151738	No	0.117316	0.679835	No	-0.0176847	0.994164	No	-0.288222	NA	No	0.228017	0.898071	No	-0.315154	0.999494	No	-0.238445	0.958688	No	-0.483236	0.469488	No
NGO0859	0.505809	0.000428046	No	0.353248	0.00808511	No	-0.039363	NA	No	0.334651	0.19674	No	-0.638133	0.232237	No	0.170959	0.63002	No	0.205667	0.882311	No	-0.216519	NA	No	-0.504959	0.983266	No	-0.152163	0.999494	No	0.106781	0.993858	No	-0.65504	0.615465	No
NGO0861	-0.28934	0.0194686	No	0.337165	0.0027371	No	-1.88563	0.743555	No	-0.248707	0.213302	No	0.00315883	0.996548	No	-0.155091	0.52262	No	0.31933	0.740214	No	0.06778	0.952111	No	0.613984	0.696736	No	-1.00507	0.908544	No	-1.18448	0.0541491	No	-0.384596	0.591937	No
NGO0862	0.299681	0.000742666	No	0.248372	0.0027258	No	-0.334547	0.940265	No	-0.156142	0.627089	No	0.211087	0.573706	No	-0.0139861	0.975647	No	-0.277274	0.670668	No	-0.175951	0.762053	No	0.166043	0.985758	No	0.220916	0.999494	No	-0.233756	0.957254	No	-1.15976	0.0204534	Yes
NGO0863	-0.628511	8.81e-15	No	-1.44591	1.9e-77	Yes	-3.0441	0.154652	No	-0.834699	0.00103042	No	0.4376	0.678456	No	-0.233918	0.160241	No	-0.497312	NA	No	-0.770925	NA	No	1.6522	0.177571	No	-1.04323	0.999494	No	-1.48541	0.0582335	No	1.06278	0.164112	No
NGO0865	0.341018	0.000172493	No	0.165134	0.0557785	No	0.653943	NA	No	-0.903798	0.0180778	No	-0.261408	0.608278	No	-0.893959	3.95e-06	No	-0.35226	0.704487	No	-0.708862	0.28617	No	1.1772	0.0770208	No	0.425458	0.999494	No	-0.40403	0.93686	No	0.362087	0.751692	No
NGO0866	0.503006	3.92e-08	No	0.73624	5.4e-17	No	1.06524	0.898465	No	-0.897442	6.24e-12	No	-0.199595	0.678299	No	-1.11318	2.67e-13	Yes	-0.844604	0.0533623	No	-1.25637	0.00111028	Yes	0.225205	0.985286	No	-0.514811	0.999494	No	-0.765478	0.4215	No	-1.32521	0.0113792	Yes
NGO0867	1.00479	2.54e-25	Yes	1.64348	3.72e-65	Yes	-0.81318	0.898465	No	-0.335337	0.0985057	No	-0.620613	0.038779	No	1.58388	1.26e-10	Yes	-0.326947	0.914885	No	-0.415557	0.879579	No	0.0240952	0.99393	No	-0.406131	0.999494	No	-0.652676	0.585177	No	-0.74269	0.227942	No
NGO0868	-2.9569	2.52e-181	Yes	-5.94015	0	Yes	0.808265	NA	No	0.26794	0.455292	No	0.608578	0.203897	No	-1.63407	4.56e-06	Yes	-0.209319	0.851255	No	0.723035	0.344245	No	0.512552	0.898071	No	0.387074	NA	No	-0.079542	0.993858	No	1.55493	NA	No
NGO0869	0.404223	0.0403424	No	0.426408	0.0169643	No	-0.389102	NA	No	-0.114239	0.779301	No	-0.342011	0.519203	No	-0.0249874	0.965415	No	-0.548687	NA	No	-0.304844	NA	No	-0.0526931	0.990669	No	-0.521305	0.999494	No	-0.925067	0.591107	No	-1.11552	0.210455	No
NGO0870	0.128653	0.230826	No	-0.387441	6.04e-06	No	-0.45727	0.939324	No	0.0333527	0.911622	No	0.245886	0.581756	No	0.282714	0.240169	No	-0.26152	0.685719	No	-0.28445	0.612904	No	-0.0908869	0.985535	No	0.475239	0.999494	No	0.176129	0.971121	No	0.168716	0.824342	No
NGO0872	0.81349	1.8e-14	No	1.1298	2.6e-27	Yes	1.27046	0.898465	No	-0.198521	0.395265	No	-0.606868	0.0638693	No	0.563024	0.00572079	No	-0.112069	0.869545	No	0.096107	0.87165	No	0.111687	0.949928	No	0.053066	0.999494	No	-0.518766	0.701878	No	0.399169	0.589877	No
NGO0873	0.721109	0.00119374	No	-3.36893	6.2e-132	Yes	0.515972	0.939324	No	-0.111527	0.790258	No	-0.116222	0.802348	No	0.450963	0.00572079	No	-0.550523	0.406376	No	0.150818	0.84286	No	-0.216254	0.985758	No	-0.0817938	0.999494	No	-0.446552	0.89976	No	0.632905	0.477586	No
NGO0874	0.63058	0.000897087	No	-3.74269	1.72e-218	Yes	0.154742	NA	No	0.172783	0.724213	No	0.5272	0.290928	No	0.0156405	0.95947	No	-0.300935	0.623793	No	-0.234181	0.668525	No	-0.356177	0.946439	No	-0.0916041	0.999494	No	-0.250733	0.984781	No	0.827292	0.388692	No
NGO0875	1.00748	9.04e-06	Yes	-2.56044	2.57e-69	Yes	1.34498	0.898465	No	0.189244	0.345536	No	-0.533872	0.184956	No	0.22218	0.302802	No	-0.293533	0.71388	No	0.0852794	0.918536	No	-0.487003	0.898071	No	-0.460107	0.999494	No	0.570946	0.786222	No	1.31957	0.0707682	No
NGO0876	1.31046	0.000532928	Yes	-1.14279	1.13e-05	Yes	0.172791	NA	No	0.124417	0.772891	No	-0.102756	0.933768	No	0.108678	0.918799	No	0.245278	NA	No	0.324911	NA	No	-1.94654	0.267678	No	0.319895	NA	No	1.34573	0.803716	No	0.813209	NA	No
NGO0879	-0.524399	0.42113	No	0.394685	0.533421	No	0.0411138	NA	No	1.03009	NA	No	0.961022	0.743061	No	0.23488	NA	No	-1.20253	NA	No	-2.09398	NA	No	-0.278499	0.985758	No	0.729883	NA	No	-3.58967	0.91927	No	-0.797833	NA	No
NGO0880	0.331696	0.00596274	No	0.390022	0.000436175	No	0.198947	NA	No	0.0806338	0.85585	No	-0.371219	0.606745	No	-0.289212	0.680709	No	0.136224	0.924998	No	0.209581	NA	No	0.125351	0.985758	No	-0.0108829	0.999494	No	0.134362	0.993858	No	-0.876227	0.330063	No
NGO0881	0.740445	NA	No	1.46357	0.604263	No	NA	NA	No	NA	NA	NA	-0.151718	0.964802	No	0.580277	NA	No	0.822368	NA	No	0.0908607	NA	No	NA	NA	NA	NA	NA	NA	NA	NA	NA	NA	NA	NA
NGO0883	0.762653	0.437043	No	3.66461	0.00267382	Yes	NA	NA	No	NA	NA	NA	NA	NA	NA	NA	NA	NA	0.333229	NA	No	1.06837	NA	No	-0.413993	0.985758	No	0.729964	NA	No	-0.594046	0.993858	No	-0.797727	NA	No
NGO0884	0.116823	0.9056	No	3.86149	0.00140408	Yes	NA	NA	No	-1.96908	NA	No	-1.14558	0.846151	No	0.650916	NA	No	0.395571	NA	No	0.475414	NA	No	-0.413993	0.985758	No	0.729996	NA	No	-0.594015	0.993858	No	-0.797695	NA	No
NGO0885	0.256209	0.806614	No	-0.483232	0.532933	No	0.206707	NA	No	0.729372	0.547986	No	0.217711	0.936387	No	-0.29868	NA	No	-0.230798	NA	No	0.475421	NA	No	-0.413999	0.985758	No	-1.42843	NA	No	0.690197	0.993858	No	-2.11883	NA	No
NGO0886	0.343966	0.416662	No	1.49766	0.000131987	Yes	0.216655	NA	No	0.358741	0.464223	No	0.389877	0.800318	No	-0.950043	0.0748549	No	0.587131	NA	No	0.605696	NA	No	2.02986	0.860466	No	0.800572	NA	No	1.0603	0.971121	No	1.89639	NA	No
NGO0887	0.254478	0.399196	No	1.22671	2.96e-06	Yes	0.734237	NA	No	0.426813	0.24222	No	0.143817	0.850145	No	0.334609	0.765979	No	0.881837	NA	No	0.829465	NA	No	0.307703	0.985758	No	-0.279143	NA	No	1.45372	0.843822	No	1.15961	NA	No
NGO0888	0.283954	0.285448	No	0.33161	0.144057	No	0.439386	NA	No	-0.0183377	0.977901	No	0.0986578	0.867451	No	-0.278672	0.322641	No	0.58532	NA	No	0.483207	NA	No	0.155962	0.949769	No	-0.252006	0.999494	No	-0.215818	0.988536	No	1.49814	0.0584906	No
NGO0890	-0.144306	0.1125	No	0.073694	0.384014	No	-0.690489	0.919576	No	0.0561282	0.895285	No	1.95532	0.000223671	Yes	-0.899104	1.13e-11	No	-0.377114	0.521199	No	-0.331833	0.570356	No	0.0492495	0.985758	No	0.129207	0.999494	No	0.194808	0.953641	No	-0.184001	0.773466	No
NGO0891	-0.316385	0.00330787	No	0.00134692	0.989371	No	-2.8235	0.224843	No	-0.17654	0.649217	No	1.07187	0.676678	No	-1.05231	1e-06	Yes	-0.0277517	0.986531	No	-0.168763	0.828387	No	0.952488	0.368383	No	0.128496	0.999494	No	-0.493926	0.783352	No	0.169615	0.856727	No
NGO0892	0.368983	0.66533	No	-0.198614	0.762878	No	-0.173817	NA	No	-0.353178	0.773991	No	0.126319	0.936387	No	-0.149886	0.761526	No	0.599208	NA	No	0.622839	NA	No	-1.33695	0.623342	No	0.640551	NA	No	-0.382493	0.993858	No	0.0856537	NA	No
NGO0893	0.467067	1.08e-09	No	1.57153	3.34e-91	Yes	1.44126	0.898465	No	0.24605	0.27805	No	0.0559724	0.941003	No	0.243526	0.24664	No	-0.591235	0.0675168	No	-0.793494	0.00436422	No	0.271855	0.915578	No	-0.0893213	0.999494	No	-0.292842	0.9359	No	-0.898993	0.103434	No
NGO0894	0.973205	0.000144493	No	-1.60841	4.2e-20	Yes	0.730035	NA	No	0.388641	0.0450926	No	-0.157835	0.849702	No	0.495401	0.238403	No	-1.34204	NA	No	-1.01371	NA	No	-0.199511	0.985758	No	-0.724826	0.999494	No	0.166525	0.993858	No	0.484722	0.759577	No
NGO0895	0.59021	1.34e-05	No	1.48764	2.12e-25	Yes	-0.779574	NA	No	-0.704144	0.0525839	No	-1.26895	0.0147062	Yes	0.756115	0.000954531	No	-0.629198	NA	No	-1.01316	NA	No	-0.319815	0.985758	No	0.564672	0.999494	No	-0.966364	0.612466	No	-2.0097	0.0138186	Yes
NGO0896	-0.174678	0.57645	No	-0.200728	0.43597	No	-0.0219895	NA	No	-0.310816	NA	No	-1.92855	0.0356445	Yes	0.355505	0.180504	No	-0.484887	NA	No	-1.74543	NA	No	0.744981	0.681257	No	-2.42723	NA	No	-3.4255	0.0621014	No	0.196795	NA	No
NGO0897	-0.0520003	0.893735	No	1.64876	1.08e-06	Yes	0.0744696	NA	No	0.776507	0.648153	No	-0.657832	0.779572	No	0.731288	0.542409	No	1.32267	NA	No	0.696412	NA	No	-0.413998	0.985758	No	0.270866	NA	No	1.3895	0.993858	No	1.18581	NA	No
NGO0899	-0.241722	0.00321013	No	-0.62023	3.35e-17	No	0.846535	0.898465	No	0.575153	0.000649178	No	0.429342	0.448213	No	-0.143461	0.675438	No	0.528357	NA	No	0.546299	NA	No	0.128573	0.985758	No	0.463472	0.999494	No	0.838725	0.351767	No	0.556818	0.405605	No
NGO0900	0.481463	0.000178035	No	1.13375	3.24e-19	Yes	0.581416	NA	No	0.237253	0.238542	No	-0.276655	0.550529	No	0.0360616	0.920474	No	-0.0160023	0.994164	No	0.707807	0.335617	No	-0.112913	0.985758	No	-0.0774082	0.999494	No	-0.327613	0.953641	No	-0.367154	0.712022	No
NGO0901	0.371435	0.0453321	No	-0.135088	0.419616	No	-0.194103	NA	No	0.485909	0.104132	No	-0.405956	0.678125	No	0.429591	0.368597	No	-1.06966	NA	No	-1.70978	NA	No	-0.328534	0.931321	No	1.04304	0.999494	No	-0.157177	0.993858	No	-1.55484	0.126138	No
NGO0902	0.501479	0.0174737	No	-0.349202	0.053609	No	-0.0606145	NA	No	0.191266	0.467073	No	-0.548896	0.432233	No	0.0849681	0.885419	No	-0.219392	NA	No	-0.490415	NA	No	-0.666075	0.570601	No	-0.0278215	0.999494	No	-0.316142	0.973212	No	-0.411564	0.752401	No
NGO0903	0.31666	0.0779158	No	0.416306	0.00943192	No	-0.776772	NA	No	-0.12672	0.661127	No	-0.213072	0.725601	No	-0.0269267	0.961194	No	-0.000715847	0.998562	No	-0.0126163	0.989319	No	0.146393	0.985758	No	-0.00830758	0.999494	No	-0.16344	0.993858	No	0.218761	0.826981	No
NGO0904	-0.154613	0.186245	No	-1.27423	8.11e-45	Yes	-1.16018	0.898465	No	0.451174	0.0104321	No	0.88879	0.0258758	No	-0.162243	0.457648	No	-0.608889	0.335358	No	-0.370723	0.603851	No	0.788464	0.253458	No	3.44633	2.11e-10	Yes	2.53372	1.41e-08	Yes	0.357886	0.574423	No
NGO0905	-0.103468	0.596172	No	-1.43667	1.37e-28	Yes	0.172667	0.960975	No	0.603489	6.98e-05	No	0.57738	0.352699	No	-0.0915072	0.683261	No	-0.742292	0.0505591	No	-0.524748	0.191584	No	0.630409	0.705383	No	3.72508	2.64e-08	Yes	3.09259	2.59e-08	Yes	1.33048	0.0202528	Yes
NGO0906	-0.0716487	0.534507	No	-2.63812	1.8e-269	Yes	0.101595	0.975631	No	0.460721	0.0117391	No	1.27195	0.00568118	Yes	-0.103679	0.598493	No	-0.890201	0.020443	No	-0.83472	0.0256477	No	0.885258	0.696736	No	3.30699	3.58e-06	Yes	2.57674	9.26e-06	Yes	0.779929	0.279939	No
NGO0907	0.00268787	0.990363	No	1.70034	5.36e-18	Yes	-0.604271	NA	No	0.152792	0.878895	No	-1.39451	0.098902	No	-0.0993187	0.807367	No	-0.0435081	0.977065	No	0.32563	0.730878	No	-0.371807	0.876173	No	-0.27368	0.999494	No	-1.26474	0.455373	No	0.120317	0.946888	No
NGO0908	0.199131	0.111352	No	1.44836	6.18e-33	Yes	-0.909059	NA	No	-0.0540532	0.958201	No	-0.126474	0.908334	No	-0.548703	0.19548	No	1.35636	NA	No	2.06283	NA	No	0.331781	0.898071	No	-0.511566	0.999494	No	-1.57174	0.257956	No	-0.0738759	0.965541	No
NGO0909	0.58663	0.121446	No	2.87579	2.69e-13	Yes	0.153646	NA	No	1.23914	NA	No	1.38958	0.288065	No	0.517243	NA	No	0.320614	NA	No	-0.245925	NA	No	-1.73428	0.905565	No	0.729978	NA	No	-0.594033	0.993858	No	-0.797713	NA	No
NGO0912	-0.0530587	0.658035	No	-1.13571	9.25e-42	Yes	-0.466213	0.939324	No	0.0530357	0.903273	No	0.419346	0.36106	No	-0.827202	1.12e-08	No	0.0550492	0.956635	No	0.388599	0.570356	No	0.320342	0.905565	No	-0.0701259	0.999494	No	-0.159502	0.986605	No	0.526758	0.386403	No
NGO0913	-0.285801	0.0017659	No	-1.04952	5.66e-38	Yes	-0.362138	0.939324	No	-0.0632978	0.896861	No	-0.155502	0.6695	No	-0.745993	2.93e-05	No	-0.00585209	0.994164	No	0.542185	0.460701	No	0.374905	0.860339	No	0.17139	0.999494	No	-0.0152282	0.993858	No	0.360792	0.570242	No
NGO0914	-0.00202436	0.98792	No	-0.364074	0.000471798	No	0.138579	0.973857	No	-0.0558066	0.907519	No	-0.0255046	0.960848	No	0.423275	0.104359	No	0.0978061	0.914885	No	0.329976	0.644563	No	0.369819	0.911132	No	-0.368638	0.999494	No	-0.0980721	0.993858	No	0.723466	0.320572	No
NGO0915	-0.353901	7.92e-08	No	-0.139078	0.0332419	No	0.234073	0.955094	No	0.450944	0.0293705	No	-1.06917	0.027927	Yes	-0.989818	1.77e-09	No	0.359982	0.642146	No	0.434143	0.510698	No	0.286223	0.715524	No	0.286459	0.999494	No	0.510937	0.57051	No	0.234773	0.689579	No
NGO0916	0.0515586	0.607164	No	-1.26927	1.12e-70	Yes	1.38818	0.898465	No	-0.0926445	0.743653	No	0.600769	0.0303367	No	-0.626144	0.000459391	No	0.0378658	0.973017	No	0.454935	0.48901	No	0.107804	0.990669	No	0.969508	0.999494	No	0.478752	0.879714	No	0.500858	0.596044	No
NGO0917	0.0232667	0.787212	No	-0.251106	5.56e-05	No	1.06146	0.898465	No	-0.149178	0.628897	No	0.724056	0.00568118	No	-0.886247	2.49e-07	No	0.0345942	0.97094	No	0.270094	0.644176	No	-0.0996712	0.985758	No	0.968604	0.958812	No	0.701618	0.486337	No	0.151747	0.856727	No
NGO0918	-0.344784	3.28e-05	No	0.373425	2.6e-06	No	1.88884	0.743555	No	-0.971317	3.19e-08	No	1.23821	0.170788	No	-1.11067	6.8e-14	Yes	-0.946534	0.0510689	No	-0.636275	0.214718	No	0.328359	0.755941	No	0.529993	0.999494	No	0.0956686	0.993858	No	-0.0121283	0.986029	No
NGO0919	-0.296889	0.0463447	No	0.809122	3.56e-09	No	-0.442359	0.939324	No	-1.14724	2.02e-11	Yes	0.411694	0.678299	No	-1.05622	6.31e-08	Yes	-1.02251	0.0274324	Yes	-0.982622	0.0256477	No	0.870885	0.218819	No	0.492542	0.999494	No	0.0315546	0.993858	No	0.25251	0.748562	No
NGO0920	-0.253763	0.105274	No	-0.223537	0.11048	No	-0.288265	0.950097	No	-0.18726	0.565502	No	1.3004	0.00107604	Yes	-0.479506	0.0747507	No	-0.159405	0.823346	No	-0.0826308	0.90429	No	0.119647	0.94894	No	1.22062	0.128441	No	1.21607	0.0131426	Yes	0.533586	0.32579	No
NGO0921	-0.462071	2.07e-07	No	-0.314816	0.000266212	No	-0.867051	0.898465	No	-0.443684	0.102515	No	0.902465	0.0277113	No	-0.971558	6.66e-10	No	0.140717	0.81829	No	0.287086	0.552452	No	0.28305	0.708087	No	0.920727	0.491658	No	0.90636	0.0727116	No	1.09126	0.00796714	Yes
NGO0922	-0.546751	0.000641849	No	-1.22039	6.57e-18	Yes	-0.757445	NA	No	-0.494565	0.219227	No	1.17635	0.0059916	Yes	-0.989228	0.000193821	No	0.0482005	NA	No	-0.184186	NA	No	0.511178	0.547606	No	1.14739	0.999494	No	0.128308	0.993858	No	1.07575	0.190113	No
NGO0923	-0.4253	1.09e-11	No	-1.16577	3.06e-88	Yes	-1.31119	0.898465	No	-0.298436	0.397156	No	0.652815	0.366949	No	-0.68296	0.0351197	No	0.220778	0.868378	No	-0.0790025	NA	No	0.276391	0.949928	No	0.797952	0.999494	No	0.390576	0.860076	No	1.33062	0.0161965	Yes
NGO0924	0.227394	0.557958	No	0.915375	0.00560215	No	0.0720784	NA	No	-0.226477	0.879872	No	-0.17392	0.933253	No	-0.896869	NA	No	-0.0885733	NA	No	-0.23177	NA	No	3.66857	0.256621	No	-0.529067	NA	No	0.207424	0.993858	No	1.64567	NA	No
NGO0925	-0.0816867	0.535685	No	0.353243	0.000605738	No	-2.32142	0.514456	No	-0.930123	1.64e-08	No	-0.665042	0.0433542	No	-0.309927	0.053975	No	0.420522	0.623793	No	-0.22031	0.779753	No	-0.039409	0.993905	No	0.2104	0.999494	No	0.224223	0.958688	No	-1.4413	0.00327993	Yes
NGO0926	-0.131298	0.31378	No	-0.869415	8.76e-17	No	0.0560684	0.985016	No	-0.505058	0.000836746	No	-0.536934	0.0696686	No	-0.17103	0.366765	No	-0.208032	0.687318	No	-0.407927	0.258015	No	0.242971	0.955575	No	-0.248116	0.999494	No	0.223552	0.958688	No	0.493227	0.424984	No
NGO0927	-0.182985	0.415374	No	-0.986189	3.91e-09	No	0.368211	NA	No	-1.16733	0.000201619	Yes	-0.0338991	0.980007	No	-2.06025	3.76e-29	Yes	0.567105	NA	No	0.801956	NA	No	4.29547	0.113202	No	-0.451327	NA	No	-2.04216	0.751319	No	-0.444139	NA	No
NGO0928	-0.181298	0.01682	No	-1.31107	5.29e-88	Yes	1.39824	0.898465	No	0.433115	0.0340622	No	0.877484	0.263263	No	-0.00496204	0.986362	No	0.852483	0.0171499	No	0.797434	0.0209848	No	0.065782	0.993905	No	0.104286	0.999494	No	1.11895	0.294544	No	0.623462	0.473046	No
NGO0929	0.212964	0.0258976	No	-0.910248	1.25e-29	No	1.51361	0.898465	No	0.935023	2.34e-08	No	1.02567	0.180125	No	0.121864	0.639626	No	0.654354	0.111084	No	0.837281	0.0188884	No	0.665985	0.728335	No	1.58109	0.555473	No	1.40544	0.19303	No	0.424849	0.687047	No
NGO0930	0.12523	0.691198	No	-0.749548	0.000405095	No	-1.63192	0.898465	No	-0.472516	0.127058	No	-0.430864	0.840585	No	0.229866	0.505336	No	0.0207245	0.990346	No	0.111937	0.90429	No	-0.884833	0.0357521	No	0.477838	0.999494	No	0.425063	0.761577	No	2.4579	9.61e-09	Yes
NGO0931	0.385161	0.694668	No	-0.972519	0.129177	No	-0.87155	NA	No	-0.722807	0.290528	No	1.1116	0.402505	No	0.146662	0.885419	No	-2.35306	NA	No	-2.46629	NA	No	-0.885937	0.000136668	No	0.458802	0.999494	No	0.126234	0.993858	No	1.59255	0.0163146	Yes
NGO0932	0.674348	0.543765	No	-0.104295	0.906383	No	-0.120106	NA	No	0.71709	NA	No	-0.0846031	0.968704	No	0.967716	0.0464368	No	1.20888	NA	No	-0.635318	NA	No	-0.401476	0.985535	No	-0.495491	0.999494	No	-0.834776	0.77476	No	0.5918	0.687047	No
NGO0933	0.109555	0.237143	No	0.464042	2.53e-09	No	-0.808892	0.898465	No	0.15044	0.502116	No	1.12127	0.00151173	Yes	0.219187	0.287781	No	-0.191848	0.885476	No	-0.416809	NA	No	-0.00960198	0.994056	No	0.0995042	0.999494	No	0.308778	0.904589	No	-0.0612304	0.945931	No
NGO0934	-0.0937219	0.517115	No	0.494629	3.57e-05	No	-0.0728591	NA	No	0.196628	0.469668	No	0.418954	0.35918	No	0.548478	0.0295124	No	0.156092	NA	No	-0.203383	NA	No	0.671186	0.359583	No	0.0540873	0.999494	No	0.00204919	0.997037	No	0.36499	0.707262	No
NGO0936	-0.318205	0.00458636	No	-2.17256	2.61e-105	Yes	0.48108	0.939324	No	0.431777	0.0343229	No	-0.776282	0.149307	No	0.552043	0.000878412	No	0.841088	0.264847	No	1.37784	0.0194624	Yes	0.381424	0.324066	No	-0.219959	0.999494	No	0.332335	0.781544	No	1.95034	6.08e-09	Yes
NGO0937	0.160229	0.273172	No	0.817864	1.42e-10	No	-0.0489691	NA	No	0.252627	0.237917	No	0.434447	0.304766	No	0.197192	0.497454	No	-0.0507472	0.961815	No	-0.206429	0.777138	No	-0.0931673	0.985758	No	0.0330086	0.999494	No	0.314127	0.946857	No	-0.135405	0.897613	No
NGO0938	0.150879	0.453582	No	0.0597423	0.733046	No	-0.0306425	NA	No	0.63853	0.0624984	No	-0.0626867	0.941003	No	0.633482	0.20171	No	0.847588	NA	No	0.312789	NA	No	0.400561	0.905565	No	0.311739	0.999494	No	-0.117129	0.993858	No	0.152865	0.933045	No
NGO0939	-0.544032	0.633792	No	0.810586	0.467859	No	NA	NA	No	-0.0549105	0.951558	No	-0.574915	0.849702	No	-0.66347	0.557593	No	0.705466	NA	No	0.573547	NA	No	-0.413997	0.985758	No	-2.0287	NA	No	0.674851	0.993858	No	-0.914704	NA	No
NGO0940	0.488626	0.00514084	No	1.32477	5.23e-14	Yes	-0.606806	NA	No	0.377925	0.0795832	No	0.22343	0.830531	No	-0.0263902	0.970534	No	1.09501	NA	No	0.238887	NA	No	0.0307231	0.99393	No	-0.342166	0.999494	No	0.169866	0.993858	No	-1.04321	0.257227	No
NGO0941	0.511519	0.093307	No	1.24702	2.61e-05	Yes	0.315596	NA	No	0.133533	0.745686	No	-0.722826	0.578171	No	0.158198	0.802802	No	-0.255567	NA	No	-0.546382	NA	No	0.46887	0.915972	No	0.0840307	NA	No	-0.0291647	0.994424	No	0.203255	NA	No
NGO0942	0.198061	0.489224	No	-0.0224055	0.930127	No	0.409478	NA	No	0.278768	0.24168	No	-0.0495647	0.969754	No	-0.0906283	0.894392	No	-0.613095	NA	No	-0.33642	NA	No	0.204874	0.985758	No	-0.470678	0.999494	No	-0.0727112	0.993858	No	0.244471	0.901286	No
NGO0942a	0.431129	0.182784	No	0.453596	0.107675	No	-1.04793	NA	No	0.265883	0.13474	No	-0.500527	0.307596	No	-0.0208262	0.961108	No	0.809241	NA	No	-0.0179794	NA	No	0.031636	0.99393	No	-0.359211	0.999494	No	0.0883323	0.993858	No	-0.764285	0.317554	No
NGO0947	0.506247	3.05e-06	No	0.00668202	0.954495	No	0.209189	0.960945	No	0.00701196	0.986727	No	-0.682247	0.049043	No	0.161617	0.448354	No	-0.59084	0.30869	No	-0.338855	0.603851	No	-0.0460586	0.989313	No	-0.323361	0.999494	No	-0.403614	0.77359	No	-0.651956	0.19808	No
NGO0948	0.366678	0.00261283	No	-2.29426	1.29e-142	Yes	0.395019	0.939324	No	0.085838	0.749336	No	0.267077	0.503499	No	0.245249	0.25564	No	-0.362774	0.645106	No	0.19549	0.7844	No	-0.00932684	0.996276	No	-0.204238	0.999494	No	-0.559387	0.77281	No	-0.121975	0.910707	No
NGO0949	-0.0588975	0.708135	No	0.21831	0.0725694	No	-1.02996	NA	No	-0.315071	0.326368	No	0.746538	0.417291	No	-0.795624	0.000183598	No	0.481836	NA	No	-0.0913863	NA	No	-0.0791962	0.985758	No	0.094169	0.999494	No	-0.668045	0.77336	No	-0.229648	0.856727	No
NGO0950	0.304556	0.203664	No	0.248729	0.237239	No	-0.292813	NA	No	-0.238151	0.671926	No	3.66026	0.0318021	Yes	-0.571629	0.126606	No	-0.401551	NA	No	-3.30801	NA	No	0.588214	0.976836	No	-0.585923	NA	No	-0.612874	0.984781	No	0.142464	NA	No
NGO0950a	NA	NA	NA	NA	NA	NA	NA	NA	No	NA	NA	NA	-6.03959	0.0616966	No	NA	NA	NA	-0.194957	0.868378	No	0.467385	0.616534	No	NA	NA	NA	NA	NA	NA	NA	NA	NA	NA	NA	NA
NGO0952	0.0950319	0.381051	No	-0.19245	0.0284368	No	-0.917306	0.898465	No	-0.0596966	0.879872	No	0.580642	0.366083	No	0.0787133	0.761526	No	-0.285027	0.71937	No	-0.694059	0.197331	No	-0.0900562	0.949928	No	-0.0850231	0.999494	No	0.376243	0.77281	No	-0.300647	0.591291	No
NGO0953	-0.0393306	0.948895	No	0.572643	0.217703	No	0.331102	NA	No	1.31056	0.313898	No	-0.264201	0.895336	No	-0.460972	0.700668	No	-0.304143	NA	No	-0.83485	NA	No	-0.201722	0.990669	No	1.78448	NA	No	-0.0498102	0.995297	No	-0.822274	NA	No
NGO0955	-1.95859	NA	No	0.788823	0.610081	No	-0.119178	NA	No	0.732325	NA	No	-0.206199	0.936387	No	-0.481723	NA	No	0.553604	NA	No	-0.117957	NA	No	-0.582809	0.949769	No	-2.81994	NA	No	-1.48097	0.85194	No	0.677279	NA	No
NGO0956	-0.226826	0.0074033	No	-0.673226	2.92e-19	No	-0.87847	0.898465	No	0.465012	0.00329482	No	0.860628	0.000838942	No	-0.100659	0.727128	No	-0.584569	0.323349	No	-0.613182	0.247613	No	-0.0235497	0.99393	No	-0.268996	0.999494	No	0.0330033	0.993858	No	-0.0481464	0.960156	No
NGO0957	0.318481	NA	No	0.744652	0.609334	No	0.168296	NA	No	0.165753	0.95641	No	0.404801	0.92772	No	-0.0746967	0.920018	No	-1.95352	NA	No	-1.12205	NA	No	0.804015	0.985535	No	3.0881	NA	No	-0.781984	0.993858	No	1.56041	NA	No
NGO0958	0.130793	0.558679	No	-0.192663	0.276051	No	0.16423	NA	No	0.168437	0.549974	No	1.51234	0.00192569	Yes	0.285897	0.233367	No	0.324748	NA	No	0.527726	NA	No	0.176109	0.985758	No	-0.234088	0.999494	No	0.788233	0.66967	No	1.57055	0.0676547	No
NGO0959	-0.183924	0.102143	No	-1.30716	1.13e-50	Yes	-1.41315	0.898465	No	0.0423101	0.928838	No	1.39306	NA	No	0.35652	0.188995	No	-1.18386	NA	No	-1.00168	NA	No	0.205481	0.985758	No	-0.183887	0.999494	No	-0.19229	0.984069	No	-1.10098	0.0535372	No
NGO0960	0.156478	0.369891	No	0.63559	1.42e-05	No	1.25311	NA	No	-0.0510815	0.905778	No	-1.12516	0.00025572	Yes	0.090635	0.810133	No	0.237114	NA	No	-0.0717551	NA	No	-0.183296	0.985535	No	-0.247505	0.999494	No	0.917744	0.584719	No	-0.0374534	0.974803	No
NGO0961	-0.893656	9.67e-30	No	0.0402394	0.665353	No	0.162789	NA	No	0.293189	0.33545	No	0.0145213	0.984834	No	-1.40217	7.45e-10	Yes	0.723625	NA	No	0.513683	NA	No	-0.121308	0.985758	No	-0.373094	0.999494	No	0.548633	0.904589	No	0.708005	0.544265	No
NGO0962	-0.200826	0.0489647	No	-0.0371447	0.713952	No	0.0930793	0.976011	No	0.379041	0.0274508	No	0.27324	0.563716	No	-0.915341	2.41e-06	No	0.121542	0.886775	No	0.179353	0.787662	No	-0.54985	0.87829	No	0.565423	0.999494	No	0.440358	0.913873	No	0.261888	0.809617	No
NGO0963	-0.225278	0.0939696	No	-0.660951	3.72e-09	No	0.20065	0.960975	No	0.187378	0.380999	No	-0.0782026	0.83569	No	-0.619768	3.73e-05	No	-0.370076	0.434244	No	-0.22131	0.660547	No	-0.193906	0.909338	No	0.012427	0.999494	No	0.117904	0.993858	No	-0.0834795	0.914689	No
NGO0968	-0.525996	1.2e-06	No	-0.336234	0.00136018	No	0.813238	0.898465	No	-0.00037458	0.998774	No	-0.251917	0.58757	No	-0.29247	0.119071	No	-0.110434	NA	No	0.00101326	NA	No	-0.020988	0.99393	No	-0.116437	0.999494	No	0.297863	0.93686	No	-0.00943216	0.991073	No
NGO0969	-0.695028	1.8e-07	No	-1.03835	1.06e-16	Yes	0.0247191	NA	No	0.125648	0.873012	No	1.53555	0.000320231	Yes	0.0300962	0.952781	No	0.744676	NA	No	2.61304	NA	No	-0.565954	0.581685	No	0.281258	0.999494	No	-0.203137	0.993858	No	-0.233393	0.856727	No
NGO0970	-0.951397	1.2e-20	No	-2.01616	3.98e-97	Yes	-0.133853	0.973857	No	0.153011	0.565362	No	0.874272	0.0655177	No	0.0214506	0.965415	No	0.593293	NA	No	0.951802	NA	No	0.069339	0.985758	No	0.0831529	0.999494	No	-0.167451	0.988536	No	-0.0663863	0.946888	No
NGO0971	0.338879	0.0213945	No	0.686852	2.85e-07	No	-0.0149905	NA	No	0.00306202	0.997145	No	0.853597	0.105617	No	-0.399892	0.198939	No	-0.173057	NA	No	-0.408815	NA	No	0.00218755	0.998559	No	-0.305134	0.999494	No	0.120681	0.993858	No	-1.50143	0.0143851	Yes
NGO0972	0.0535318	0.766187	No	0.544641	7.47e-05	No	0.0132222	NA	No	-0.364909	0.266051	No	-0.150894	0.809671	No	-0.364596	0.111596	No	-0.40673	NA	No	-0.423184	NA	No	0.183874	0.941219	No	-0.000318604	0.999494	No	0.0550013	0.993858	No	-0.277205	0.735018	No
NGO0973	0.324439	0.00026427	No	0.648523	1.63e-14	No	-0.735676	0.908675	No	-0.145868	0.636669	No	0.85943	0.0431515	No	-0.00205265	0.993705	No	0.087608	NA	No	-0.076206	NA	No	0.0389898	0.990669	No	-0.335938	0.999494	No	-0.518496	0.694617	No	-1.21031	0.0161965	Yes
NGO0974	0.191121	0.0935239	No	1.53763	9.89e-49	Yes	-0.486379	0.939324	No	-0.324642	0.179147	No	-0.0197556	0.975453	No	0.0099547	0.982927	No	-0.125169	0.899955	No	-0.187318	0.809563	No	0.127217	0.955575	No	0.423124	0.999494	No	0.0917522	0.993858	No	-0.262138	0.706268	No
NGO0975	0.050264	0.817832	No	0.836143	8.08e-07	No	-0.0397134	NA	No	-0.128519	0.823596	No	1.05344	0.239232	No	-0.00663633	0.992682	No	-0.298915	NA	No	-0.993984	NA	No	0.214497	0.985535	No	-0.295574	0.999494	No	-0.881049	0.679414	No	-1.45955	0.106765	No
NGO0976	0.00281306	0.987246	No	0.45404	0.00114693	No	-1.32193	NA	No	-0.0121193	0.988328	No	0.573332	0.323837	No	0.601426	0.056846	No	-0.375032	NA	No	-0.665156	NA	No	-0.497756	0.6436	No	0.467231	0.999494	No	0.0226903	0.993858	No	-0.552101	0.528168	No
NGO0977	0.195704	0.0132325	No	-0.0258032	0.747195	No	0.244525	0.95447	No	-0.123778	0.665216	No	0.321355	0.366949	No	0.115003	0.637854	No	-0.496297	0.47319	No	0.135437	0.866227	No	0.0534871	0.985758	No	-0.246331	0.999494	No	-0.304574	0.857839	No	-0.176987	0.7852	No
NGO0978	2.48197	1.81e-179	Yes	3.22017	1.13e-275	Yes	1.63706	0.898465	No	-0.703176	1.61e-05	No	-2.01498	1.33e-15	Yes	3.1135	1.63e-88	Yes	0.68787	0.264847	No	0.318427	0.650963	No	0.179408	0.945682	No	0.439122	0.999494	No	-0.670848	0.323476	No	-1.0806	0.00901597	Yes
NGO0979	0.567014	7.98e-05	No	0.954168	2.19e-12	No	-1.70486	0.898465	No	0.221041	0.399613	No	0.0201867	0.985673	No	0.328726	0.471865	No	-0.0779069	NA	No	-0.125884	NA	No	-0.301369	0.82334	No	-0.0191901	0.999494	No	-0.162199	0.993858	No	-0.33268	0.707262	No
NGO0980	0.193591	0.129726	No	1.09896	7.64e-22	Yes	0.872629	NA	No	-0.114049	0.870156	No	0.416604	0.298576	No	0.44694	0.141549	No	0.448716	NA	No	0.598971	NA	No	-0.126517	0.985758	No	0.463252	0.999494	No	0.126621	0.993858	No	0.0514093	0.965541	No
NGO0981	0.141451	0.207726	No	-0.230047	0.0154501	No	-0.432597	0.939324	No	-0.570756	0.0159379	No	-1.38041	0.000574343	Yes	0.17035	0.443366	No	0.32528	NA	No	0.122105	NA	No	0.374025	0.898071	No	-0.386071	0.999494	No	-1.22019	0.0306901	Yes	0.63169	0.300034	No
NGO0983	-0.58916	7.3e-06	No	0.431747	0.000892853	No	0.161357	0.965652	No	-0.073481	0.874624	No	-1.47058	0.0321355	Yes	0.776583	0.00924925	No	0.185615	NA	No	-0.806363	NA	No	0.142791	0.931965	No	0.239787	0.999494	No	0.198837	0.964545	No	-0.55825	0.320572	No
NGO0984	-0.128206	0.349621	No	0.452909	9.49e-05	No	-0.580512	NA	No	0.254763	0.191363	No	-0.536348	0.390159	No	0.17111	0.675438	No	0.638834	0.3269	No	0.453403	0.519381	No	-0.104972	0.985758	No	0.474918	0.999494	No	0.756612	0.783352	No	0.480468	0.702769	No
NGO0986	0.0549713	0.762708	No	-0.644242	8.53e-07	No	-4.94167	0.00034208	Yes	-0.0929622	0.843878	No	0.223353	0.774192	No	0.377098	0.0757723	No	0.267451	0.751729	No	0.455162	0.501926	No	0.132562	0.985758	No	0.347717	0.999494	No	-0.336318	0.899977	No	-0.375873	0.591426	No
NGO0987	0.0343107	0.791393	No	0.507405	1.34e-07	No	1.11973	0.898465	No	-0.163512	0.620574	No	-0.547267	0.499106	No	0.0390028	0.903629	No	0.48607	NA	No	0.439925	NA	No	0.20695	0.898071	No	0.166847	0.999494	No	0.437549	0.783352	No	-0.401951	0.544562	No
NGO0988	0.169908	0.0673442	No	0.24774	0.00267096	No	-2.0974	0.636497	No	-0.0326535	0.931499	No	0.446919	0.493616	No	-0.301751	0.137086	No	0.0144999	0.994164	No	-0.420693	0.660547	No	0.397049	0.471444	No	0.196108	0.999494	No	0.22907	0.958688	No	0.193808	0.809319	No
NGO0990	0.0302895	0.935249	No	0.324167	0.231515	No	-0.366625	NA	No	0.0604874	0.892847	No	-0.306504	0.581756	No	0.180417	0.56493	No	-2.29559	NA	No	-3.04907	NA	No	-0.198826	0.938875	No	-0.801997	0.999494	No	-0.640498	0.751319	No	-1.63145	0.0127296	Yes
NGO0991	0.639786	8.48e-07	No	0.172499	0.15859	No	0.942497	0.898465	No	0.127608	0.638827	No	0.322944	0.483711	No	0.182613	0.567486	No	-0.126018	NA	No	-0.283107	NA	No	0.286497	0.878957	No	0.031944	0.999494	No	0.247041	0.958688	No	-0.0662661	0.946888	No
NGO0992	0.500882	0.0312835	No	1.01309	2.91e-06	Yes	0.491986	NA	No	0.0826305	0.838433	No	0.110922	0.865251	No	0.597048	0.122152	No	-0.14603	0.885476	No	-0.578265	0.420127	No	-0.259023	0.985758	No	-0.00854921	0.999494	No	0.319381	0.993858	No	-0.519477	0.7292	No
NGO0993	0.600943	0.000380724	No	0.814342	3.7e-07	No	-1.20454	NA	No	0.222313	0.326667	No	0.303181	0.678299	No	0.319658	0.491122	No	0.460963	NA	No	-0.140516	NA	No	-0.00142471	0.999132	No	0.0892106	0.999494	No	0.235073	0.993858	No	-0.620341	0.545157	No
NGO0994	1.13145	6.76e-36	Yes	0.971947	5.86e-28	No	0.296553	0.950097	No	-0.167703	0.522739	No	0.176827	0.724435	No	1.86786	1.62e-18	Yes	0.305396	0.642868	No	0.32089	0.590081	No	0.0925442	0.985758	No	-0.468481	0.999494	No	0.486717	0.701878	No	-0.116717	0.885687	No
NGO0995	-0.0101016	0.935921	No	0.982293	2.08e-29	No	0.361263	0.939324	No	-0.550714	0.0392286	No	0.215281	0.636359	No	0.524789	0.0508245	No	-0.0861312	NA	No	-0.798798	NA	No	0.796399	0.0569326	No	0.438512	0.999494	No	-0.0479988	0.993858	No	0.128464	0.882259	No
NGO0996	0.207973	0.00210922	No	-1.27413	3.24e-109	Yes	0.948068	0.898465	No	-0.245121	0.24168	No	-0.303983	0.176318	No	0.0981985	0.664127	No	0.0531051	0.914885	No	0.150539	0.716838	No	0.141203	0.985758	No	0.243608	0.999494	No	-0.212114	0.956859	No	0.121445	0.873482	No
NGO0998	0.3311	0.00712886	No	-1.86596	5.8e-94	Yes	0.615451	0.929922	No	-0.629405	0.0010017	No	-0.949436	0.0433542	No	-0.454459	0.0181195	No	0.14875	0.87483	No	0.18207	0.806663	No	-0.0258706	0.99393	No	-0.152162	0.999494	No	0.11686	0.993858	No	0.726105	0.306408	No
NGO0999	0.363294	0.00017038	No	-2.60517	1.97e-233	Yes	1.1252	0.898465	No	-0.874021	2e-07	No	-0.419543	0.184956	No	-0.749955	1.52e-08	No	0.140546	0.854358	No	-0.0844194	0.90429	No	0.428629	0.867237	No	0.0860196	0.999494	No	-0.477517	0.744318	No	0.0193294	0.979967	No
NGO1000	1.08332	0.000455919	Yes	3.06199	1.79e-12	Yes	0.966693	NA	No	0.0100978	NA	No	-2.07518	0.00113623	Yes	0.10708	0.925147	No	0.72459	NA	No	1.01986	NA	No	0.954649	0.955575	No	0.707269	NA	No	0.465148	0.993858	No	0.222707	NA	No
NGO1001	0.62918	5.48e-06	No	2.38407	8.5e-47	Yes	1.33661	0.898465	No	-0.681281	0.361978	No	-0.967041	0.0393223	No	-0.488225	0.0467101	No	0.684785	NA	No	-0.131086	NA	No	0.818705	0.619903	No	0.23893	0.999494	No	-0.597865	0.894035	No	-0.511139	0.695212	No
NGO1002	0.408096	0.0175871	No	0.859644	8.87e-08	No	0.490172	NA	No	-0.864834	0.000201619	No	1.06003	0.231505	No	-0.280112	0.366765	No	-0.464188	NA	No	-1.78298	NA	No	0.403846	0.980678	No	0.52959	NA	No	-1.23351	0.806266	No	-1.5028	NA	No
NGO1003	0.852936	1.34e-05	No	1.82467	1.11e-17	Yes	0.241832	NA	No	-0.277158	0.657779	No	-0.331375	0.723862	No	0.06683	0.91825	No	1.51631	NA	No	0.801248	NA	No	0.187953	0.985758	No	-0.660784	NA	No	-0.0750818	0.993858	No	-0.530985	NA	No
NGO1004	0.339345	0.235119	No	1.41452	2.38e-07	Yes	0.43187	NA	No	-0.0351565	0.988377	No	-0.35296	0.743157	No	0.532157	0.367832	No	0.674247	NA	No	1.18244	NA	No	0.00290877	0.999132	No	0.567199	NA	No	-0.143136	0.993858	No	-0.15507	NA	No
NGO1005	0.630312	1.72e-08	No	1.7762	9.47e-50	Yes	-0.644707	NA	No	-0.360817	0.280204	No	-0.149414	0.85523	No	0.136396	0.647129	No	0.0751514	0.949607	No	-0.43513	0.612904	No	0.175498	0.985758	No	0.182033	0.999494	No	0.458077	0.946857	No	-0.41402	0.749299	No
NGO1006	0.572676	0.1911	No	2.39859	3.21e-06	Yes	-0.147481	NA	No	-0.355281	0.540565	No	-0.180477	0.908334	No	1.23473	0.1718	No	1.15397	NA	No	0.057243	NA	No	0.200193	0.985758	No	-0.551711	NA	No	-0.569798	0.993858	No	-1.41034	NA	No
NGO1007	0.421998	0.0484772	No	0.372416	0.0535896	No	0.174547	NA	No	-0.0929699	0.907365	No	-0.00162568	0.997986	No	0.216976	0.727128	No	-0.286086	NA	No	0.119165	NA	No	0.403408	0.942449	No	0.310867	0.999494	No	0.417461	0.964435	No	-0.367695	0.808001	No
NGO1009	0.54417	2.33e-05	No	2.60151	8.09e-64	Yes	-0.254188	NA	No	-0.607284	0.182936	No	-0.761036	0.121385	No	0.373897	0.42188	No	0.875662	NA	No	0.256536	NA	No	0.602306	0.933861	No	0.62014	0.999494	No	-0.563752	0.93686	No	-0.728462	0.593818	No
NGO1010	0.211309	0.113681	No	0.655633	3.69e-08	No	-0.332218	NA	No	0.0631739	0.935149	No	-1.14729	0.0122536	Yes	-0.302008	0.362147	No	0.327646	0.705137	No	-0.175919	0.820338	No	-0.273612	0.985758	No	0.414016	0.999494	No	0.676463	0.843822	No	1.22978	0.268979	No
NGO1011	0.183094	0.34358	No	1.00336	6.74e-10	Yes	-0.992026	NA	No	-0.180157	0.670346	No	-1.08346	0.037505	Yes	-0.458684	0.165701	No	0.403824	0.700825	No	-0.341245	0.693816	No	0.868662	0.905565	No	-0.234026	0.999494	No	-0.635551	0.929274	No	0.816674	0.615465	No
NGO1012	0.0639686	0.660369	No	0.286415	0.00868565	No	0.392585	0.939324	No	-0.695962	0.0520529	No	-0.102522	0.864371	No	0.323943	0.200709	No	-0.0941312	0.912329	No	-0.471572	0.418972	No	0.578175	0.898132	No	0.230191	0.999494	No	-0.297052	0.958688	No	1.10305	0.165251	No
NGO1013	0.0587406	0.68732	No	0.685365	3.48e-10	No	-0.810966	NA	No	-0.965553	0.00410682	No	-1.28045	0.000574508	Yes	-0.0646203	0.910264	No	-0.342989	0.753706	No	-0.848061	0.274789	No	0.719307	0.762419	No	-0.0288404	0.999494	No	-0.221995	0.988536	No	0.202074	0.864061	No
NGO1015	0.204902	NA	No	0.206682	0.962445	No	-0.0632174	NA	No	-1.65791	NA	No	3.28437	0.0722608	No	-1.64226	NA	No	0.316876	NA	No	-0.245919	NA	No	-0.413993	0.985758	No	1.99273	NA	No	0.668742	0.993858	No	0.465061	NA	No
NGO1020	-0.429122	0.683811	No	0.172792	0.855082	No	0.17818	NA	No	-0.0837112	0.953231	No	0.789424	0.575368	No	0.613184	0.516117	No	-1.77378	NA	No	-2.40028	NA	No	2.02975	0.860466	No	-1.27511	NA	No	-1.01526	0.984781	No	-2.22553	NA	No
NGO1024	0.56054	1.99e-08	No	0.177173	0.0720937	No	-0.864925	0.898465	No	0.174326	0.692433	No	1.30761	0.00976486	Yes	0.489255	0.00438886	No	0.592509	0.398343	No	0.234263	0.763737	No	0.736018	0.421132	No	0.284495	0.999494	No	0.102606	0.993858	No	2.05687	7.44e-06	Yes
NGO1025	-0.0579315	0.732414	No	-0.552482	3.2e-06	No	0.440162	0.939324	No	-0.283536	0.245276	No	0.717069	0.171873	No	0.311141	0.215076	No	0.330297	NA	No	0.292709	NA	No	-0.561044	0.241901	No	0.464737	0.999494	No	0.497735	0.793446	No	-0.0555501	0.95818	No
NGO1026	-0.0118417	0.915175	No	-0.333699	1.24e-05	No	1.21351	0.898465	No	-0.421632	0.0471249	No	0.277304	0.703731	No	0.192292	0.340219	No	-0.363299	0.632174	No	-0.6345	0.252218	No	0.200466	0.702918	No	0.214692	0.999494	No	-0.0322621	0.993858	No	-0.796705	0.0658831	No
NGO1027	0.268582	0.44504	No	1.08904	0.00028836	Yes	0.0744696	NA	No	0.367757	NA	No	1.28125	0.458391	No	0.898754	0.341268	No	2.48759	NA	No	1.87574	NA	No	-1.81964	0.676897	No	0.231811	NA	No	0.493318	0.993858	No	1.31678	NA	No
NGO1028	0.143751	0.198698	No	-0.942566	2.32e-26	No	-0.0959738	0.975631	No	0.170154	0.498686	No	0.532783	0.135564	No	0.34534	0.0280822	No	-0.578107	0.417226	No	-0.352586	0.645668	No	0.0512239	0.985758	No	0.440907	0.999494	No	0.127574	0.993858	No	-0.486902	0.369518	No
NGO1029	0.728283	2.22e-06	No	0.451642	0.00154433	No	-1.52562	0.898465	No	-2.51943	1.17e-49	Yes	-2.17963	0.00104883	Yes	-0.949538	2.78e-07	No	-1.13392	0.0367044	Yes	-1.37466	0.00424547	Yes	0.230082	0.976836	No	-3.29751	5.26e-09	Yes	-3.17574	3.06e-12	Yes	-0.914651	0.125111	No
NGO1030	-0.151158	0.142021	No	0.216975	0.016754	No	-0.355116	NA	No	0.356087	0.160862	No	-0.0771686	0.92772	No	0.192762	0.497795	No	0.319343	NA	No	-0.271376	NA	No	0.207551	0.898132	No	-0.111794	0.999494	No	-0.0382838	0.993858	No	0.62137	0.375854	No
NGO1031	-0.322336	4.95e-06	No	-0.994935	1.74e-56	No	-0.143539	0.971909	No	0.26556	0.211024	No	0.47246	0.285404	No	0.318124	0.255043	No	0.748276	NA	No	0.22634	NA	No	0.111139	0.985758	No	0.267913	0.999494	No	0.166491	0.993858	No	0.61755	0.386403	No
NGO1032	-0.331177	0.000846894	No	-0.175287	0.0655258	No	0.346841	0.939324	No	0.127178	0.62346	No	-0.882987	0.00122155	No	0.0714788	0.753675	No	0.498549	0.444156	No	0.330521	0.644176	No	-0.0508767	0.985758	No	0.022039	0.999494	No	0.379031	0.813557	No	0.252897	0.716723	No
NGO1033	-0.125673	0.390776	No	1.04005	2.11e-16	Yes	-0.261001	NA	No	-0.557322	0.144402	No	0.066938	0.936387	No	-0.166981	0.652658	No	-0.11038	NA	No	-1.10937	NA	No	0.504549	0.898071	No	0.264481	0.999494	No	0.340428	0.946857	No	-0.374709	0.690161	No
NGO1034	1.45887	0.101422	No	2.80839	0.0065348	Yes	-0.539168	NA	No	1.50582	NA	No	-2.43104	0.597176	No	0.323319	0.413998	No	-0.566275	NA	No	-0.809628	NA	No	-1.74002	0.905565	No	-0.80768	NA	No	1.31093	0.993858	No	1.10724	NA	No
NGO1040	-0.302636	0.633792	No	1.73744	0.00931716	Yes	0.663897	NA	No	0.235154	0.862561	No	-0.526651	0.749422	No	-1.03583	0.20171	No	1.11459	NA	No	-0.526265	NA	No	0.512477	0.955575	No	0.760088	0.999494	No	-0.157871	0.993858	No	-1.39816	0.137494	No
NGO1040a	0.542239	9.11e-06	No	1.68541	5.97e-38	Yes	0.643998	0.929922	No	-0.0284856	0.95495	No	-1.7904	0.392426	No	0.94414	0.0520291	No	-0.149838	0.850326	No	0.560431	0.253198	No	-0.174414	0.985758	No	0.171832	0.999494	No	0.157569	0.993858	No	-1.25775	0.243519	No
NGO1041	0.206856	0.0657145	No	0.0707299	0.505288	No	-0.140091	0.973822	No	0.338355	0.043775	No	0.39067	0.401915	No	0.567391	0.015916	No	-0.274709	0.73244	No	-0.052963	0.956644	No	-0.254949	0.94894	No	0.392281	0.999494	No	0.666925	0.548049	No	-0.798588	0.162237	No
NGO1043	-0.743918	9.21e-16	No	-1.40878	3.13e-56	Yes	1.5208	0.898465	No	-0.555944	0.0279816	No	-0.903022	0.00179995	No	0.235804	0.443366	No	0.432251	0.704487	No	0.979908	0.205187	No	1.14814	3.26e-05	Yes	-0.887674	0.518561	No	-1.50488	7.49e-05	Yes	0.075219	0.917547	No
NGO1044	-0.273348	0.00798237	No	0.0842036	0.414275	No	0.48673	0.939324	No	-0.539351	0.0146019	No	0.227977	0.515421	No	0.248539	0.279374	No	-0.360853	0.71937	No	-0.485957	0.582805	No	0.0170101	0.994056	No	0.0383963	0.999494	No	-0.0454417	0.993858	No	-0.140353	0.881894	No
NGO1045	0.156334	0.051802	No	0.0994238	0.180179	No	-0.783207	0.898465	No	0.0290968	0.946066	No	0.464105	0.135564	No	0.365108	0.0356432	No	-0.410533	0.449392	No	-0.568992	0.214718	No	0.238494	0.955575	No	-0.154394	0.999494	No	0.348019	0.89976	No	-0.346952	0.629184	No
NGO1046	-0.128066	0.221587	No	-3.28989	0	Yes	1.58316	0.898465	No	-2.25571	5.65e-43	Yes	-0.675045	0.443122	No	-2.48046	3.82e-57	Yes	0.436841	0.612551	No	0.0184723	0.986236	No	0.428235	0.985271	No	0.229376	0.999494	No	-0.448959	0.927005	No	-0.856689	0.351472	No
NGO1047	0.250471	0.00243429	No	0.951326	4.92e-34	No	-1.39032	0.898465	No	-0.0898992	0.756011	No	0.397304	0.317426	No	-0.0295329	0.924228	No	-0.592149	0.181392	No	-0.448888	0.318491	No	-0.447891	0.212635	No	0.67335	0.999494	No	0.339921	0.860076	No	-0.362663	0.572879	No
NGO1048	0.346916	0.00629785	No	1.29985	2.05e-26	Yes	-1.09804	NA	No	-0.108648	0.78353	No	0.561204	0.458434	No	-0.0454602	0.923966	No	-0.367703	NA	No	0.201456	NA	No	0.24225	0.940328	No	-0.626279	0.999494	No	-0.853992	0.591107	No	-1.42139	0.0532924	No
NGO1049	0.286557	0.0851508	No	-0.808894	7.89e-10	No	-1.53724	0.898465	No	0.583555	0.000527174	No	1.28872	0.206856	No	-0.15042	0.868647	No	0.670366	0.4294	No	0.448556	0.624871	No	-0.794797	0.373083	No	0.496254	0.999494	No	0.3105	0.93686	No	-0.394503	0.593818	No
NGO1051	2.08464	NA	No	1.51171	0.228705	No	-0.69051	NA	No	0.0701219	NA	No	-1.41226	0.837252	No	-0.845682	NA	No	0.484341	NA	No	-1.34113	NA	No	-2.24831	0.860339	No	0.729959	NA	No	-0.594051	0.993858	No	-0.797732	NA	No
NGO1052	0.192198	0.220472	No	0.244244	0.0712718	No	-1.40589	0.898465	No	0.118693	0.670284	No	0.533036	0.389517	No	-0.133511	0.650082	No	-1.34443	0.0122225	Yes	-1.03047	0.0575575	No	0.726117	0.533645	No	0.223288	0.999494	No	-0.362081	0.913873	No	-1.2118	0.0361797	Yes
NGO1053	0.167364	0.459475	No	1.34886	6.02e-12	Yes	0.570544	NA	No	-0.107952	0.740204	No	0.195643	0.848898	No	0.172763	0.864508	No	-1.05054	NA	No	-1.52104	NA	No	0.585293	0.746111	No	0.193565	0.999494	No	-0.392066	0.951127	No	-0.764263	0.448149	No
NGO1054	0.568619	0.18226	No	1.25229	0.00148181	Yes	-0.300038	NA	No	-0.114316	0.884732	No	-0.729143	0.577807	No	1.16914	0.101907	No	-0.283461	NA	No	-0.654038	NA	No	-0.223163	0.985758	No	-0.350681	0.999494	No	1.12055	0.682533	No	-0.0993624	0.95687	No
NGO1055	0.513342	0.0113339	No	-0.492764	0.00351527	No	-0.578211	NA	No	-2.52691	5.35e-30	Yes	-0.693476	0.176318	No	0.274495	0.705206	No	-0.625463	0.303927	No	-1.36026	0.00171133	Yes	-0.177736	0.985758	No	0.071719	0.999494	No	0.180847	0.993858	No	-2.77757	8.12e-06	Yes
NGO1056	0.0153418	0.915175	No	0.409851	5.7e-05	No	-3.8509	0.0149415	Yes	-0.12597	0.582861	No	0.245425	0.678125	No	0.0677709	0.816927	No	-0.414085	0.704487	No	-0.504521	0.599796	No	0.312152	0.882129	No	-0.276665	0.999494	No	-0.540578	0.616866	No	-0.573839	0.313804	No
NGO1058	0.314996	0.15583	No	-0.562121	0.00101192	No	0.514272	NA	No	0.176537	0.533283	No	-0.297131	0.666168	No	-0.412297	0.0846076	No	0.939926	NA	No	0.180702	NA	No	0.0781737	0.985758	No	-0.0131168	0.999494	No	-0.579274	0.783352	No	1.27961	0.13257	No
NGO1059	0.0446434	0.806614	No	-0.771047	6.71e-10	No	0.61311	0.929922	No	0.0354981	0.95641	No	-0.964325	0.149	No	-0.257061	0.303255	No	0.476904	NA	No	0.0545824	NA	No	0.24799	0.486311	No	-0.35897	0.999494	No	-0.192861	0.958688	No	1.21061	0.00700254	Yes
NGO1060	-0.00832721	0.921655	No	-0.325335	1.64e-08	No	-2.25314	0.54156	No	-0.110673	0.663287	No	-0.0743417	0.860613	No	0.321437	0.103617	No	0.0192236	0.994164	No	-0.483472	NA	No	0.343361	0.257732	No	0.0375095	0.999494	No	-0.154533	0.977855	No	-0.71687	0.125111	No
NGO1061	0.213948	0.0250388	No	0.896554	2.22e-24	No	-0.824118	0.898465	No	-0.351478	0.238542	No	0.366303	0.380584	No	-0.439539	0.053289	No	0.0618483	NA	No	-0.576607	NA	No	-0.320456	0.898071	No	0.44818	0.999494	No	-0.0294396	0.993858	No	-1.66362	0.000295942	Yes
NGO1062	0.357173	0.00123766	No	-0.00198933	0.985426	No	-0.943247	0.898465	No	-0.139466	0.737306	No	0.489252	0.231597	No	0.580193	0.00821726	No	-0.0209937	0.989918	No	-0.349994	0.629335	No	0.103308	0.985758	No	-0.114096	0.999494	No	-0.515905	0.722357	No	0.330044	0.669018	No
NGO1063	-0.423647	0.000605083	No	-0.478567	2.84e-05	No	-1.38242	0.898465	No	-0.17325	0.767233	No	-1.07152	0.0774588	No	0.78731	0.00829751	No	0.126618	0.913857	No	-0.431772	0.63554	No	0.222356	0.898071	No	-0.231699	0.999494	No	-0.918898	0.0782007	No	-0.642133	0.185722	No
NGO1064	-1.78356	1.81e-73	Yes	-1.71902	3.51e-69	Yes	-0.930206	0.898465	No	-0.590187	0.109002	No	2.13043	0.00575849	Yes	-0.947631	6.35e-10	No	0.0081996	0.994164	No	0.246601	0.769559	No	0.206891	0.638644	No	-0.52888	0.999494	No	0.510062	0.590071	No	2.35321	7.47e-09	Yes
NGO1065	-1.62464	2.75e-08	Yes	-1.58528	1.72e-08	Yes	0.192116	NA	No	-0.567367	0.649893	No	0.71233	0.48623	No	-0.602122	0.108396	No	-1.28162	NA	No	-1.10171	NA	No	-0.39563	0.949928	No	0.389199	NA	No	0.586848	0.946857	No	1.24941	NA	No
NGO1066	-1.03551	4.12e-08	Yes	-0.615933	0.00127145	No	NA	NA	No	-0.352681	NA	No	1.43845	0.555841	No	NA	NA	NA	0.667782	NA	No	0.0365267	NA	No	-1.91652	0.638644	No	-0.504445	NA	No	0.170605	0.993858	No	0.913465	NA	No
NGO1067	-0.510397	0.264596	No	-0.499634	0.206349	No	0.260306	NA	No	-0.771115	0.657779	No	-1.4928	0.0525705	No	-0.255489	0.820172	No	0.0418377	0.976691	No	-0.212212	0.806663	No	1.0636	0.113161	No	-1.53219	0.999494	No	-1.63621	0.255343	No	0.312042	0.856727	No
NGO1068	-0.579309	5.97e-06	No	-1.14863	3.39e-22	Yes	-3.24023	0.0989304	No	-0.144681	0.62558	No	-0.444679	0.591507	No	0.105618	0.707059	No	-0.099257	0.884195	No	0.17719	0.731372	No	0.016478	0.990669	No	-0.318687	0.999494	No	0.231277	0.938055	No	0.0846993	0.907421	No
NGO1069	-0.651523	1.58e-06	No	-1.53228	4.29e-34	Yes	-2.30146	NA	No	-0.17034	0.930758	No	-2.19636	5.34e-05	Yes	0.327729	0.389103	No	0.487139	NA	No	1.06349	NA	No	0.495166	0.882129	No	1.4544	NA	No	-1.6061	0.483135	No	-0.524553	NA	No
NGO1070	-0.48296	0.0099033	No	-0.74031	1.02e-05	No	-0.521751	NA	No	2.07024	NA	No	-4.38432	2.13e-18	Yes	-0.173087	0.593097	No	0.413775	NA	No	0.449169	NA	No	0.657854	0.767287	No	0.319602	0.999494	No	-0.726343	0.860076	No	0.243808	0.897332	No
NGO1073	-0.654001	5.98e-06	No	-1.60359	5.3e-34	Yes	-0.168085	NA	No	0.0371377	0.965162	No	-3.4908	5.61e-16	Yes	-0.393526	0.12297	No	0.107064	0.912889	No	0.35232	0.644176	No	0.781128	0.611405	No	0.0807769	NA	No	-1.63925	0.401682	No	0.164021	NA	No
NGO1073a	0.0801832	0.492916	No	0.289199	0.00160028	No	-2.36939	NA	No	-0.336021	0.399613	No	-0.40259	0.85597	No	0.800429	0.0304802	No	0.191279	0.792831	No	0.276656	0.644176	No	-0.331144	0.905565	No	-1.09624	0.594814	No	0.0330475	0.993858	No	-0.162423	0.852758	No
NGO1077	0.23612	0.664118	No	2.66989	8.69e-08	Yes	-0.171524	NA	No	-0.454041	NA	No	-2.56712	0.0330459	Yes	0.322386	0.29539	No	0.252057	NA	No	-0.0802387	NA	No	1.1655	0.755941	No	-0.431077	NA	No	-1.22364	0.80371	No	-1.05761	NA	No
NGO1078	0.224479	0.0508026	No	2.09764	2.65e-78	Yes	-2.11097	0.636497	No	-0.290197	0.258517	No	0.515161	0.413547	No	0.564824	0.030119	No	0.3681	0.743757	No	0.45483	NA	No	0.314444	0.908451	No	-0.062615	0.999494	No	-0.00478232	0.996402	No	-0.366978	0.622263	No
NGO1079	-0.281964	0.00349279	No	0.25959	0.00543575	No	-1.18129	NA	No	-0.453827	0.187983	No	0.495306	0.367814	No	-0.586395	0.0112378	No	0.297125	NA	No	-0.219821	NA	No	0.382533	0.856979	No	0.168155	0.999494	No	-0.0795675	0.993858	No	-0.774923	0.308295	No
NGO1080	-0.021388	0.881066	No	-1.18496	2.49e-38	Yes	-0.806832	NA	No	0.583495	0.0208535	No	-0.823275	0.172925	No	-0.344608	0.25727	No	-0.45926	0.71937	No	0.104659	NA	No	-0.494221	0.763725	No	0.300243	0.999494	No	-0.0690349	0.993858	No	-1.33856	0.0743935	No
NGO1081	-0.215778	0.0210712	No	-1.00146	3.74e-34	Yes	-0.198225	0.960975	No	-0.19144	0.445398	No	0.319715	0.444563	No	0.280906	0.0660033	No	-0.0840622	0.918404	No	0.277232	0.693619	No	0.539529	0.481951	No	-0.044599	0.999494	No	-0.593436	0.522101	No	0.230817	0.734506	No
NGO1082	-0.00805759	0.955557	No	-0.185689	0.0602588	No	1.59444	0.898465	No	-0.35244	0.0286736	No	-0.187273	0.71961	No	-0.845609	3.33e-09	No	-0.656858	0.234869	No	-0.29923	0.644176	No	0.250344	0.908451	No	0.175815	0.999494	No	0.327573	0.858828	No	-0.00564562	0.995775	No
NGO1084	-0.205262	0.35143	No	-0.657251	0.000204358	No	0.855755	NA	No	-0.0262894	0.995304	No	-1.24948	0.0303367	Yes	0.188169	0.507705	No	0.947516	NA	No	0.159355	NA	No	1.35082	0.00580503	Yes	0.0269162	0.999494	No	-1.41156	0.286828	No	0.603336	0.648278	No
NGO1085	0.313414	0.0138818	No	1.47816	4.67e-28	Yes	-0.453698	NA	No	-0.701965	0.00811578	No	-0.637423	0.525438	No	0.0717621	0.868943	No	-0.255211	NA	No	-1.28666	NA	No	0.179145	0.985535	No	0.326589	0.999494	No	0.376928	0.930103	No	-0.806011	0.269446	No
NGO1086	-0.426106	0.754767	No	0.780776	0.527642	No	-0.297493	NA	No	-0.11817	NA	No	0.915206	0.712849	No	0.105898	0.944232	No	0.761739	NA	No	1.88124	NA	No	2.53216	0.689818	No	-0.412126	NA	No	-2.23965	0.860076	No	-2.67444	NA	No
NGO1088	-0.101277	0.815906	No	0.408408	0.256893	No	-0.219677	NA	No	-0.196406	0.838377	No	0.919365	0.389517	No	-0.67888	0.309823	No	-0.381246	NA	No	-0.977609	NA	No	2.44211	0.336809	No	1.11472	NA	No	-0.928195	0.848981	No	-1.62808	NA	No
NGO1089	0.41551	0.333137	No	0.38074	0.299594	No	0.729736	NA	No	-0.339927	0.771588	No	1.00894	0.444374	No	-0.933718	0.179919	No	-1.04334	NA	No	-0.974383	NA	No	-1.24794	0.61326	No	-0.503632	NA	No	-1.07116	0.894035	No	-2.40453	NA	No
NGO1090	-0.523705	0.0665229	No	0.290915	0.311901	No	-0.483865	NA	No	-0.64909	0.0142305	No	0.5716	0.342167	No	-0.361178	0.394928	No	-0.451406	NA	No	-0.678092	NA	No	1.3343	0.11551	No	0.0192599	0.999494	No	-0.594148	0.836074	No	-0.479092	0.669018	No
NGO1092	0.113105	0.769262	No	-0.213153	0.475094	No	0.549806	NA	No	-0.679814	0.0632612	No	0.549764	0.424974	No	-0.082467	0.852737	No	-0.194943	NA	No	-0.316679	NA	No	0.292634	0.898071	No	0.0722855	0.999494	No	-0.531913	0.81053	No	-0.572101	0.512392	No
NGO1093	-1.09742	NA	No	-0.82283	0.533421	No	0.170057	NA	No	1.6238	NA	No	0.0163476	0.993406	No	-0.354036	0.581105	No	1.08727	NA	No	-0.245929	NA	No	1.65193	0.882056	No	-0.284997	NA	No	-1.02479	0.949512	No	-1.95346	NA	No
NGO1094	-0.115276	NA	No	-1.10285	0.384014	No	0.286005	NA	No	0.40866	NA	No	0.483884	0.775482	No	0.488121	0.55929	No	-0.688004	NA	No	-1.99653	NA	No	1.17561	0.933082	No	3.97138	NA	No	-0.309453	0.993858	No	0.959603	NA	No
NGO1095	0.940924	NA	No	1.3634	0.279457	No	NA	NA	No	-1.82715	0.152924	No	NA	NA	NA	NA	NA	NA	NA	NA	NA	NA	NA	NA	NA	NA	NA	NA	NA	NA	NA	NA	NA	NA	NA	NA
NGO1097	0.225521	0.449235	No	0.500809	0.0444631	No	-0.291324	NA	No	-0.713204	0.000116079	No	0.227846	0.789686	No	-0.190142	0.639626	No	-0.568854	NA	No	-1.06898	NA	No	0.213524	0.949928	No	-0.413731	0.999494	No	-0.756322	0.66967	No	-0.818329	0.35362	No
NGO1098	-0.10111	0.800637	No	0.0813796	0.811146	No	-0.33296	NA	No	-1.02684	8.89e-06	Yes	0.268701	0.780518	No	-0.00247049	0.995545	No	0.947514	NA	No	0.289061	NA	No	0.11236	0.985758	No	-0.565984	0.999494	No	-1.45091	0.327353	No	-0.48139	0.740758	No
NGO1099	0.426247	0.548239	No	0.584844	0.327283	No	-0.275275	NA	No	-3.1097	0.0165424	Yes	0.953022	0.577346	No	-0.968871	0.225517	No	3.9864	NA	No	2.65321	NA	No	-0.524739	0.942449	No	-1.90523	NA	No	-2.74737	0.499632	No	-1.6063	NA	No
NGO1100	-0.252914	0.707821	No	0.534849	0.36084	No	-0.447001	NA	No	-1.08744	0.124596	No	1.1098	0.425767	No	-0.911944	0.358534	No	1.74694	NA	No	-0.103378	NA	No	1.06786	0.713594	No	1.93763	NA	No	-0.620165	0.944334	No	-0.350342	NA	No
NGO1101	-0.140405	0.689476	No	0.109117	0.71348	No	-1.26315	NA	No	-0.701117	0.0764999	No	0.532794	0.583693	No	-0.57245	0.367806	No	-1.37053	NA	No	0.613024	NA	No	0.432722	0.949928	No	0.21178	NA	No	-0.772068	0.927005	No	-1.0322	NA	No
NGO1102	-0.179784	0.700004	No	-0.89782	0.00554131	No	-0.0245588	NA	No	-0.306315	0.843878	No	0.793064	0.493823	No	-0.612489	0.411756	No	-0.356086	NA	No	0.594085	NA	No	-0.413347	0.985758	No	-0.295089	NA	No	-0.578467	0.988978	No	1.52355	NA	No
NGO1103	-0.0839064	0.948895	No	0.158942	0.87725	No	0.0884372	NA	No	-3.78299	NA	No	-0.179087	0.936387	No	0.626074	NA	No	0.624268	NA	No	0.460636	NA	No	-0.137216	0.990669	No	1.25865	NA	No	-1.02892	0.958688	No	-1.62563	NA	No
NGO1104	-0.625835	NA	No	0.699756	0.625373	No	-0.183973	NA	No	-2.08603	NA	No	-0.661102	0.837389	No	-0.396916	NA	No	-0.00955672	NA	No	-0.870084	NA	No	-0.696822	0.938128	No	0.796621	NA	No	-0.528431	0.993858	No	-0.280211	NA	No
NGO1106	-0.0229921	0.9643	No	0.137241	0.744658	No	NA	NA	No	-0.259301	0.880699	No	-2.23962	0.725601	No	-1.53372	NA	No	NA	NA	NA	NA	NA	NA	-0.413993	0.985758	No	0.729919	NA	No	-0.594092	0.993858	No	-0.797772	NA	No
NGO1108	-1.24426	NA	No	-0.697626	0.612676	No	NA	NA	No	0.499846	NA	No	NA	NA	NA	NA	NA	NA	1.08727	NA	No	-1.69151	NA	No	NA	NA	NA	NA	NA	NA	NA	NA	NA	NA	NA	NA
NGO1110	-0.370475	0.681473	No	-0.141134	0.855082	No	NA	NA	No	0.0987247	0.968198	No	NA	NA	NA	-0.455971	NA	No	NA	NA	NA	NA	NA	NA	-0.413993	0.985758	No	1.99273	NA	No	0.668742	0.993858	No	0.465061	NA	No
NGO1111	0.758669	0.543815	No	0.238204	0.815928	No	NA	NA	No	-1.55594	0.287434	No	-1.84025	0.782937	No	1.16829	NA	No	NA	NA	NA	NA	NA	NA	NA	NA	NA	NA	NA	NA	NA	NA	NA	NA	NA	NA
NGO1112	NA	NA	NA	NA	NA	NA	NA	NA	No	NA	NA	NA	NA	NA	NA	NA	NA	NA	NA	NA	NA	NA	NA	NA	NA	NA	NA	NA	NA	NA	NA	NA	NA	NA	NA	NA
NGO1113	NA	NA	NA	NA	NA	NA	NA	NA	No	NA	NA	NA	-2.07772	0.745642	No	NA	NA	NA	0.897755	NA	No	0.455243	NA	No	NA	NA	NA	NA	NA	NA	NA	NA	NA	NA	NA	NA
NGO1114	NA	NA	NA	NA	NA	NA	NA	NA	No	NA	NA	NA	NA	NA	NA	NA	NA	NA	2.48798	NA	No	1.15478	NA	No	NA	NA	NA	NA	NA	NA	NA	NA	NA	NA	NA	NA
NGO1115	0.436519	0.432999	No	0.622747	0.18745	No	0.0411138	NA	No	1.45348	NA	No	-0.467514	0.878779	No	NA	NA	NA	1.20934	NA	No	-0.0636057	NA	No	NA	NA	NA	NA	NA	NA	NA	NA	NA	NA	NA	NA
NGO1116	0.0274181	0.841264	No	1.60785	2.85e-50	Yes	0.91849	NA	No	-1.03385	1.31e-11	Yes	0.338023	0.741316	No	-0.717302	0.00192716	No	0.393477	NA	No	-0.372841	NA	No	-0.0306041	0.994056	No	0.347679	NA	No	0.607606	0.946857	No	0.735741	NA	No
NGO1117	0.225643	0.00261283	No	-0.924377	1.93e-47	No	-0.226706	0.955583	No	-0.206731	0.565502	No	0.260726	0.71003	No	0.045254	0.91986	No	0.316866	NA	No	0.475415	NA	No	0.516351	0.898071	No	-0.482781	0.999494	No	-1.14708	0.157365	No	-0.687998	0.339181	No
NGO1118	0.657226	8.55e-06	No	1.40476	4.55e-23	Yes	0.832975	0.898465	No	-0.331686	0.335399	No	0.468513	0.393739	No	0.704554	0.119496	No	NA	NA	NA	NA	NA	NA	-0.0796958	0.985758	No	0.264072	0.999494	No	-0.296078	0.951127	No	-0.917899	0.171228	No
NGO1119	0.656087	0.00676452	No	2.19135	4.81e-16	Yes	0.3018	NA	No	-0.979597	NA	No	0.369391	0.82064	No	0.248657	0.695166	No	NA	NA	NA	NA	NA	NA	2.63952	0.64896	No	-0.661886	NA	No	-1.59678	0.928381	No	-2.19555	NA	No
NGO1120	0.929668	0.00305045	No	0.491182	0.078735	No	-0.490348	NA	No	-3.64701	0.102223	No	1.96575	0.527533	No	-0.0996891	NA	No	-4.93542	NA	No	-5.66356	NA	No	-1.37228	0.395537	No	-2.51033	0.752279	No	-1.44866	0.722245	No	-3.02234	0.0295647	Yes
NGO1121	NA	NA	NA	NA	NA	NA	NA	NA	No	NA	NA	NA	NA	NA	NA	NA	NA	NA	NA	NA	NA	NA	NA	NA	NA	NA	NA	NA	NA	NA	NA	NA	NA	NA	NA	NA
NGO1122	NA	NA	NA	NA	NA	NA	NA	NA	No	NA	NA	NA	NA	NA	NA	NA	NA	NA	NA	NA	NA	NA	NA	NA	NA	NA	NA	NA	NA	NA	NA	NA	NA	NA	NA	NA
NGO1123	NA	NA	NA	NA	NA	NA	NA	NA	No	NA	NA	NA	NA	NA	NA	NA	NA	NA	NA	NA	NA	NA	NA	NA	NA	NA	NA	NA	NA	NA	NA	NA	NA	NA	NA	NA
NGO1125	NA	NA	NA	NA	NA	NA	NA	NA	No	NA	NA	NA	NA	NA	NA	NA	NA	NA	NA	NA	NA	NA	NA	NA	NA	NA	NA	NA	NA	NA	NA	NA	NA	NA	NA	NA
NGO1126	NA	NA	NA	NA	NA	NA	NA	NA	No	NA	NA	NA	NA	NA	NA	NA	NA	NA	NA	NA	NA	NA	NA	NA	NA	NA	NA	NA	NA	NA	NA	NA	NA	NA	NA	NA
NGO1127	NA	NA	NA	NA	NA	NA	NA	NA	No	NA	NA	NA	NA	NA	NA	NA	NA	NA	NA	NA	NA	NA	NA	NA	NA	NA	NA	NA	NA	NA	NA	NA	NA	NA	NA	NA
NGO1128	NA	NA	NA	NA	NA	NA	NA	NA	No	NA	NA	NA	NA	NA	NA	NA	NA	NA	NA	NA	NA	NA	NA	NA	NA	NA	NA	NA	NA	NA	NA	NA	NA	NA	NA	NA
NGO1129	NA	NA	NA	NA	NA	NA	NA	NA	No	NA	NA	NA	NA	NA	NA	NA	NA	NA	1.08727	NA	No	-0.245929	NA	No	NA	NA	NA	NA	NA	NA	NA	NA	NA	NA	NA	NA
NGO1130	NA	NA	NA	NA	NA	NA	NA	NA	No	NA	NA	NA	NA	NA	NA	NA	NA	NA	1.08728	NA	No	-1.21233	NA	No	NA	NA	NA	NA	NA	NA	NA	NA	NA	NA	NA	NA
NGO1131	0.244226	0.789256	No	-0.127099	0.861134	No	0.104252	NA	No	-0.660775	0.439092	No	-0.147057	0.952564	No	-0.779539	0.252874	No	0.327458	NA	No	-1.00585	NA	No	-0.39135	0.985758	No	1.36648	NA	No	-0.250826	0.993858	No	-1.61232	NA	No
NGO1132	0.143244	0.767951	No	0.510665	0.17992	No	-0.0205506	NA	No	-1.08068	0.0120363	Yes	-0.0809113	0.976546	No	1.04722	7.82e-07	Yes	1.23944	NA	No	0.789487	NA	No	-0.100066	0.990669	No	-2.536	NA	No	-2.45216	0.513464	No	-3.64398	NA	No
NGO1133	0.100198	0.175467	No	0.4365	2.43e-12	No	-0.332563	0.940265	No	0.0383105	0.928838	No	0.0102595	0.985673	No	-0.0532766	0.852541	No	0.0382805	0.9821	No	-0.252584	NA	No	-0.26318	0.933042	No	0.207425	0.999494	No	0.294254	0.944334	No	-0.189233	0.824999	No
NGO1134	0.0778941	0.467837	No	0.466486	6.48e-08	No	-0.819264	0.898465	No	0.167031	0.600201	No	0.616611	0.166391	No	0.0574096	0.864508	No	-0.0101082	0.994164	No	-0.61766	0.411978	No	0.010365	0.994056	No	0.128752	0.999494	No	0.56738	0.637443	No	-0.482811	0.448851	No
NGO1136	-0.0560047	0.762708	No	0.455917	0.00119171	No	0.15515	NA	No	-0.0712645	0.892975	No	0.404624	0.551175	No	-0.0623269	0.894703	No	-0.354559	NA	No	-0.904444	NA	No	-0.273725	0.945682	No	-0.0757592	0.999494	No	0.4585	0.946857	No	0.824349	0.496361	No
NGO1137	0.255731	0.548239	No	0.427803	0.225955	No	-0.816459	NA	No	0.13139	0.896351	No	-0.41633	0.933253	No	0.568467	0.442733	No	0.0263814	0.988736	No	-0.319929	0.688545	No	0.141276	0.990522	No	0.757746	0.999494	No	-0.877064	0.788725	No	0.117922	0.951853	No
NGO1138	NA	NA	NA	NA	NA	NA	NA	NA	No	NA	NA	NA	NA	NA	NA	NA	NA	NA	NA	NA	NA	NA	NA	NA	NA	NA	NA	NA	NA	NA	NA	NA	NA	NA	NA	NA
NGO1139	NA	NA	NA	NA	NA	NA	NA	NA	No	NA	NA	NA	NA	NA	NA	NA	NA	NA	NA	NA	NA	NA	NA	NA	NA	NA	NA	NA	NA	NA	NA	NA	NA	NA	NA	NA
NGO1140	NA	NA	NA	NA	NA	NA	NA	NA	No	NA	NA	NA	NA	NA	NA	NA	NA	NA	NA	NA	NA	NA	NA	NA	NA	NA	NA	NA	NA	NA	NA	NA	NA	NA	NA	NA
NGO1141	NA	NA	NA	NA	NA	NA	NA	NA	No	NA	NA	NA	NA	NA	NA	NA	NA	NA	NA	NA	NA	NA	NA	NA	NA	NA	NA	NA	NA	NA	NA	NA	NA	NA	NA	NA
NGO1142	NA	NA	NA	NA	NA	NA	NA	NA	No	NA	NA	NA	NA	NA	NA	NA	NA	NA	NA	NA	NA	NA	NA	NA	NA	NA	NA	NA	NA	NA	NA	NA	NA	NA	NA	NA
NGO1143	-1.85843	0.0127339	Yes	-2.46001	0.000163519	Yes	NA	NA	No	-0.265445	0.859683	No	-0.0510751	0.992628	No	-0.857403	NA	No	1.08728	NA	No	-1.83837	NA	No	NA	NA	NA	NA	NA	NA	NA	NA	NA	NA	NA	NA
NGO1144	0.157959	0.802905	No	-0.125474	0.805894	No	-0.195063	NA	No	-0.275842	0.893407	No	-0.907731	0.46891	No	-1.53671	NA	No	0.351902	NA	No	0.0444895	NA	No	-2.87831	0.635452	No	-0.414803	NA	No	0.703831	0.993858	No	-1.00753	NA	No
NGO1145	0.0673236	0.866953	No	-0.215609	0.469471	No	0.0529136	NA	No	-0.887179	0.448249	No	0.429739	0.793161	No	-0.659275	NA	No	0.452983	NA	No	0.598673	NA	No	1.07872	0.943727	No	1.52545	NA	No	0.588076	0.993858	No	3.4404	NA	No
NGO1146	0.370734	0.111478	No	0.994194	3.58e-06	No	-0.147259	NA	No	-0.515838	0.399613	No	-0.0211722	0.991901	No	0.323954	0.759837	No	0.0578512	NA	No	0.0585482	NA	No	-0.862219	0.949928	No	2.18871	NA	No	0.806458	0.984781	No	1.6924	NA	No
NGO1147	0.836177	0.251973	No	0.99682	0.118496	No	NA	NA	No	1.57271	NA	No	1.00163	0.723522	No	-0.912224	NA	No	-0.918702	NA	No	1.23602	NA	No	-2.24831	0.860339	No	-1.71261	NA	No	-0.594028	0.993858	No	-0.797709	NA	No
NGO1148	-0.00151352	0.991909	No	-0.184828	0.247946	No	-0.397149	NA	No	0.329325	0.390573	No	-0.193679	0.738199	No	0.872622	0.00676606	No	0.128146	NA	No	0.103342	NA	No	-0.250011	0.985758	No	1.00725	0.999494	No	0.4078	0.958688	No	-0.126023	0.941307	No
NGO1149	0.17861	0.0640038	No	-0.0309653	0.740246	No	-2.88501	0.216139	No	-0.0722128	0.869048	No	0.571316	0.139951	No	0.416469	0.0152663	No	-0.43056	0.636617	No	-0.470115	0.565322	No	-0.437131	0.898071	No	0.106558	0.999494	No	1.01326	0.160964	No	-1.0681	0.0468595	Yes
NGO1150	0.0476538	0.628227	No	-1.00504	4.72e-47	Yes	-1.99742	0.659491	No	-0.102184	0.692433	No	-0.198459	0.588758	No	0.423048	0.0365755	No	-0.196293	0.806864	No	-0.192239	0.771571	No	0.501048	0.833338	No	-0.246311	0.999494	No	0.126698	0.993858	No	0.0717161	0.941307	No
NGO1151	0.0580397	0.802877	No	0.518584	0.00350475	No	0.295109	NA	No	0.243198	0.549821	No	-1.0022	0.022084	Yes	0.462938	0.0743556	No	0.250646	NA	No	0.616391	NA	No	0.576364	0.65819	No	0.030809	0.999494	No	0.369845	0.946857	No	0.254818	0.822628	No
NGO1152	-0.820273	9.29e-38	No	-1.48055	2.06e-127	Yes	-0.284615	0.950097	No	0.444222	0.00858048	No	1.075	0.00981994	Yes	-0.375366	0.0144391	No	0.160992	0.868378	No	0.796677	0.158276	No	0.105702	0.931321	No	0.195777	0.999494	No	0.47742	0.637443	No	1.48924	0.000513347	Yes
NGO1154	0.374569	0.00348607	No	0.344661	0.00365881	No	0.902353	0.898465	No	0.229083	0.215897	No	-0.346376	0.565547	No	0.447622	0.0387899	No	-0.251348	0.74572	No	-0.189841	0.777138	No	-0.312893	0.905565	No	0.331172	0.999494	No	-0.12241	0.993858	No	-0.209264	0.840521	No
NGO1155	0.109603	0.69893	No	1.6615	1.08e-10	Yes	0.309583	NA	No	-0.862627	0.308278	No	0.251555	0.857902	No	0.478582	0.331244	No	-0.528883	NA	No	-1.94222	NA	No	0.6148	0.728335	No	-0.713412	0.999494	No	-1.69335	0.136913	No	-2.41351	0.00273853	Yes
NGO1156	0.290924	0.00950885	No	-0.0596024	0.584465	No	-2.0909	0.636497	No	-0.50177	0.164624	No	0.204147	0.854812	No	0.291315	0.448914	No	-1.25336	NA	No	-1.11633	NA	No	0.0444398	0.990669	No	0.241019	0.999494	No	-0.486148	0.787068	No	-0.729022	0.269575	No
NGO1157	0.247451	NA	No	0.215213	0.844565	No	-0.119178	NA	No	-0.108862	0.969091	No	-1.19606	0.646514	No	-0.569793	NA	No	-0.511523	NA	No	-0.0361545	NA	No	-0.413993	0.985758	No	-1.71265	NA	No	-0.594068	0.993858	No	-0.797749	NA	No
NGO1158	0.297796	0.010148	No	-0.271602	0.00996549	No	-0.125526	0.975631	No	-0.116662	0.843878	No	0.804179	0.52635	No	-0.18	0.6368	No	0.308739	0.793921	No	0.24898	0.793655	No	0.106034	0.985758	No	-0.11552	0.999494	No	-0.786371	0.611932	No	-0.628656	0.481295	No
NGO1160	0.189798	0.0300599	No	1.09959	2.13e-40	Yes	-2.05499	NA	No	-0.118189	0.686827	No	0.593963	0.364447	No	-0.684139	0.000390342	No	0.191356	NA	No	0.853207	NA	No	0.552196	0.641538	No	0.11515	0.999494	No	-0.126526	0.993858	No	-1.12166	0.0839518	No
NGO1161	-0.219654	0.147342	No	-0.0462225	0.754642	No	-1.12761	NA	No	-0.114265	0.725015	No	-0.231887	0.802965	No	-0.103379	0.782309	No	0.772776	NA	No	0.26372	NA	No	-0.638777	0.210687	No	-0.65808	0.999494	No	-1.07326	0.393196	No	-0.538526	0.596044	No
NGO1162	0.274485	0.0215127	No	0.47159	1.43e-05	No	0.870516	NA	No	-0.236426	0.579434	No	-0.52316	0.28706	No	0.119031	0.844779	No	0.735766	NA	No	1.15352	NA	No	-0.177339	0.949769	No	-0.275446	0.999494	No	-0.0308426	0.993858	No	0.715974	0.423964	No
NGO1164	NA	NA	NA	NA	NA	NA	NA	NA	No	NA	NA	NA	NA	NA	NA	NA	NA	NA	0.395571	NA	No	0.475414	NA	No	NA	NA	NA	NA	NA	NA	NA	NA	NA	NA	NA	NA
NGO1165	NA	NA	NA	NA	NA	NA	NA	NA	No	NA	NA	NA	NA	NA	NA	NA	NA	NA	NA	NA	NA	NA	NA	NA	NA	NA	NA	NA	NA	NA	NA	NA	NA	NA	NA	NA
NGO1166	NA	NA	NA	NA	NA	NA	NA	NA	No	NA	NA	NA	NA	NA	NA	NA	NA	NA	NA	NA	NA	NA	NA	NA	NA	NA	NA	NA	NA	NA	NA	NA	NA	NA	NA	NA
NGO1167	NA	NA	NA	NA	NA	NA	NA	NA	No	NA	NA	NA	NA	NA	NA	NA	NA	NA	NA	NA	NA	NA	NA	NA	NA	NA	NA	NA	NA	NA	NA	NA	NA	NA	NA	NA
NGO1168	NA	NA	NA	NA	NA	NA	NA	NA	No	NA	NA	NA	NA	NA	NA	NA	NA	NA	NA	NA	NA	NA	NA	NA	NA	NA	NA	NA	NA	NA	NA	NA	NA	NA	NA	NA
NGO1169	NA	NA	NA	NA	NA	NA	NA	NA	No	NA	NA	NA	NA	NA	NA	NA	NA	NA	NA	NA	NA	NA	NA	NA	NA	NA	NA	NA	NA	NA	NA	NA	NA	NA	NA	NA
NGO1170	NA	NA	NA	NA	NA	NA	NA	NA	No	NA	NA	NA	NA	NA	NA	NA	NA	NA	NA	NA	NA	NA	NA	NA	NA	NA	NA	NA	NA	NA	NA	NA	NA	NA	NA	NA
NGO1173	-0.00933043	0.964234	No	1.61852	6.52e-23	Yes	-0.740859	NA	No	-0.81642	0.213689	No	-1.81012	6.45e-08	Yes	-0.470581	0.100545	No	0.125918	NA	No	-0.431556	NA	No	-0.47198	0.898071	No	-0.633865	NA	No	-1.00148	0.837696	No	0.323523	NA	No
NGO1176	0.375854	0.763349	No	-0.218684	0.820025	No	NA	NA	No	0.967302	NA	No	-1.21694	0.489062	No	0.688457	0.363678	No	0.219976	NA	No	-0.972374	NA	No	-0.233412	0.990669	No	0.729856	NA	No	-2.10684	0.967176	No	-2.36659	NA	No
NGO1177	-0.0938054	0.31804	No	0.149883	0.0575781	No	-1.84682	NA	No	-0.802413	0.122694	No	0.26075	0.759927	No	0.208154	0.367078	No	-0.357973	0.748313	No	-0.899277	0.216308	No	1.04597	0.61326	No	-0.0248469	0.999494	No	-1.55424	0.0806371	No	0.0892861	0.948042	No
NGO1178	-0.327982	0.0160163	No	-0.597273	7.14e-07	No	-0.939674	NA	No	-0.587695	0.403912	No	-1.26792	0.0241133	Yes	0.218242	0.639626	No	-0.253284	NA	No	-0.811409	NA	No	0.278557	0.985758	No	1.00114	0.999494	No	-0.0458569	0.993858	No	-0.957085	0.390924	No
NGO1182	-0.0924142	0.541148	No	0.297531	0.0121476	No	-0.57799	0.931168	No	-0.251587	0.516188	No	-0.290362	0.830531	No	-0.264123	0.287276	No	1.50928	NA	No	0.569584	NA	No	0.84953	0.0908186	No	-0.0871065	0.999494	No	-0.870632	0.18408	No	-1.20013	0.00858566	Yes
NGO1183	0.590559	9.5e-10	No	1.32024	1.94e-42	Yes	0.59419	0.931168	No	0.142124	0.547906	No	0.958623	0.116927	No	0.254316	0.225517	No	-0.322741	0.588322	No	-0.0413838	0.957176	No	-0.260076	0.806319	No	0.486471	0.999494	No	0.268192	0.944334	No	-0.557757	0.333175	No
NGO1185	-0.347571	0.155603	No	0.300243	0.199938	No	0.848229	NA	No	-0.032777	0.968198	No	-0.999811	0.145723	No	-0.308717	0.444375	No	0.711639	NA	No	0.48234	NA	No	0.178796	0.985758	No	-0.989764	0.999494	No	-0.0455792	0.993858	No	-0.0331963	0.985164	No
NGO1186	-0.211176	0.443833	No	-0.168927	0.475023	No	-0.00398873	NA	No	0.0782133	0.948419	No	0.68928	0.587674	No	-0.0169715	0.986233	No	-0.0560217	NA	No	-0.548063	NA	No	0.931245	0.890284	No	0.487138	NA	No	-0.177115	0.993858	No	-0.36462	NA	No
NGO1187	0.474127	0.001023	No	0.425661	0.00149737	No	0.165245	NA	No	0.209443	0.332305	No	-0.475621	0.307596	No	0.227613	0.688249	No	-1.08537	NA	No	-0.756973	NA	No	-0.39928	0.621871	No	0.379895	0.999494	No	-1.0192	0.360964	No	-1.34588	0.0507152	No
NGO1188	-0.19723	0.000464682	No	1.15533	8.1e-103	Yes	0.957854	0.898465	No	0.157973	0.737905	No	0.718481	0.214952	No	-0.162737	0.578938	No	0.773914	NA	No	0.729276	NA	No	0.239145	0.905565	No	-0.255668	0.999494	No	0.453981	0.810313	No	0.143596	0.87913	No
NGO1189	-0.0910948	0.72982	No	-3.40628	7.59e-121	Yes	2.07069	NA	No	-1.47256	4.35e-11	Yes	-2.09823	0.0055381	Yes	-1.1182	9.26e-12	Yes	0.856232	NA	No	-0.0405579	NA	No	0.218486	0.985758	No	-0.16974	0.999494	No	0.776672	0.812138	No	-0.396969	0.778433	No
NGO1190	0.9889	3.96e-11	No	0.451417	0.00110399	No	0.276862	NA	No	0.204269	0.350674	No	-0.450391	0.385899	No	0.948647	0.013006	No	-0.534491	NA	No	-1.38215	NA	No	-0.040107	0.990669	No	-0.436316	0.999494	No	-0.20192	0.993858	No	-0.990824	0.196121	No
NGO1191	0.879355	0.00710699	No	1.50522	4.56e-06	Yes	-0.343658	NA	No	-0.176289	0.657779	No	-0.859343	0.128534	No	1.58786	0.00109161	Yes	0.471566	NA	No	-0.386049	NA	No	0.634879	0.621871	No	0.111711	0.999494	No	0.00903242	0.995297	No	0.0344146	0.97684	No
NGO1192	0.0876692	0.783084	No	-0.213804	0.374709	No	-1.9298	NA	No	0.0499481	0.906011	No	-0.0158952	0.991901	No	-0.283071	0.596179	No	-0.142703	NA	No	-0.229238	NA	No	-0.760729	0.128723	No	0.283233	0.999494	No	-0.0662933	0.993858	No	-1.28688	0.0607209	No
NGO1193	0.169132	0.368836	No	0.183653	0.24994	No	-1.01672	NA	No	-0.0886442	0.771588	No	1.35353	0.0282669	Yes	-0.129645	0.754964	No	-0.325432	0.775069	No	-0.516824	NA	No	-0.791029	0.0896337	No	-0.340283	0.999494	No	0.0488773	0.993858	No	0.214267	0.846066	No
NGO1194	0.2318	0.336088	No	-0.438024	0.0165308	No	-0.0725006	NA	No	0.0391081	0.915719	No	1.14896	0.0457064	Yes	-0.851047	8.37e-05	No	-0.551398	0.378302	No	-0.778414	0.139483	No	0.176	0.985758	No	0.402688	0.999494	No	-0.0638733	0.993858	No	-0.336592	0.70457	No
NGO1195	0.741252	0.0580122	No	-2.44106	8.69e-25	Yes	0.95867	NA	No	0.0934513	0.838887	No	0.911371	0.141874	No	-0.488173	0.0469026	No	-3.01921	NA	No	-2.88063	NA	No	-0.45366	0.949928	No	0.364842	0.999494	No	-0.228793	0.993858	No	-0.00444176	0.997226	No
NGO1196	0.59151	0.000306081	No	0.442883	0.00398065	No	0.883746	NA	No	0.194382	0.399613	No	-0.0507299	0.949572	No	0.580143	0.053289	No	0.120189	0.897577	No	0.26754	0.705209	No	0.244159	0.913463	No	-0.606983	0.999494	No	-0.382964	0.929274	No	-0.400951	0.670236	No
NGO1197	0.349776	0.0106305	No	-1.47301	2.27e-36	Yes	1.05506	0.898465	No	0.303431	0.403307	No	-1.26254	0.588374	No	NA	NA	NA	0.415538	0.612551	No	0.436149	0.564885	No	0.776133	0.905565	No	0.191355	0.999494	No	-0.525343	0.91927	No	1.22768	0.24186	No
NGO1198	0.436974	0.000639552	No	-0.551781	4.88e-07	No	0.0738316	0.979252	No	-0.120933	0.663287	No	-0.268004	0.616135	No	0.241002	0.45147	No	0.428806	0.550623	No	0.315645	0.658538	No	-0.116389	0.985758	No	-0.17217	0.999494	No	-0.315016	0.953641	No	-0.393206	0.687047	No
NGO1199	0.419119	0.0197379	No	-1.0254	1.28e-12	Yes	0.386973	0.939324	No	0.32884	0.241827	No	-0.146539	0.783301	No	0.194435	0.550538	No	0.403812	0.600655	No	-0.125685	0.874589	No	-0.0387102	0.990669	No	-0.379259	0.999494	No	0.0477442	0.993858	No	0.684772	0.357363	No
NGO1200	0.909863	NA	No	0.911644	0.839529	No	NA	NA	No	2.33229	NA	No	2.29831	0.296159	No	-0.0380405	NA	No	-1.86547	NA	No	-2.4485	NA	No	0.998235	0.985535	No	-0.194016	NA	No	2.09732	0.958688	No	3.30587	NA	No
NGO1201	0.0519989	0.872501	No	2.60926	1.22e-14	Yes	0.153646	NA	No	0.0589775	0.981755	No	-1.3675	0.0500659	No	0.27498	0.692698	No	1.31887	NA	No	1.25975	NA	No	1.98536	0.795874	No	0.221203	NA	No	-1.40817	0.958688	No	0.615269	NA	No
NGO1203	-0.0645674	0.556541	No	0.501878	8.72e-09	No	-0.872443	0.898465	No	-0.888232	2.69e-08	No	0.976671	0.0390568	No	0.213361	0.331447	No	-0.961065	0.0505591	No	-0.950931	0.0411265	No	-0.0268422	0.993905	No	-0.0481247	0.999494	No	-0.44125	0.791376	No	-0.841573	0.136092	No
NGO1204	-0.0206218	0.881066	No	0.606448	1.36e-09	No	-1.58639	0.898465	No	-0.650246	0.000343828	No	0.731544	0.050776	No	0.135428	0.591619	No	-1.01923	0.368177	No	-1.42064	0.13046	No	-0.13471	0.985758	No	0.0624058	0.999494	No	0.156446	0.993858	No	-0.508924	0.45111	No
NGO1205	0.752737	7.76e-05	No	-0.920892	2.71e-10	No	-1.10335	0.898465	No	0.680905	0.0010645	No	2.2043	0.0379228	Yes	0.0729679	0.889626	No	0.935846	0.452575	No	-0.621606	NA	No	-0.555174	0.696736	No	0.0726249	0.999494	No	0.929877	0.193521	No	-0.18447	0.814147	No
NGO1206	-0.156366	0.0669286	No	0.117013	0.136063	No	0.806193	0.898465	No	-0.267881	0.191592	No	-0.863352	0.00799519	No	-0.397311	0.0483245	No	0.363147	0.511385	No	0.704482	0.0970396	No	0.198696	0.985758	No	-0.287036	0.999494	No	-0.216531	0.9711	No	1.02601	0.113702	No
NGO1207	0.213302	0.0945098	No	-0.722207	4.61e-12	No	0.577607	0.931168	No	0.41704	0.00610043	No	0.585407	0.254237	No	0.140871	0.55964	No	0.107671	0.898087	No	-0.183301	0.778122	No	-0.188562	0.985758	No	0.263206	0.999494	No	0.6786	0.66967	No	-0.359933	0.693852	No
NGO1208	0.389971	0.0269173	No	-2.33667	4.58e-86	Yes	1.13622	NA	No	0.849899	0.000134658	No	1.15939	0.0173935	Yes	NA	NA	NA	0.0107149	0.994164	No	-0.24067	0.7844	No	NA	NA	NA	NA	NA	NA	NA	NA	NA	NA	NA	NA
NGO1209	0.132983	0.34274	No	-2.37401	6.45e-123	Yes	1.37027	0.898465	No	0.270059	0.428483	No	0.516629	0.281977	No	NA	NA	NA	0.325965	0.642868	No	0.345123	0.585237	No	-0.413993	0.985758	No	0.729942	NA	No	-0.594068	0.993858	No	-0.797749	NA	No
NGO1211	-1.46929	NA	No	0.0749174	0.96775	No	0.0411138	NA	No	2.40468	NA	No	-0.756228	0.725601	No	-0.0892177	NA	No	0.3958	NA	No	0.724259	NA	No	-0.413993	0.985758	No	2.8385	NA	No	1.51454	0.993858	No	1.31086	NA	No
NGO1212	-0.174932	0.0100926	No	-1.25662	7.15e-106	Yes	1.61835	0.898465	No	0.149872	0.555369	No	0.0220971	0.973531	No	-0.168755	0.413393	No	-0.0736558	0.931101	No	0.112956	0.885762	No	-0.334441	0.898071	No	-0.0907911	0.999494	No	0.24003	0.946857	No	-0.0514632	0.952382	No
NGO1213	0.0650332	0.578815	No	0.48096	2.64e-07	No	0.466312	0.939324	No	0.0098733	0.982616	No	0.171778	0.800318	No	-0.784793	2.48e-06	No	-0.311245	0.751729	No	-0.103761	0.917866	No	0.0861365	0.985758	No	-0.485576	0.999494	No	0.00670876	0.996125	No	0.840896	0.266117	No
NGO1214	0.0903177	0.498156	No	0.1713	0.113225	No	0.180144	0.960975	No	0.142591	0.618273	No	-0.119558	0.84312	No	0.287775	0.138329	No	-0.160544	0.751729	No	0.00803475	0.987196	No	0.153343	0.898071	No	-0.305529	0.999494	No	-0.358426	0.80371	No	-0.706332	0.138501	No
NGO1215	0.123249	0.409858	No	-2.61707	1.33e-153	Yes	-2.6177	0.314266	No	1.94253	7.68e-35	Yes	1.37098	0.00142853	Yes	2.39126	3.83e-43	Yes	-1.15518	0.115561	No	-0.524958	0.564885	No	0.0965895	0.990669	No	-0.20808	0.999494	No	2.03016	0.00588753	Yes	0.95333	0.247845	No
NGO1216	0.206637	0.383926	No	-1.7878	2.81e-30	Yes	1.40994	NA	No	0.109316	0.827404	No	0.207053	0.732032	No	0.728027	0.0299278	No	-0.219606	0.823346	No	0.379843	0.644176	No	-0.0607426	0.985758	No	-0.212017	0.999494	No	0.0063829	0.996402	No	0.495634	0.605549	No
NGO1217	0.456024	0.000610295	No	-1.04448	1.13e-23	Yes	0.457627	0.939324	No	0.300991	0.107735	No	0.870363	0.00223217	No	0.512905	0.00430437	No	-0.726599	0.371034	No	-0.316545	0.730878	No	0.100637	0.985758	No	-0.108504	0.999494	No	0.268026	0.946857	No	0.0862012	0.929883	No
NGO1218	0.209103	0.0154724	No	-0.753067	1.63e-26	No	0.218127	0.955583	No	0.133097	0.533448	No	0.428328	0.0890272	No	0.183027	0.373685	No	-0.167136	0.799399	No	0.051459	0.943574	No	-0.214072	0.931321	No	0.258138	0.999494	No	0.557652	0.591601	No	0.0779698	0.929883	No
NGO1219	0.0720014	0.567437	No	0.531755	1.15e-07	No	0.566669	0.931877	No	-0.0934024	0.742336	No	0.200109	0.679938	No	0.284197	0.242849	No	0.0269892	0.988684	No	-0.277305	0.730878	No	0.419189	0.803152	No	-0.0872939	0.999494	No	-0.209186	0.964808	No	-0.604865	0.319098	No
NGO1220	0.128525	0.283452	No	0.788302	3.84e-15	No	1.4486	NA	No	-0.543209	0.135827	No	-0.136948	0.867981	No	0.27073	0.426732	No	-0.685538	NA	No	-2.38322	NA	No	0.160987	0.985758	No	-0.627557	0.999494	No	-0.249963	0.984781	No	0.48638	0.648541	No
NGO1221	0.137848	0.196251	No	0.421511	2.7e-06	No	0.503552	0.939324	No	-0.579987	0.0079298	No	-0.541011	0.250093	No	-0.230498	0.300994	No	0.381819	0.716613	No	-0.391067	NA	No	0.464167	0.205176	No	-0.367767	0.999494	No	-0.226138	0.953434	No	-0.00296381	0.997226	No
NGO1222	0.239275	0.0456114	No	0.317055	0.00317256	No	-0.1024	0.975631	No	-1.18839	6.37e-10	Yes	0.364328	0.424928	No	-0.592487	0.000779094	No	0.925251	NA	No	0.609476	NA	No	-0.307342	0.803152	No	-0.531653	0.999494	No	-0.203962	0.977855	No	-0.950973	0.112566	No
NGO1223	0.0977951	0.542721	No	0.544261	2.66e-05	No	1.16375	NA	No	0.0366437	0.918811	No	0.158001	0.865251	No	0.905919	4.69e-05	No	-0.00994652	NA	No	-0.366319	NA	No	-0.629873	0.842894	No	-0.176047	0.999494	No	0.137451	0.993858	No	-0.12661	0.923318	No
NGO1224	0.047437	0.791393	No	0.526309	0.000160564	No	0.834001	0.898465	No	0.0137	0.981851	No	-0.174386	0.864371	No	0.747611	0.00091923	No	0.588933	NA	No	0.210486	NA	No	-0.160946	0.985758	No	-0.0822334	0.999494	No	0.25645	0.971034	No	-0.232489	0.82777	No
NGO1225	0.0553346	0.516284	No	-1.35794	4.25e-101	Yes	0.0482008	0.987517	No	-0.0351919	0.91889	No	-0.0157249	0.974117	No	0.397795	0.0130988	No	-0.420697	0.517293	No	-0.234032	0.717278	No	-0.0285595	0.990669	No	-0.206002	0.999494	No	-0.787992	0.157951	No	-1.53732	3.72e-05	Yes
NGO1226	0.393197	8.3e-05	No	0.223046	0.0178325	No	0.839776	0.898465	No	-0.272966	0.213689	No	-0.245439	0.774192	No	0.120529	0.763161	No	0.261647	0.836024	No	0.932289	0.258403	No	-0.090084	0.985758	No	-0.525429	0.999494	No	-0.245971	0.984781	No	0.301143	0.794947	No
NGO1227	0.151969	0.0103738	No	-0.739476	3.62e-49	No	0.613243	0.929922	No	-0.165759	0.48301	No	0.304639	0.352569	No	-0.0773554	0.73924	No	-0.205347	0.811517	No	0.188986	0.7844	No	-0.0467788	0.985758	No	0.0328263	0.999494	No	0.00550713	0.995297	No	-0.276422	0.649118	No
NGO1228	0.0566696	0.679689	No	-0.330178	0.000772431	No	0.230516	0.955094	No	0.0192921	0.967086	No	-0.492546	0.323837	No	0.231789	0.37525	No	0.303643	0.653367	No	0.369428	0.536661	No	-0.0220303	0.990669	No	-0.173219	0.999494	No	0.0970714	0.993858	No	-0.00250036	0.997226	No
NGO1229	0.32316	0.13348	No	-0.997762	2.14e-10	No	1.26839	NA	No	0.0117535	0.985336	No	-0.609677	0.143008	No	0.761994	0.000264705	No	0.353761	0.612551	No	0.658929	0.201287	No	0.157419	0.94894	No	-0.262483	0.999494	No	-0.832235	0.513464	No	0.537832	0.570242	No
NGO1231	-0.60823	2.85e-20	No	-0.364255	2.54e-08	No	1.26839	0.898465	No	-0.376022	0.0775228	No	0.503325	0.493823	No	-1.21213	4.63e-22	Yes	-0.6036	0.141583	No	-0.226541	0.650839	No	0.0399209	0.985758	No	-0.0872715	0.999494	No	0.045886	0.993858	No	0.0146752	0.979967	No
NGO1232	-0.548665	6.26e-09	No	-1.6709	3.83e-89	Yes	1.30338	0.898465	No	0.186671	0.34268	No	0.740887	0.00441537	No	-0.835157	2.97e-06	No	0.0765047	0.944855	No	0.186574	0.823578	No	-0.204457	0.955575	No	0.277248	0.999494	No	0.680667	0.585845	No	1.0938	0.0726908	No
NGO1233	-0.073967	0.557958	No	-1.95397	1.22e-104	Yes	0.463798	0.939324	No	0.126148	0.669937	No	0.913055	0.0383474	No	-0.23492	0.180504	No	-0.553475	0.484704	No	0.0513101	0.966055	No	-0.227347	0.949769	No	-0.137439	0.999494	No	-0.523504	0.637443	No	0.218996	0.765029	No
NGO1234	-0.14243	0.271	No	-0.453927	1.43e-05	No	-1.53159	0.898465	No	0.0854873	0.780877	No	1.19192	0.00684256	Yes	-0.139037	0.675438	No	-1.00491	0.0174501	Yes	-0.894094	0.0333997	No	-0.0626931	0.985758	No	0.246297	0.999494	No	0.0206021	0.993858	No	0.326211	0.60527	No
NGO1235	-0.0975142	0.64833	No	0.0180672	0.922261	No	-2.05681	0.655072	No	-0.0282132	0.943565	No	1.19989	0.0122384	Yes	-0.785047	1.33e-05	No	-0.697723	0.180929	No	0.0287742	0.976474	No	0.0322303	0.99393	No	-0.560315	0.999494	No	-0.374545	0.905585	No	0.289018	0.744704	No
NGO1236	-0.0614791	0.630321	No	-0.0474704	0.652309	No	-1.37703	0.898465	No	0.00863752	0.988377	No	1.20246	0.00192569	Yes	-0.475267	0.00772974	No	-0.687391	0.156628	No	0.212168	0.717211	No	-0.450561	0.395537	No	0.128888	0.999494	No	-0.0435153	0.993858	No	0.255312	0.669018	No
NGO1237	0.0538774	0.517115	No	-0.455328	3.07e-13	No	-0.95282	0.898465	No	0.107588	0.834916	No	0.00710755	0.992628	No	-0.325076	0.154664	No	-0.574125	0.377596	No	-0.193701	0.786211	No	0.0203397	0.99393	No	-0.166598	0.999494	No	-0.406646	0.766483	No	0.352181	0.567867	No
NGO1238	-0.258856	0.113921	No	0.206603	0.171355	No	-0.765152	0.904746	No	-0.043634	0.950953	No	1.33233	8.31e-05	Yes	-0.370599	0.076334	No	-0.502287	0.386336	No	-0.387815	0.533515	No	-0.0640373	0.985758	No	0.212144	0.999494	No	-0.166444	0.970907	No	0.283438	0.644815	No
NGO1239	0.0764631	0.425148	No	0.643709	6.04e-17	No	-0.104805	0.975631	No	0.0688088	0.825624	No	1.44845	0.00135161	Yes	-0.663942	0.000487996	No	-0.345592	0.408339	No	-0.402266	0.283345	No	-0.344078	0.860466	No	0.354251	0.999494	No	-0.137156	0.993858	No	-0.0399536	0.963754	No
NGO1240	0.285088	0.00546437	No	0.859469	9.89e-19	No	0.280337	0.950704	No	0.0245205	0.938884	No	1.45122	0.00124329	Yes	-0.545871	0.00183664	No	-0.149655	0.851255	No	-0.35743	0.558624	No	-0.416017	0.884402	No	0.0961433	0.999494	No	-0.309557	0.9359	No	0.098857	0.921002	No
NGO1241	0.323001	0.00989736	No	0.199919	0.0856097	No	0.416088	0.939324	No	-0.133381	0.64512	No	0.912331	0.050582	No	-0.262625	0.252874	No	-0.350862	0.644793	No	-0.284143	0.668481	No	-0.443264	0.905565	No	0.0533635	0.999494	No	-0.613388	0.70973	No	0.0314407	0.975772	No
NGO1242	0.368764	0.00118008	No	-0.523185	2.11e-07	No	0.644181	0.929922	No	-0.0176923	0.959639	No	0.9118	0.000959292	No	-0.645034	0.000954531	No	-0.556006	0.317614	No	-0.408613	0.485108	No	-0.469156	0.858153	No	0.641116	0.999494	No	-0.462751	0.793708	No	-0.386245	0.60527	No
NGO1243	0.56475	7.21e-06	No	0.457515	0.000118362	No	0.580308	0.931168	No	-0.56324	0.00207251	No	0.00815185	0.993406	No	-0.229342	0.54787	No	-0.553684	0.396436	No	-0.222721	0.761166	No	-0.148301	0.981345	No	-0.0123218	0.999494	No	-0.19961	0.968536	No	0.220466	0.77908	No
NGO1244	0.281171	0.175297	No	-0.982243	1.67e-10	No	0.344368	NA	No	-1.87702	2.95e-12	Yes	-0.857214	0.303876	No	-2.44186	1.95e-17	Yes	-0.0661417	NA	No	-0.418779	NA	No	0.755751	0.905565	No	0.409198	NA	No	0.258067	0.993858	No	-0.795312	NA	No
NGO1245	0.0928415	0.681709	No	-1.19282	2.07e-16	Yes	0.989723	NA	No	-1.88311	2.15e-14	Yes	-1.05462	0.101686	No	-2.01944	7.13e-18	Yes	1.69488	0.0156838	Yes	1.10327	0.13046	No	0.162617	0.985758	No	-0.597179	0.999494	No	-0.0154853	0.995297	No	-0.775232	0.496361	No
NGO1246	-0.352492	1.56e-08	No	0.0153994	0.824332	No	-0.065104	0.983752	No	0.631334	0.0854518	No	-0.321376	0.606745	No	-0.556999	0.00436165	No	0.701952	0.573339	No	0.779557	0.488498	No	-0.274258	0.985535	No	0.182855	0.999494	No	0.74629	0.585177	No	1.79794	0.0030127	Yes
NGO1247	-0.316284	1.19e-06	No	1.76249	1.07e-143	Yes	-2.65857	0.30001	No	0.493422	0.0062665	No	1.12574	0.0200233	Yes	0.205062	0.543832	No	0.488947	NA	No	0.78739	NA	No	0.807927	0.898071	No	0.128681	0.999494	No	0.398161	0.949043	No	3.87663	0.000122641	Yes
NGO1248	0.342852	0.19698	No	0.515998	0.0259927	No	-0.0463525	NA	No	0.616977	0.350674	No	0.212764	0.782937	No	0.57448	0.293062	No	-0.37899	NA	No	-0.0604722	NA	No	0.183486	0.985758	No	1.36449	NA	No	-0.961921	0.946857	No	0.838672	NA	No
NGO1249	0.273722	0.221901	No	0.517967	0.00649301	No	0.172136	0.960975	No	-0.703863	0.00387067	No	0.909082	0.020404	No	1.4709	5.6e-10	Yes	-0.203819	0.853235	No	0.0636918	0.957176	No	-0.143476	0.985535	No	0.221291	0.999494	No	-0.393548	0.9359	No	0.9965	0.27135	No
NGO1251	0.166311	0.0210712	No	1.77751	9.32e-170	Yes	-0.247296	0.95447	No	-0.124672	0.609035	No	-1.88997	8.06e-08	Yes	-0.141028	0.531864	No	-0.0425949	0.972767	No	0.136359	0.869285	No	0.156934	0.985758	No	-0.445024	0.999494	No	-0.219702	0.968536	No	-0.192647	0.82777	No
NGO1252	-0.058154	0.754767	No	0.483359	0.000487098	No	0.967169	NA	No	-0.146118	0.658776	No	-0.491958	0.236933	No	-0.0174601	0.956438	No	0.785466	NA	No	1.46965	NA	No	-0.57257	0.21604	No	0.455229	0.999494	No	0.241648	0.968536	No	0.0576529	0.959298	No
NGO1253	-0.319404	0.0342217	No	-1.40672	5.98e-27	Yes	-0.271637	0.952382	No	0.14204	0.638827	No	0.364949	0.374313	No	-0.134068	0.600676	No	-0.148356	0.859042	No	0.405836	0.510709	No	0.147515	0.985758	No	-0.187069	0.999494	No	-0.0989863	0.993858	No	0.371632	0.647578	No
NGO1254	0.172862	0.00703446	No	-0.590091	5.84e-26	No	0.270241	0.952382	No	0.0370789	0.915823	No	0.345693	0.390676	No	-0.0549129	0.836698	No	0.0722357	0.909091	No	0.0870623	0.866227	No	-0.378319	0.860466	No	0.242585	0.999494	No	0.5962	0.57051	No	-0.0479409	0.956271	No
NGO1256	-0.183093	0.672924	No	0.789604	0.0312629	No	0.123487	NA	No	0.201373	0.906813	No	-1.56227	0.28706	No	1.55914	0.138175	No	1.31227	NA	No	2.2168	NA	No	0.279299	0.985758	No	-0.483542	NA	No	0.481096	0.984069	No	1.51909	NA	No
NGO1257	-0.672968	0.0104055	No	-0.818974	0.0005208	No	0.93449	NA	No	-0.446125	0.828324	No	1.632	0.0429101	Yes	-0.605541	0.16096	No	-2.38345	NA	No	-2.23595	NA	No	-0.0332006	0.99393	No	0.0269951	NA	No	0.0862328	0.993858	No	3.52259	NA	No
NGO1258	-0.551821	2.11e-06	No	-1.80835	4.01e-66	Yes	-0.592004	0.931168	No	0.242892	0.355748	No	1.31307	0.00549405	Yes	-0.819467	3.76e-06	No	-0.78506	0.261557	No	-0.0739489	0.945361	No	0.542629	0.0419457	No	-0.00177518	0.999494	No	-0.294941	0.919549	No	1.46036	0.00427028	Yes
NGO1259	-0.357653	1.57e-05	No	-0.410072	1.41e-07	No	-0.743288	0.908675	No	0.43244	0.0239357	No	1.62829	0.000205346	Yes	-0.467376	0.00177035	No	-0.302571	0.701051	No	-0.14727	0.833158	No	0.155307	0.905565	No	-0.543314	0.999494	No	0.315166	0.918216	No	1.70768	0.00103702	Yes
NGO1260	0.627842	0.00295909	No	-1.68772	5.02e-28	Yes	0.772569	NA	No	0.583067	0.0215276	No	0.474669	0.565547	No	-0.135015	0.740865	No	0.219004	0.843266	No	0.379056	0.660547	No	-0.396407	0.641538	No	0.354624	0.999494	No	0.57268	0.763808	No	1.31121	0.0550819	No
NGO1261	1.23546	0.138826	No	-4.318	7.44e-31	Yes	0.525331	NA	No	0.542269	0.0410112	No	-0.106802	0.924195	No	0.200317	0.71704	No	-0.0628161	NA	No	0.130816	NA	No	-0.66268	0.860339	No	0.22379	NA	No	0.636931	0.953641	No	2.53315	NA	No
NGO1262	NA	NA	NA	NA	NA	NA	NA	NA	No	NA	NA	NA	NA	NA	NA	NA	NA	NA	1.71734	NA	No	1.87579	NA	No	NA	NA	NA	NA	NA	NA	NA	NA	NA	NA	NA	NA
NGO1263	NA	NA	NA	NA	NA	NA	NA	NA	No	NA	NA	NA	NA	NA	NA	NA	NA	NA	NA	NA	NA	NA	NA	NA	NA	NA	NA	NA	NA	NA	NA	NA	NA	NA	NA	NA
NGO1264	NA	NA	NA	NA	NA	NA	NA	NA	No	NA	NA	NA	NA	NA	NA	NA	NA	NA	NA	NA	NA	NA	NA	NA	NA	NA	NA	NA	NA	NA	NA	NA	NA	NA	NA	NA
NGO1265	NA	NA	NA	NA	NA	NA	NA	NA	No	NA	NA	NA	NA	NA	NA	NA	NA	NA	NA	NA	NA	NA	NA	NA	NA	NA	NA	NA	NA	NA	NA	NA	NA	NA	NA	NA
NGO1266	NA	NA	NA	NA	NA	NA	NA	NA	No	NA	NA	NA	NA	NA	NA	NA	NA	NA	NA	NA	NA	NA	NA	NA	NA	NA	NA	NA	NA	NA	NA	NA	NA	NA	NA	NA
NGO1267	NA	NA	NA	NA	NA	NA	NA	NA	No	NA	NA	NA	NA	NA	NA	NA	NA	NA	NA	NA	NA	NA	NA	NA	NA	NA	NA	NA	NA	NA	NA	NA	NA	NA	NA	NA
NGO1268	NA	NA	NA	NA	NA	NA	NA	NA	No	NA	NA	NA	NA	NA	NA	NA	NA	NA	NA	NA	NA	NA	NA	NA	NA	NA	NA	NA	NA	NA	NA	NA	NA	NA	NA	NA
NGO1269	NA	NA	NA	NA	NA	NA	NA	NA	No	NA	NA	NA	NA	NA	NA	NA	NA	NA	NA	NA	NA	NA	NA	NA	NA	NA	NA	NA	NA	NA	NA	NA	NA	NA	NA	NA
NGO1270	NA	NA	NA	NA	NA	NA	NA	NA	No	NA	NA	NA	NA	NA	NA	NA	NA	NA	NA	NA	NA	NA	NA	NA	NA	NA	NA	NA	NA	NA	NA	NA	NA	NA	NA	NA
NGO1273	0.302509	0.0851508	No	-0.00798006	0.961911	No	-0.0925294	NA	No	-0.0842765	0.825956	No	-0.400012	0.551526	No	0.449815	0.197811	No	-0.394561	0.751729	No	-0.210134	NA	No	0.246312	0.961637	No	0.0726282	0.999494	No	-0.647195	0.848981	No	-1.12991	0.261355	No
NGO1274	0.476968	0.00640869	No	1.55153	2.35e-17	Yes	0.512819	NA	No	-0.341108	0.0886834	No	0.603113	0.403489	No	-0.482251	0.0464705	No	0.00613427	0.994164	No	-0.323739	0.681409	No	0.00766997	0.996276	No	-0.0739773	0.999494	No	0.267997	0.977855	No	-0.92447	0.269446	No
NGO1275	-0.421105	0.00212397	No	-1.73825	9.84e-53	Yes	0.446805	0.939324	No	-0.245133	0.398223	No	0.800732	0.276891	No	-0.45454	0.0321742	No	1.04396	0.111084	No	1.19396	0.0411265	Yes	0.218908	0.985758	No	2.90372	0.000363692	Yes	1.03428	0.318998	No	2.56257	0.000100685	Yes
NGO1276	0.0781216	0.832329	No	-1.74649	1.82e-15	Yes	0.0729876	0.979252	No	3.36308	2.63e-36	Yes	2.19094	0.000470294	Yes	-0.235154	0.24664	No	0.206313	NA	No	-0.1784	NA	No	0.599459	0.882129	No	2.03207	0.0184257	Yes	4.54482	2.07e-13	Yes	3.07609	6.48e-08	Yes
NGO1277	0.0446186	0.855999	No	0.892186	5.65e-06	No	-0.686538	NA	No	1.06367	3.49e-12	Yes	1.4226	0.027927	Yes	-0.461031	0.0568512	No	-0.436033	NA	No	-0.331979	NA	No	0.671876	0.860339	No	1.6008	0.628335	No	2.03165	0.0295101	Yes	1.99096	0.0177235	Yes
NGO1277a	-0.156717	0.311459	No	0.649263	2.59e-07	No	-0.466387	0.939324	No	0.043448	0.940535	No	0.110985	0.945586	No	0.465981	0.534983	No	-0.108657	0.869545	No	0.51719	0.208889	No	0.276736	0.905565	No	1.30469	0.0992967	No	0.622319	0.488733	No	0.561192	0.304717	No
NGO1279	0.645229	2.02e-14	No	-0.118237	0.144326	No	-1.14267	0.898465	No	0.0273837	0.959639	No	0.127448	0.825521	No	0.154794	0.615945	No	0.163969	0.879951	No	0.471933	0.570832	No	-0.309856	0.440418	No	-0.58373	0.999494	No	-0.190306	0.964545	No	0.203451	0.778202	No
NGO1282	-0.0773987	0.660369	No	0.911802	1.03e-10	No	0.20425	NA	No	-0.00482015	0.995304	No	-0.660198	0.306029	No	-0.0475913	0.961991	No	-0.0890763	NA	No	0.157739	NA	No	0.359992	0.949928	No	0.138769	0.999494	No	-0.684193	0.686856	No	-1.15324	0.108973	No
NGO1283	-0.0256084	0.806614	No	-0.371564	8.98e-07	No	-1.53329	0.898465	No	0.0846115	0.768883	No	0.425967	0.456445	No	0.239567	0.238403	No	-0.240309	0.751729	No	0.0314048	0.976474	No	-0.0892253	0.93977	No	0.161793	0.999494	No	0.0734567	0.993858	No	-0.412719	0.406185	No
NGO1284	0.0303535	0.79813	No	0.716861	1.77e-15	No	-0.478408	NA	No	0.513769	0.0389989	No	0.0746176	0.904782	No	0.407909	0.0757608	No	0.732486	NA	No	0.418247	NA	No	-0.281232	0.985758	No	0.372826	0.999494	No	0.916799	0.621819	No	-0.135386	0.92487	No
NGO1285	0.326067	4.89e-06	No	0.922247	4.55e-42	No	0.86728	0.898465	No	0.679668	1.44e-06	No	0.579451	0.335497	No	0.0420841	0.885419	No	0.931242	0.0367044	No	0.654019	0.156452	No	-0.416146	0.931965	No	0.214102	0.999494	No	1.16503	0.182924	No	0.450843	0.593254	No
NGO1286	0.408607	1.6e-09	No	0.692536	2.5e-26	No	0.627167	0.929922	No	0.564557	0.000111064	No	0.38078	0.578171	No	0.0689249	0.750574	No	0.866215	0.103108	No	0.529107	0.365539	No	-0.37782	0.905565	No	-0.0359967	0.999494	No	0.83256	0.355661	No	0.573675	0.387223	No
NGO1287	0.154516	0.315664	No	0.487468	0.000198701	No	0.88212	NA	No	-0.5998	0.000286006	No	0.349325	0.500815	No	-1.74646	1.66e-24	Yes	-0.579482	NA	No	-1.04694	NA	No	0.755032	0.308551	No	-0.356062	0.999494	No	-0.683565	0.671803	No	-0.740526	0.357363	No
NGO1288	0.00451998	0.97048	No	0.323488	0.000472581	No	-0.642331	NA	No	0.0226537	0.965162	No	-0.249878	0.626412	No	0.160406	0.621232	No	0.83656	NA	No	0.36304	NA	No	-0.0288431	0.993905	No	-0.221895	0.999494	No	-0.125636	0.993858	No	-0.402038	0.662391	No
NGO1289	2.03102	9.13e-71	Yes	2.79166	9.4e-102	Yes	0.451138	0.939324	No	-0.229602	0.654339	No	-1.04937	0.0542836	No	2.79113	6.12e-13	Yes	-0.250602	0.846486	No	-0.26351	0.787662	No	-0.220436	0.985535	No	0.609676	0.999494	No	-0.378853	0.89205	No	-1.55011	0.00370533	Yes
NGO1290	0.198642	0.236318	No	1.66067	7.46e-25	Yes	0.71147	NA	No	-0.24655	0.611702	No	0.140746	0.887787	No	-0.521419	0.0287933	No	0.188724	0.884195	No	-0.0100382	0.994391	No	-0.357518	0.921552	No	-0.392425	0.999494	No	-0.807106	0.812138	No	-0.945342	0.467877	No
NGO1291	-0.0768636	0.354868	No	-1.66265	4.48e-162	Yes	-0.35083	0.939324	No	-0.0622554	0.838887	No	-0.212794	0.738971	No	0.0519468	0.870166	No	0.144609	0.853235	No	0.187084	0.761705	No	0.511286	0.860339	No	-0.865167	0.999494	No	0.616718	0.617386	No	0.942629	0.113263	No
NGO1292	0.304749	0.0112985	No	0.815475	6.82e-13	No	-0.352463	NA	No	0.0181223	0.981755	No	0.393723	0.482851	No	-0.0852895	0.847326	No	1.17389	NA	No	0.420326	NA	No	0.24197	0.951091	No	0.016134	0.999494	No	-0.529429	0.766483	No	-0.38856	0.628113	No
NGO1294	-0.658603	0.00110468	No	-0.956315	2.17e-07	No	-1.37476	NA	No	-0.649716	0.000512941	No	-1.56271	0.00223217	Yes	-0.372546	0.105254	No	1.31309	0.00798431	Yes	0.963366	0.0516973	No	1.04508	0.018011	Yes	-0.185986	0.999494	No	-0.495933	0.783352	No	-0.186553	0.844082	No
NGO1295	0.45621	2.91e-08	No	1.71706	1.49e-106	Yes	-0.193934	0.960975	No	0.210494	0.358495	No	-0.0285097	0.973531	No	0.0170213	0.970297	No	1.35182	0.0510689	No	1.11417	0.114285	No	-0.160482	0.985758	No	0.523988	0.999494	No	0.599933	0.591601	No	-0.355698	0.60527	No
NGO1297	-0.13749	0.161475	No	0.305036	0.000372414	No	-0.535767	0.939324	No	0.0452222	0.911622	No	-0.227817	0.725601	No	0.268913	0.167989	No	0.272781	0.713901	No	-0.0835723	0.912716	No	-0.20201	0.656688	No	0.0375494	0.999494	No	0.343494	0.783352	No	-0.548749	0.219514	No
NGO1298	-0.149154	0.145958	No	0.244222	0.00684011	No	-0.378875	0.939324	No	0.356242	0.283323	No	-0.426474	0.528008	No	0.285521	0.252874	No	-0.1189	0.909091	No	-0.188369	0.81485	No	0.18834	0.915578	No	-0.050784	0.999494	No	0.00326932	0.997037	No	-0.667934	0.272778	No
NGO1299	0.254137	0.0143332	No	0.539614	8.31e-09	No	-1.25866	0.898465	No	0.0190835	0.965162	No	0.340123	0.482185	No	-0.0652617	0.875595	No	0.551559	0.614827	No	0.696948	0.455276	No	-0.088872	0.985758	No	0.401873	0.999494	No	-0.054212	0.993858	No	-0.397645	0.615573	No
NGO1300	-0.0313865	0.764115	No	0.0189896	0.827098	No	-0.911187	0.898465	No	0.0222458	0.963539	No	0.0349334	0.944888	No	-0.116189	0.696556	No	0.0743856	0.988874	No	-0.251974	0.932252	No	0.489677	0.867237	No	-0.114656	0.999494	No	-0.406119	0.84324	No	0.315026	0.687047	No
NGO1301	0.110073	0.842569	No	1.54662	0.00267448	Yes	-0.00842511	NA	No	-1.51783	NA	No	0.32401	0.883122	No	0.587134	0.543472	No	0.209071	NA	No	0.392405	NA	No	-1.47462	0.908451	No	-1.71288	NA	No	-2.01098	0.949043	No	-2.32795	NA	No
NGO1302	-0.685912	0.112962	No	0.493093	0.275727	No	0.461534	NA	No	-0.908092	0.19927	No	-3.43738	0.366949	No	-0.266264	NA	No	1.14638	NA	No	0.759743	NA	No	0.602509	0.985758	No	0.426141	NA	No	0.740989	0.988536	No	-1.25314	NA	No
NGO1304	NA	NA	NA	NA	NA	NA	NA	NA	No	NA	NA	NA	NA	NA	NA	NA	NA	NA	NA	NA	NA	NA	NA	NA	NA	NA	NA	NA	NA	NA	NA	NA	NA	NA	NA	NA
NGO1307	0.0112718	0.912859	No	0.262269	0.000277702	No	-0.410026	0.939324	No	0.167867	0.509576	No	0.331505	0.457258	No	-0.0650488	0.791814	No	0.524173	0.542748	No	0.230485	0.7844	No	0.335978	0.921196	No	-0.0781662	0.999494	No	0.270714	0.946857	No	0.0483505	0.960156	No
NGO1308	0.275771	2.15e-05	No	0.0263891	0.697581	No	0.961483	0.898465	No	-0.506787	0.0598971	No	-0.241493	0.557312	No	0.138878	0.45147	No	0.0882439	0.909091	No	0.124211	0.833158	No	0.212626	0.344748	No	-0.0570275	0.999494	No	-0.179344	0.953641	No	0.0112166	0.985446	No
NGO1309	0.24982	0.0846749	No	-0.797058	1.76e-11	No	-3.64689	0.0239853	Yes	-0.509166	0.0285252	No	1.19168	0.00196676	Yes	0.681291	0.000153918	No	-0.089111	0.914885	No	-0.314714	0.660547	No	0.304973	0.955575	No	0.135349	0.999494	No	-0.257795	0.958688	No	-0.502887	0.511033	No
NGO1310	-0.0318317	0.767248	No	-0.263588	0.000735236	No	1.15977	0.898465	No	-0.479537	0.043775	No	-0.409756	0.327462	No	0.00578704	0.985828	No	0.197142	0.796689	No	-0.0396676	0.966055	No	0.0810656	0.985758	No	-0.104323	0.999494	No	-0.611127	0.560729	No	-0.112893	0.893365	No
NGO1311	0.170582	0.306124	No	-0.172947	0.211406	No	-0.0103084	NA	No	-0.0953275	0.758877	No	-1.01131	0.0391826	Yes	0.0827775	0.809547	No	-0.243848	0.752865	No	-0.278364	0.679056	No	-0.221712	0.878957	No	0.239319	0.999494	No	0.248115	0.946857	No	-0.343787	0.591426	No
NGO1312	0.385469	0.00209516	No	1.03824	5.02e-18	Yes	0.840197	NA	No	0.244537	0.662586	No	0.86595	0.0345112	No	0.314158	0.354602	No	0.393865	NA	No	0.271766	NA	No	-0.813926	0.203902	No	-0.031401	0.999494	No	0.403736	0.946857	No	0.167723	0.901905	No
NGO1313	0.480251	0.187211	No	1.73663	1.69e-08	Yes	0.153646	NA	No	-0.022825	0.995304	No	-0.983544	0.622132	No	0.534797	0.701375	No	0.0593442	NA	No	-0.843943	NA	No	0.993936	0.985535	No	2.83496	NA	No	0.103068	0.995297	No	1.30732	NA	No
NGO1314	0.412638	1.23e-08	No	0.322632	3.42e-06	No	0.261174	0.952382	No	0.496249	0.00400517	No	0.786125	0.0272045	No	0.105102	0.759837	No	0.429038	0.368891	No	0.608568	0.129773	No	-0.408783	0.878957	No	0.294806	0.999494	No	0.554514	0.688338	No	-0.441767	0.535394	No
NGO1315	0.489271	1.56e-08	No	1.19111	6.21e-43	Yes	0.575412	NA	No	-0.258461	0.326368	No	-1.93107	3.08e-10	Yes	-0.498122	0.165701	No	0.190958	NA	No	0.305066	NA	No	-0.369635	0.941219	No	0.879507	0.999494	No	-0.351959	0.953641	No	0.45152	0.687047	No
NGO1317	-0.0994642	0.902745	No	-0.252463	0.681561	No	0.649103	NA	No	-0.958658	NA	No	-0.866548	0.79752	No	-0.366234	0.698421	No	0.237502	NA	No	0.461763	NA	No	-3.35863	0.412164	No	4.12518	NA	No	2.80117	0.946857	No	2.59749	NA	No
NGO1318	1.52993	8.37e-64	Yes	0.00487631	0.956149	No	-1.50438	0.898465	No	-1.19698	1.7e-13	Yes	-0.418939	0.636473	No	-0.198309	0.471865	No	-0.32961	0.700066	No	0.323205	0.660547	No	0.520957	0.550856	No	-3.21878	6.56e-11	Yes	-2.76156	5.33e-12	Yes	1.88889	0.000202053	Yes
NGO1319	0.315783	0.000248945	No	1.28483	2.51e-56	Yes	1.15254	0.898465	No	-0.105541	0.701662	No	-1.36534	1.04e-06	Yes	0.301922	0.202498	No	0.531994	NA	No	-0.110898	NA	No	0.0720603	0.985758	No	-0.412429	0.999494	No	-0.33641	0.929274	No	0.274942	0.762614	No
NGO1320	0.499492	4.76e-08	No	-0.182933	0.0372233	No	0.0987257	0.975631	No	0.182941	0.618273	No	-0.543364	0.370691	No	0.374398	0.0999756	No	0.45845	0.418289	No	0.469332	0.379511	No	0.349804	0.985535	No	0.0125746	0.999494	No	-0.752551	0.696045	No	0.459896	0.670249	No
NGO1321	0.792271	1.47e-10	No	-0.924309	1.05e-19	No	0.874054	NA	No	0.222994	0.521962	No	-0.0936544	0.92772	No	0.30344	0.378137	No	-0.0375952	0.977065	No	0.219531	0.7844	No	-0.406786	0.949928	No	-0.417694	0.999494	No	-0.088695	0.993858	No	1.16106	0.257227	No
NGO1322	0.75394	0.000331625	No	-0.398831	0.022149	No	1.22434	NA	No	0.0685141	0.910336	No	-0.908557	0.230009	No	0.568241	0.209534	No	-0.222885	0.81919	No	0.151712	0.861201	No	-0.408623	0.860339	No	-0.161194	0.999494	No	0.485984	0.929274	No	1.61544	0.105144	No
NGO1323	0.647023	0.00500384	No	-0.629783	0.000551422	No	0.118478	NA	No	0.107246	0.772891	No	-0.313523	0.759966	No	0.467219	0.0962096	No	-1.0019	NA	No	-0.616625	NA	No	-0.540621	0.945682	No	-0.34111	0.999494	No	1.03356	0.66967	No	1.79295	0.119689	No
NGO1324	0.240939	0.0896815	No	0.444684	0.000453232	No	1.64918	NA	No	0.0689319	0.896861	No	-0.601374	0.226564	No	0.0959169	0.864508	No	-1.11756	NA	No	-0.301286	NA	No	-0.121273	0.985758	No	0.114424	0.999494	No	0.117939	0.993858	No	-0.735097	0.293721	No
NGO1325	0.28658	0.00443976	No	-0.386795	9.31e-06	No	1.0226	0.898465	No	-0.275772	0.272468	No	-0.0600045	0.872552	No	-0.750037	2.78e-07	No	-0.402049	0.650455	No	-0.0260824	0.981631	No	-0.444834	0.710757	No	-0.44779	0.999494	No	0.242999	0.946857	No	-0.479531	0.41984	No
NGO1327	0.22276	0.204837	No	4.11933	1.03e-38	Yes	-0.488929	NA	No	-0.814159	NA	No	-1.40446	0.092318	No	-1.22396	0.267443	No	-0.707518	NA	No	-1.12222	NA	No	3.28952	0.376842	No	1.18562	NA	No	-0.399268	0.993858	No	3.10056	NA	No
NGO1328	-0.483441	6.83e-19	No	-0.649124	1.26e-34	No	-1.95073	0.695653	No	0.749655	9.96e-06	No	0.911314	0.256216	No	-0.496329	0.00705154	No	-0.357637	0.5344	No	-0.143306	0.806663	No	-0.124442	0.985535	No	0.260479	0.999494	No	0.848207	0.145217	No	0.910671	0.041752	No
NGO1329	0.052487	0.789256	No	0.377478	0.0111521	No	0.734193	0.908675	No	0.0734165	0.819969	No	0.564247	0.308059	No	0.163268	0.477386	No	0.498844	NA	No	0.669597	NA	No	-0.152678	0.981345	No	0.217674	0.999494	No	0.582009	0.73047	No	0.110782	0.915731	No
NGO1330	0.156573	0.0740711	No	0.631002	2.79e-16	No	0.735507	0.908675	No	0.183684	0.334447	No	0.563772	0.408457	No	0.0921607	0.730273	No	0.874245	0.194813	No	0.835749	0.191141	No	-0.398021	0.631465	No	-0.156856	0.999494	No	0.787262	0.460518	No	0.169237	0.853352	No
NGO1331	0.378146	1.47e-06	No	0.865904	6.48e-30	No	-0.195858	NA	No	0.160441	0.59982	No	0.0563685	0.92772	No	-0.0742206	0.871673	No	0.0507993	0.956635	No	0.0647833	0.939115	No	-0.18483	0.923369	No	0.341009	0.999494	No	0.563351	0.716411	No	-0.182453	0.84104	No
NGO1332	0.0606845	0.56182	No	-0.238016	0.00333866	No	0.630034	0.929922	No	-0.159505	0.556382	No	-0.418578	0.271682	No	0.26683	0.347729	No	-0.172981	0.868378	No	0.611616	0.379511	No	-0.00883954	0.994056	No	0.267541	0.999494	No	-0.147835	0.985238	No	-1.13522	0.00911758	Yes
NGO1333	0.122435	0.320228	No	0.151094	0.148169	No	-0.301548	0.950097	No	0.399049	0.0600506	No	0.40177	0.390918	No	0.00212375	0.993681	No	0.337889	0.678222	No	0.279444	0.689613	No	-0.434563	0.898071	No	0.121053	0.999494	No	0.783828	0.539743	No	-0.084851	0.941307	No
NGO1334	-0.26565	0.00267986	No	0.587216	6.89e-12	No	0.22496	0.955583	No	0.27892	0.384445	No	-0.804488	0.0113877	No	0.509451	0.0295124	No	-0.949822	NA	No	-0.861292	NA	No	0.154058	0.980678	No	-0.346405	0.999494	No	0.125902	0.993858	No	-0.062879	0.941307	No
NGO1335	-0.34578	5.99e-06	No	-1.23658	2.67e-70	Yes	-0.749144	0.908675	No	-0.0448754	0.895285	No	0.811137	0.0485505	No	-0.184125	0.317399	No	-0.175618	0.77181	No	-0.40006	0.368195	No	0.329221	0.931321	No	-0.782158	0.999494	No	0.218477	0.967176	No	-0.224448	0.787258	No
NGO1336	0.0641503	0.558679	No	-0.121683	0.166865	No	-1.18255	0.898465	No	0.0452092	0.895285	No	-0.477038	0.301893	No	0.142036	0.475842	No	-0.0110299	0.994164	No	-0.0184222	0.986179	No	0.103691	0.985271	No	-0.00563986	0.999494	No	0.119995	0.991879	No	0.549012	0.227942	No
NGO1337	0.499595	7.76e-06	No	0.984672	3.8e-20	No	0.00746937	0.999152	No	0.420349	0.0410112	No	-0.46859	0.473738	No	0.263398	0.279374	No	0.691203	0.3269	No	0.548129	0.45375	No	-0.237493	0.985758	No	0.0011286	0.999494	No	-0.118504	0.993858	No	-0.303363	0.797584	No
NGO1338	0.541343	0.00702701	No	1.14164	1.15e-08	Yes	-0.473524	NA	No	0.101151	0.835933	No	-0.289339	0.614057	No	0.791397	0.00375968	No	0.517636	NA	No	0.382978	NA	No	-0.098075	0.985758	No	-0.241997	0.999494	No	-0.319519	0.970907	No	-0.266971	0.848634	No
NGO1339	0.347354	0.0162891	No	1.03952	5.06e-14	Yes	-0.78886	0.898465	No	-0.162629	0.67164	No	-0.198969	0.675333	No	0.69999	0.00166046	No	-0.155471	NA	No	-0.655171	NA	No	-0.400155	0.905565	No	0.286994	0.999494	No	-0.171818	0.993858	No	-0.712888	0.331708	No
NGO1340	0.163418	0.152579	No	0.388592	7.8e-05	No	-0.683501	0.923542	No	-0.267681	0.33545	No	-0.56879	0.0210299	No	0.500265	0.0175939	No	0.569705	NA	No	0.548566	NA	No	-0.0679367	0.985758	No	0.343097	0.999494	No	-0.208257	0.964808	No	-0.856923	0.116391	No
NGO1341	-0.197866	0.0078318	No	0.192952	0.00603899	No	-0.451103	0.939324	No	-0.0859532	0.801771	No	0.197265	0.586382	No	0.0197287	0.95245	No	-0.287182	NA	No	-0.75138	NA	No	0.160727	0.982361	No	0.136504	0.999494	No	0.190415	0.969435	No	-0.5236	0.376813	No
NGO1342	-0.223485	0.15988	No	0.693423	1.17e-06	No	-1.16074	NA	No	-0.356621	0.326368	No	1.16409	0.0108826	Yes	0.232918	0.300495	No	1.72282	NA	No	-0.430512	NA	No	-0.203574	0.905565	No	0.168323	0.999494	No	0.0187975	0.993858	No	-0.907341	0.112457	No
NGO1343	-0.298226	0.00702701	No	0.326497	0.00255738	No	0.25564	NA	No	-0.488967	0.043775	No	0.457693	0.385899	No	0.0255126	0.945276	No	0.354074	NA	No	-0.533428	NA	No	-0.470206	0.898071	No	-0.375544	0.999494	No	-0.20172	0.993858	No	-0.745785	0.377112	No
NGO1344	0.525935	6.27e-08	No	0.109893	0.256893	No	0.72005	0.908992	No	0.157696	0.673462	No	-0.757464	0.119506	No	0.221768	0.36638	No	0.444833	0.418363	No	0.822859	0.057564	No	0.327483	0.898071	No	0.0255425	0.999494	No	0.182945	0.977855	No	0.40749	0.56775	No
NGO1345	-0.191889	0.154419	No	0.840621	7.46e-13	No	-1.20247	0.898465	No	-0.0434183	0.906697	No	0.0448764	0.944888	No	-0.0753164	0.772506	No	0.195904	0.830907	No	0.126346	0.874589	No	-0.11236	0.905565	No	-0.0160823	0.999494	No	0.167161	0.970907	No	0.279639	0.648541	No
NGO1346	0.242764	0.289565	No	0.949991	4.55e-07	No	-1.13325	NA	No	0.0941624	0.879872	No	0.871036	0.0778057	No	0.0940441	0.821932	No	0.340312	0.716613	No	0.55146	0.459643	No	-0.48757	0.265315	No	0.613908	0.999494	No	0.533851	0.761577	No	0.950806	0.144124	No
NGO1347	-0.0515512	0.54469	No	0.121605	0.075733	No	-0.729505	NA	No	0.129223	0.919529	No	-0.40756	0.476137	No	0.157038	0.621232	No	0.335676	0.747201	No	0.429144	0.625922	No	-0.0959983	0.955575	No	0.0902842	0.999494	No	-0.611895	0.613834	No	0.58505	0.399709	No
NGO1353	0.166434	0.225788	No	0.211409	0.0734966	No	-0.0982297	NA	No	0.127263	0.738455	No	0.0108003	0.991901	No	0.445967	0.0594596	No	0.693946	NA	No	0.592578	NA	No	-0.795495	0.634738	No	0.343471	0.999494	No	0.848486	0.591107	No	-0.363862	0.711931	No
NGO1354	0.0564366	0.722504	No	-0.61904	1.32e-08	No	-1.29673	NA	No	0.195707	0.511782	No	0.491534	0.253548	No	0.432139	0.0881846	No	0.458651	0.540654	No	0.384847	0.612904	No	-0.0796882	0.985758	No	0.506297	0.999494	No	-0.0579523	0.993858	No	-0.480159	0.593818	No
NGO1355	-0.469192	0.0074033	No	-2.60028	1.71e-81	Yes	0.980631	0.898465	No	0.22007	0.582198	No	-0.169551	0.904276	No	-1.08355	0.000628262	Yes	0.743225	0.751729	No	2.15436	0.15573	No	-0.158718	0.882129	No	-0.411379	0.999494	No	-1.56313	0.0045764	Yes	1.73095	0.00986492	Yes
NGO1357	-0.165609	0.252461	No	-0.540909	3.02e-06	No	0.756181	0.908675	No	-0.250113	0.348553	No	0.308947	0.578171	No	0.0673318	0.816927	No	0.888784	NA	No	0.820632	NA	No	0.622992	0.145435	No	-0.0726859	0.999494	No	-0.173812	0.988536	No	-0.273476	0.732935	No
NGO1358	-0.184469	0.0673442	No	0.778403	7.42e-19	No	-1.88775	0.743555	No	-0.214294	0.368321	No	0.222572	NA	No	-0.38309	0.0176404	No	-1.45977	0.0164255	Yes	-0.746207	0.289229	No	-0.0504091	0.985758	No	0.626662	0.999494	No	0.473554	0.591107	No	-1.1185	0.00343605	Yes
NGO1359	-0.392269	0.437043	No	1.9112	0.000364101	Yes	0.0651358	NA	No	0.788464	NA	No	-2.44425	0.13096	No	-0.33449	0.172123	No	-2.44996	0.0190582	Yes	-2.38308	0.0188884	Yes	0.172624	0.985928	No	-0.364962	NA	No	-1.27486	0.860085	No	-1.86324	NA	No
NGO1360	-0.137899	0.275135	No	1.49958	1.37e-43	Yes	-1.03679	NA	No	-0.165274	0.69009	No	-0.119673	0.860245	No	-0.369012	0.271878	No	-0.421703	NA	No	-1.01724	NA	No	-0.400229	0.866868	No	0.313194	0.999494	No	-0.152416	0.993858	No	-0.815247	0.393262	No
NGO1362	-2.26792	2.01e-23	Yes	-1.13372	4.14e-06	Yes	-3.32301	NA	No	4.2265	NA	No	3.34333	NA	No	-2.57907	0.000300533	Yes	-1.01469	NA	No	-0.210143	NA	No	2.70047	0.241655	No	-0.949973	NA	No	-0.754428	0.946857	No	2.05472	NA	No
NGO1363	-0.391093	0.00012681	No	-0.528089	1.93e-08	No	2.49337	0.391304	No	0.114646	0.772331	No	0.178446	0.85862	No	0.106875	0.690518	No	1.20116	0.000110034	Yes	0.729041	0.0234151	No	-0.617402	0.308551	No	0.18739	0.999494	No	-0.299651	0.927005	No	-0.257235	0.730942	No
NGO1364	-0.608945	4.14e-09	No	-0.777841	3.23e-15	No	1.98361	0.666146	No	-0.00931705	0.985336	No	-0.164952	0.855999	No	-0.247008	0.142972	No	1.03648	0.0274324	Yes	0.74562	0.129336	No	-0.131684	0.985535	No	0.184963	0.999494	No	-0.105838	0.993858	No	0.404453	0.499793	No
NGO1365	-0.568784	4.67e-06	No	-0.675615	8.2e-09	No	1.38541	0.898465	No	0.0790926	0.838887	No	-0.173349	0.849702	No	-0.532307	0.000722264	No	0.37105	0.586139	No	0.453447	0.445346	No	-0.294286	0.898071	No	0.3346	0.999494	No	-0.407855	0.810313	No	-0.392463	0.574423	No
NGO1366	-0.565373	0.00115299	No	1.10631	7.04e-11	Yes	-0.0586989	NA	No	0.296481	0.236135	No	-2.03648	0.441187	No	0.475869	0.217755	No	-0.691315	NA	No	-0.167354	NA	No	-0.262027	0.985758	No	0.175782	0.999494	No	0.701591	0.926676	No	-0.69431	0.644791	No
NGO1367	0.0267184	0.935249	No	-0.0366086	0.883932	No	0.426655	NA	No	-1.12321	0.143395	No	-0.0714471	0.941003	No	-0.0340792	0.970534	No	-2.26771	NA	No	-1.67853	NA	No	4.15258	0.13933	No	-2.12062	NA	No	-2.76122	0.512543	No	-0.837908	NA	No
NGO1368	-0.088671	0.540523	No	-1.32161	3.06e-41	Yes	1.36621	0.898465	No	-0.138902	0.78247	No	0.162565	0.847094	No	0.0979262	0.726839	No	-0.998606	0.2128	No	-0.683387	0.421755	No	0.309505	0.253458	No	0.56171	0.999494	No	0.20576	0.970907	No	2.84459	6.8e-08	Yes
NGO1369	-0.166556	0.148803	No	-0.132725	0.198024	No	-1.10853	0.898465	No	0.0370823	0.944023	No	0.275137	0.635837	No	0.466823	0.0241353	No	0.299451	0.784169	No	-0.0807899	0.945361	No	0.14432	0.970145	No	-0.2277	0.999494	No	-0.284749	0.949512	No	-0.521787	0.484959	No
NGO1370	-0.789209	4.7e-08	No	-1.61383	1.84e-35	Yes	-4.4753	0.00189613	Yes	2.85789	4.35e-59	Yes	0.720081	0.425767	No	-0.207448	0.356312	No	1.38612	NA	No	1.48195	NA	No	-0.0800699	0.990669	No	0.151424	0.999494	No	1.61873	0.255867	No	0.403037	0.759909	No
NGO1371	-0.483909	4.57e-16	No	-1.81341	3.21e-225	Yes	-0.925764	0.898465	No	0.525401	0.00280507	No	0.683524	0.290928	No	-0.145742	0.426732	No	-0.0759438	0.914885	No	-0.176682	0.773703	No	0.252461	0.985535	No	0.628734	0.999494	No	0.754071	0.506451	No	1.76414	0.00123449	Yes
NGO1372	-0.537992	1.26e-07	No	-1.13891	1.54e-32	Yes	0.245284	NA	No	0.192324	0.584194	No	0.871218	0.234705	No	-0.0667699	0.844779	No	-0.683721	0.371024	No	-0.691854	0.34851	No	0.139346	0.985535	No	1.22536	0.709409	No	1.93493	0.00230248	Yes	2.9568	1.77e-06	Yes
NGO1373	-0.673034	3.16e-13	No	-1.73429	1.84e-88	Yes	-1.42998	0.898465	No	0.329737	0.264796	No	0.239075	0.73788	No	-0.263127	0.229432	No	-0.112878	0.885476	No	0.180485	0.77368	No	0.32907	0.64896	No	0.335329	0.999494	No	1.00886	0.0306901	Yes	1.84355	1.11e-06	Yes
NGO1374	-0.642862	3.09e-30	No	-1.57801	8.21e-184	Yes	-0.919565	0.898465	No	0.206561	0.4741	No	1.23811	0.0145566	Yes	-0.227328	0.305767	No	-0.047324	0.946565	No	0.31267	0.533515	No	0.0495352	0.985758	No	0.280324	0.999494	No	1.33219	0.000785031	Yes	1.90429	1.2e-07	Yes
NGO1375	0.252532	0.0176851	No	-0.1557	0.107862	No	0.3644	0.939324	No	-0.0089258	0.985336	No	0.208015	0.706736	No	-0.314375	0.19538	No	0.00792718	0.994164	No	0.253776	0.644176	No	-0.161813	0.985758	No	0.221043	0.999494	No	-0.633749	0.591601	No	0.0370435	0.968516	No
NGO1376	0.566372	0.000214682	No	-0.716132	1.01e-07	No	-1.23231	0.898465	No	-0.452267	0.071407	No	0.916143	0.0845864	No	-0.0285465	0.950833	No	-1.16028	0.0919192	No	-0.722463	0.34942	No	-0.0534772	0.993905	No	0.226568	0.999494	No	-0.870666	0.520195	No	-0.975538	0.193545	No
NGO1377	-0.756923	1.39e-16	No	-0.88606	1.71e-23	No	-1.6094	0.898465	No	-1.02978	5.32e-07	Yes	-1.68109	0.0047475	Yes	-0.252681	0.313307	No	-0.368201	0.747201	No	-0.17191	NA	No	-0.595091	0.158218	No	-3.04608	4.31e-09	Yes	-3.45532	1.08e-16	Yes	-0.122214	0.897613	No
NGO1378	-0.466245	2.5e-06	No	-1.10889	4.65e-35	Yes	-2.21765	0.574336	No	-1.30891	1.04e-15	Yes	-1.83504	0.0055655	Yes	-0.534774	0.000736803	No	-0.627787	NA	No	-0.350899	NA	No	-0.382008	3.47e-06	No	-3.38337	1.99e-15	Yes	-3.47693	1.54e-23	Yes	-0.557915	0.295205	No
NGO1379	-0.579926	3.63e-11	No	-1.0428	7.5e-37	Yes	-1.43594	0.898465	No	-1.44973	3.27e-15	Yes	-2.13607	0.000278479	Yes	-0.758305	5.68e-05	No	-1.07715	NA	No	-0.957571	NA	No	-0.239447	0.931321	No	-3.80676	6.44e-14	Yes	-2.96991	1.53e-12	Yes	0.668795	0.289876	No
NGO1380	-0.0440719	0.790083	No	0.205811	0.107727	No	0.137191	0.973857	No	-0.539302	0.0160842	No	-0.599189	0.267973	No	-0.524063	0.0056917	No	0.204811	0.853235	No	0.568581	NA	No	-0.1291	0.905565	No	-0.464826	0.999494	No	0.0148634	0.993858	No	1.19593	0.0163146	Yes
NGO1381	-0.349658	0.000585701	No	-1.07642	6.32e-33	Yes	-0.957845	0.898465	No	-0.205126	0.385414	No	1.01733	0.183929	No	-0.333723	0.171825	No	-0.560418	0.488326	No	0.144381	0.880744	No	0.178214	0.985535	No	0.189735	0.999494	No	-0.480774	0.763798	No	0.290373	0.70457	No
NGO1382	0.116388	0.359476	No	0.191864	0.0706366	No	-0.419733	0.939324	No	-0.39738	0.0299198	No	0.230831	0.811407	No	-0.167574	0.514773	No	-0.346249	0.590371	No	-0.218695	0.716158	No	-0.152012	0.898071	No	0.0317991	0.999494	No	-0.156184	0.984781	No	-0.24245	0.723575	No
NGO1383	-0.283426	0.0215688	No	0.617075	7e-08	No	-1.64373	NA	No	-0.296993	0.657779	No	-0.733895	NA	No	-1.26794	6.76e-07	Yes	-1.37416	NA	No	-1.33588	NA	No	1.77754	0.0390797	Yes	-0.793347	0.999494	No	-1.11801	0.488733	No	-0.347907	0.797584	No
NGO1384	-0.157778	0.443833	No	0.577255	0.000450723	No	0.94591	NA	No	-0.0367964	0.968198	No	-1.05839	0.69108	No	-0.739359	0.0304409	No	0.256523	NA	No	0.159075	NA	No	0.354868	0.949769	No	0.297272	0.999494	No	-0.395691	0.9711	No	-0.360131	0.833426	No
NGO1385	-0.10501	0.371814	No	1.56012	6.07e-55	Yes	-0.168263	NA	No	-0.160067	0.880699	No	-1.35042	0.0071692	Yes	0.131641	0.727128	No	0.89246	0.0478872	No	0.807669	0.0601788	No	0.89919	0.727362	No	-0.24991	0.999494	No	0.187862	0.993858	No	1.53641	0.109729	No
NGO1386	-0.117615	0.341189	No	0.56741	1.29e-08	No	-0.105558	NA	No	0.0643738	0.918811	No	-1.89046	0.514688	No	0.380071	0.497197	No	0.655837	0.196956	No	0.730769	0.114728	No	0.270939	0.985758	No	-0.0281302	0.999494	No	-0.717529	0.77476	No	1.79877	0.063153	No
NGO1387	0.0527362	0.707821	No	0.3688	0.000383211	No	0.336872	NA	No	0.0918823	0.928838	No	-1.29663	0.000170517	Yes	0.295795	0.22329	No	0.715128	0.141936	No	0.68949	0.13046	No	0.05647	0.990669	No	0.345677	NA	No	-0.486429	0.958688	No	0.590474	NA	No
NGO1388	0.0330969	0.81229	No	0.0924119	0.398822	No	1.08685	0.898465	No	-0.125013	0.873012	No	-0.203511	0.767193	No	-0.153537	0.570672	No	0.509483	0.376589	No	0.448176	0.44421	No	0.283956	0.985758	No	-0.184568	0.999494	No	-0.088263	0.993858	No	0.975041	0.375854	No
NGO1389	0.257686	0.0929773	No	0.388654	0.00390471	No	0.479152	NA	No	-0.00659897	0.995304	No	-2.02254	2.02e-05	Yes	-0.393117	0.0904334	No	0.271268	0.76962	No	0.638822	0.35429	No	2.24983	0.0390797	Yes	0.432708	NA	No	-1.09068	0.783352	No	1.71432	NA	No
NGO1390	-0.0123174	0.942571	No	0.469937	5.8e-05	No	-0.298679	NA	No	-0.519701	0.119047	No	-1.03592	0.00172721	Yes	0.476659	0.0295124	No	0.0664904	0.918404	No	0.292054	0.612904	No	0.905815	0.640488	No	-0.0241736	NA	No	-1.51767	0.539848	No	0.186453	NA	No
NGO1391	-0.149891	0.101974	No	0.20304	0.0118383	No	0.289838	0.950097	No	-0.523497	0.0153947	No	-0.84681	0.0241618	No	-0.588863	0.000964467	No	0.0136446	0.991206	No	-0.0764914	0.906562	No	-0.413993	0.99393	No	0.72996	NA	No	-0.594051	0.993858	No	-4.04092	NA	No
NGO1392	-0.0499339	0.787981	No	0.0350705	0.82153	No	0.532667	0.939324	No	-0.297744	0.449633	No	0.0982681	0.86538	No	-0.243559	0.37525	No	-0.138161	0.909091	No	-0.238165	0.787662	No	-0.413993	0.99393	No	0.729951	NA	No	-0.59406	0.993858	No	-3.62782	NA	No
NGO1393	1.51175	NA	No	3.2002	0.0157363	Yes	NA	NA	No	-0.559581	NA	No	-0.0925808	0.977093	No	-2.81454	NA	No	-1.88573	NA	No	-1.94862	NA	No	NA	NA	NA	NA	NA	NA	NA	NA	NA	NA	NA	NA
NGO1394	-0.100776	0.935249	No	0.754391	0.460795	No	0.0714505	NA	No	0.766973	0.610502	No	-2.73587	0.362097	No	2.07466	0.00776011	Yes	0.622782	NA	No	0.0574691	NA	No	-0.413998	0.985758	No	-1.71277	NA	No	-0.594153	0.993858	No	-2.18572	NA	No
NGO1395	0.264223	0.14489	No	0.878876	6.49e-08	No	-0.259748	NA	No	0.0155008	NA	No	-0.232469	0.799351	No	-0.0830565	0.911399	No	1.59956	NA	No	1.11143	NA	No	-0.751567	0.898071	No	-0.186337	NA	No	0.465342	0.993858	No	1.94462	NA	No
NGO1396	0.312779	0.00445796	No	0.0868237	0.414275	No	1.01877	0.898465	No	-0.0957047	0.801771	No	0.433054	0.368059	No	0.550407	0.00498091	No	-0.115979	0.914885	No	-0.333898	0.689613	No	-0.118858	0.985758	No	-0.212233	0.999494	No	0.263651	0.958688	No	-0.976572	0.123294	No
NGO1397	0.0234897	0.893044	No	0.063015	0.639262	No	-1.12209	0.898465	No	-0.170756	0.623564	No	-0.022818	0.969754	No	-0.126851	0.740755	No	-1.56615	NA	No	-2.03508	NA	No	-0.127979	0.985758	No	0.156035	0.999494	No	-0.346811	0.872282	No	0.938523	0.091812	No
NGO1398	0.155517	0.662699	No	0.481499	0.0895532	No	-0.130865	NA	No	-0.055908	0.906697	No	0.842797	0.293327	No	-0.593623	0.25601	No	1.18381	NA	No	0.765718	NA	No	-0.404342	0.931965	No	2.08374	NA	No	-0.0381038	0.993858	No	0.939368	NA	No
NGO1399	-0.204262	0.508089	No	0.477968	0.0771411	No	0.236831	NA	No	-0.037868	0.928838	No	-0.0189114	0.980039	No	-0.43486	0.226989	No	0.68097	NA	No	-0.115006	NA	No	0.445002	0.907452	No	0.384975	0.999494	No	0.18749	0.993858	No	0.0969675	0.953363	No
NGO1403	0.00532145	0.955557	No	0.494374	1.82e-14	No	-0.669164	0.925706	No	0.139274	0.607246	No	-0.0940986	0.757694	No	0.374972	0.101907	No	0.0128636	0.994164	No	-0.283627	0.704617	No	0.521096	0.547606	No	-0.184877	0.999494	No	0.027542	0.993858	No	-0.354843	0.574423	No
NGO1404	-0.289589	0.00219494	No	-1.52649	7.3e-76	Yes	-1.22058	0.898465	No	-0.416528	0.231474	No	-0.88981	0.241665	No	-0.343587	0.201788	No	-0.573949	0.583817	No	0.0657115	0.966055	No	0.560895	0.00279031	No	0.234821	0.999494	No	0.110942	0.993858	No	0.167711	0.809319	No
NGO1405	-0.432312	2.18e-06	No	-0.461655	9.55e-08	No	-1.38237	0.898465	No	-0.670731	0.000473607	No	0.58869	0.128186	No	-0.158799	0.443366	No	-0.458847	0.338391	No	0.0800432	0.902037	No	0.541899	0.0640532	No	0.367094	0.999494	No	0.0409653	0.993858	No	1.54138	0.003948	Yes
NGO1406	-0.210654	0.00870334	No	-0.679571	1.47e-22	No	-0.794515	0.898465	No	0.211276	0.511782	No	0.0659338	0.936387	No	-0.507973	0.00776011	No	-0.410012	0.47319	No	0.111518	0.866744	No	0.511081	0.127814	No	0.16595	0.999494	No	0.114213	0.993858	No	0.833762	0.0510677	No
NGO1407	0.182144	0.25547	No	-0.894506	3.58e-12	No	-0.623908	0.929922	No	0.223045	0.522739	No	-1.52151	0.000611337	Yes	-0.359169	0.24664	No	-0.374938	0.644801	No	-0.120821	0.880618	No	-0.000335052	0.999778	No	0.118725	0.999494	No	0.0902648	0.993858	No	-0.572671	0.377112	No
NGO1408	0.407392	0.000752359	No	-0.995752	1.42e-24	No	-0.319335	0.942477	No	0.18965	0.565502	No	-0.447051	0.202139	No	-0.473588	0.112836	No	-0.226499	0.812764	No	0.263462	0.738529	No	0.135858	0.985758	No	0.683174	0.999494	No	0.103465	0.993858	No	0.0796099	0.933205	No
NGO1410	0.293325	0.656577	No	-1.9826	1.27e-07	Yes	0.995055	NA	No	0.199911	0.607482	No	-1.32014	0.00460923	Yes	-0.486806	0.225517	No	0.95067	NA	No	1.00129	NA	No	-0.133119	0.985758	No	0.0117905	0.999494	No	-0.0399435	0.993858	No	1.00378	0.410186	No
NGO1411	1.60226	3.05e-111	Yes	1.04911	1.04e-52	Yes	1.4461	0.898465	No	-0.0219812	0.955664	No	-0.336151	0.408457	No	1.32952	4.91e-18	Yes	-0.0821704	0.918404	No	0.394102	0.564885	No	-0.116174	0.985758	No	0.0999852	0.999494	No	-0.267013	0.926676	No	0.670169	0.187491	No
NGO1412	0.976632	0.396375	No	-0.638819	0.420059	No	0.394463	NA	No	0.740723	NA	No	-2.54917	0.0296677	Yes	0.607709	0.628219	No	-1.64841	NA	No	-0.222764	NA	No	1.09946	0.984277	No	-1.34282	NA	No	-0.152707	0.993858	No	1.15707	NA	No
NGO1413	-0.710374	5.55e-22	No	-1.31325	2.73e-76	Yes	-0.403884	0.939324	No	0.935054	5.83e-09	No	1.12168	0.0026466	Yes	-0.41387	0.00517912	No	0.255532	0.788153	No	0.841813	0.156452	No	-0.00989006	0.99393	No	-0.14452	0.999494	No	0.712902	0.412738	No	3.21389	2.97e-11	Yes
NGO1414	-0.717228	8.56e-10	No	-1.85651	3.16e-66	Yes	0.521833	0.939324	No	0.628676	0.000154995	No	0.586213	0.211375	No	-0.596922	0.000395719	No	0.79548	0.310541	No	0.836275	0.225521	No	-0.338456	0.412164	No	0.192904	0.999494	No	1.18274	0.0307208	Yes	3.57953	6.19e-12	Yes
NGO1415	-0.61138	1.87e-11	No	-1.83201	2.97e-105	Yes	1.33637	0.898465	No	0.580136	0.000361127	No	0.809159	0.0950223	No	-0.482681	0.00839012	No	0.517984	0.564777	No	0.780785	0.283345	No	-0.2108	0.884932	No	0.096732	0.999494	No	1.16054	0.0582335	No	3.81506	2.31e-10	Yes
NGO1416	-0.469325	0.000281423	No	-1.96826	1.25e-71	Yes	0.0867467	NA	No	0.506453	0.0031189	No	0.669892	0.176318	No	-0.442496	0.0587589	No	0.703179	0.30869	No	0.66938	0.295565	No	-0.762062	0.162017	No	-0.00390485	0.999494	No	0.962469	0.4641	No	2.39097	0.00200489	Yes
NGO1417	-0.644402	1.28e-05	No	-2.52926	4.31e-91	Yes	1.3353	NA	No	0.487443	0.06089	No	0.397141	0.507079	No	-0.431584	0.084895	No	0.747507	0.335358	No	1.0995	0.0991875	No	-0.147797	0.985535	No	0.330903	0.999494	No	1.35448	0.098992	No	3.67373	2.32e-06	Yes
NGO1418	-0.562341	1.76e-08	No	-2.75282	2.76e-229	Yes	1.45345	0.898465	No	0.630448	0.00047519	No	0.467537	0.317426	No	-0.599857	0.00292373	No	0.81023	0.172971	No	0.933817	0.0725381	No	-0.127929	0.985286	No	0.444607	0.999494	No	1.16567	0.0671928	No	3.58295	2.86e-10	Yes
NGO1419	-0.367689	0.477274	No	-2.27369	1.46e-10	Yes	0.538402	NA	No	1.72988	NA	No	-0.0664213	0.962125	No	0.340543	0.754192	No	2.8753	NA	No	-0.660925	NA	No	-0.354653	0.985758	No	0.596094	NA	No	2.02555	0.591233	No	1.89136	NA	No
NGO1420	0.635662	1.8e-14	No	0.495253	6.01e-10	No	0.556838	NA	No	-0.0198604	0.978206	No	-0.762795	0.186765	No	0.360498	0.36148	No	0.545525	0.483088	No	0.662878	0.353493	No	0.083729	0.985758	No	0.909667	0.999494	No	-0.0266076	0.993858	No	-0.0594028	0.961667	No
NGO1421	0.778065	0.000135079	No	-0.443051	0.0105954	No	0.76548	NA	No	0.253778	0.42843	No	-1.01238	0.254237	No	-0.00108825	0.998629	No	-0.0332407	NA	No	-0.485343	NA	No	0.0224877	0.994056	No	-0.28644	NA	No	-0.037466	0.993858	No	1.54778	NA	No
NGO1422	0.173649	0.0431443	No	-2.14788	1.74e-202	Yes	1.13824	0.898465	No	-1.61156	1.53e-19	Yes	-0.298465	0.555829	No	-1.53718	3.24e-20	Yes	-0.0300922	0.989918	No	0.0714434	0.960066	No	0.771284	0.0909642	No	-0.0765638	0.999494	No	-0.521573	0.591107	No	-0.189071	0.783126	No
NGO1423	0.192093	0.315164	No	-0.450292	0.00235686	No	0.862513	NA	No	-0.0983826	0.755772	No	-0.357057	0.568565	No	-0.183174	0.471541	No	0.100143	NA	No	0.0848457	NA	No	-0.238181	0.985535	No	0.0125649	0.999494	No	-0.611407	0.763798	No	-0.380288	0.693482	No
NGO1424	0.330089	0.00218461	No	0.147238	0.150248	No	1.16624	0.898465	No	-0.0814166	0.838377	No	0.672764	0.0126008	No	0.152326	0.459632	No	0.334463	0.651854	No	-0.303939	0.644176	No	-0.240712	0.898071	No	0.168158	0.999494	No	0.200614	0.958688	No	-0.529314	0.320043	No
NGO1426	-0.103213	0.42113	No	-0.0896885	0.413234	No	-1.07844	0.898465	No	-1.15802	7.73e-17	Yes	-1.01376	0.000411131	Yes	-0.370794	0.0481629	No	0.284104	NA	No	-0.61738	NA	No	0.211754	0.985758	No	0.232219	0.999494	No	-0.798967	0.532578	No	-0.639062	0.40418	No
NGO1427	0.286073	0.0874972	No	1.49889	4.95e-25	Yes	-0.958469	0.898465	No	-1.49625	4e-08	Yes	1.04307	0.000517309	Yes	-0.693669	8.34e-05	No	-0.872938	0.77181	No	-1.21987	0.632164	No	0.437001	0.860466	No	0.263699	0.999494	No	-0.374712	0.848981	No	-1.66937	0.000359564	Yes
NGO1428	1.16893	7.44e-21	Yes	3.57318	4.94e-157	Yes	0.785275	NA	No	-1.82694	2.99e-10	Yes	-1.93307	0.00140005	Yes	-0.866229	0.107006	No	-0.708211	0.71937	No	-1.35193	0.362497	No	0.222555	0.961637	No	0.661851	0.999494	No	0.349841	0.944334	No	-2.12944	6.37e-05	Yes
NGO1429	0.813267	2.7e-35	No	-1.57817	2.25e-137	Yes	1.50672	0.898465	No	-1.15731	3.31e-09	Yes	-1.35664	0.042347	Yes	-1.28615	1.01e-16	Yes	0.439591	0.314647	No	0.212001	0.660547	No	0.567765	0.905452	No	-0.0166791	0.999494	No	-0.980818	0.34253	No	-0.291746	0.760101	No
NGO1430	1.14569	0.00161693	Yes	0.193522	0.539516	No	0.331102	NA	No	-0.436259	0.27855	No	-1.37595	0.288381	No	-0.590769	0.479555	No	0.296355	NA	No	0.189717	NA	No	-0.854906	0.949928	No	0.332074	NA	No	1.26513	0.948459	No	2.16073	NA	No
NGO1431	0.783783	0.0874613	No	0.941041	0.0235702	No	1.04656	NA	No	-0.386696	0.654874	No	-1.543	0.353964	No	0.293695	0.725191	No	0.39558	NA	No	-0.24592	NA	No	0.375776	0.985758	No	-0.215836	NA	No	-0.467254	0.993858	No	-1.28513	NA	No
NGO1432	-0.12386	0.599025	No	0.389468	0.0447324	No	0.0144227	NA	No	-0.500621	0.182763	No	0.330785	0.710505	No	-0.368289	0.29333	No	-0.336684	NA	No	-0.684942	NA	No	0.0479683	0.99393	No	0.0944957	NA	No	-1.12797	0.843822	No	0.0576453	NA	No
NGO1433	-0.236403	0.287322	No	0.766352	0.00026339	No	0.174258	NA	No	-0.640094	0.62558	No	0.250288	0.723522	No	-0.350805	0.426732	No	-1.26014	NA	No	-1.99502	NA	No	-0.890824	0.898071	No	0.0991647	0.999494	No	1.54995	0.598218	No	-0.780668	0.589877	No
NGO1434	-0.152033	0.31378	No	0.142075	0.276278	No	-0.916597	0.898465	No	-0.39912	0.142464	No	-0.344919	0.137842	No	0.0686547	0.820172	No	-0.331525	0.751729	No	-0.192108	0.833158	No	0.195274	0.875301	No	0.0850623	0.999494	No	-0.305526	0.848981	No	0.608908	0.197396	No
NGO1435	-0.187825	0.238457	No	-0.440812	0.00088391	No	-0.841916	0.898465	No	-0.477763	0.265437	No	0.0247978	0.959795	No	0.0032102	0.992682	No	0.212363	0.806864	No	0.321298	0.644563	No	0.331788	0.985535	No	0.363919	0.999494	No	-0.953005	0.50292	No	0.380396	0.716723	No
NGO1437	-0.103918	0.250862	No	0.0738027	0.363709	No	-0.240867	0.955019	No	-0.0036907	0.995304	No	0.27489	0.458434	No	0.131914	0.612428	No	0.419803	NA	No	0.368772	NA	No	0.345743	0.676526	No	-0.509476	0.999494	No	0.0258909	0.993858	No	0.300978	0.714365	No
NGO1438	0.585708	4.79e-06	No	0.774524	1.59e-10	No	-2.89814	0.216139	No	-0.169169	0.51256	No	-0.654709	0.155871	No	0.548218	0.00160848	No	-0.146595	0.820539	No	0.0288957	0.970798	No	0.0815593	0.985758	No	0.240768	0.999494	No	-0.370756	0.812138	No	-0.850108	0.0842878	No
NGO1439	0.709257	4.48e-10	No	0.0170948	0.88523	No	-0.368585	0.939324	No	-0.0410269	0.906697	No	-1.49728	0.0321355	Yes	1.6932	2.36e-19	Yes	0.894894	0.358407	No	0.640653	0.545948	No	0.0763695	0.990669	No	-0.0204936	0.999494	No	-0.132265	0.993858	No	-0.451192	0.584705	No
NGO1440	0.562186	2.57e-15	No	0.826116	5.73e-32	No	0.733146	0.908675	No	-0.617433	2.57e-05	No	-1.45683	0.00789399	Yes	1.47082	5.19e-20	Yes	1.04929	0.337185	No	0.448018	NA	No	-0.240503	0.638644	No	0.0567783	0.999494	No	0.307096	0.855854	No	-1.34758	0.000429622	Yes
NGO1441	0.26977	0.019286	No	1.15486	4.11e-28	Yes	0.413876	NA	No	-0.0117597	0.982616	No	-0.405654	0.614057	No	0.564348	0.110286	No	0.481947	NA	No	0.259559	NA	No	-0.192057	0.985758	No	-0.728994	0.999494	No	0.617601	0.892943	No	-0.489706	0.693482	No
NGO1442	-0.154252	0.161006	No	0.105132	0.288206	No	-0.65666	0.926208	No	-0.896535	5.21e-06	No	1.36235	0.824418	No	-0.161031	0.585769	No	-1.94606	0.0019882	Yes	-1.71944	0.00371432	Yes	0.844699	0.370225	No	-0.107462	0.999494	No	-0.271972	0.946857	No	-0.427244	0.526066	No
NGO1443	0.152564	0.0523147	No	0.0908534	0.210889	No	1.46967	0.898465	No	0.206706	0.343993	No	0.217722	0.581756	No	0.460939	0.0300543	No	0.157021	0.851255	No	-0.174631	0.7844	No	-0.0909137	0.985758	No	-0.0554455	0.999494	No	-0.0929856	0.993858	No	-0.188686	0.824999	No
NGO1444	0.720276	0.291135	No	0.973255	0.0919003	No	0.133789	NA	No	0.0933992	0.926252	No	2.10118	0.171017	No	0.492329	0.120074	No	-0.87516	NA	No	-0.281669	NA	No	-0.327291	0.985758	No	-0.453711	NA	No	-1.73621	0.588445	No	-0.893413	NA	No
NGO1447	-0.159845	0.765467	No	2.07862	0.000201539	Yes	0.0411138	NA	No	0.273334	0.74486	No	0.527209	0.806603	No	0.220901	0.870166	No	0.395571	NA	No	0.475414	NA	No	-0.413994	0.985758	No	0.729987	NA	No	-0.594028	0.993858	No	-0.797709	NA	No
NGO1448	-0.141503	0.485922	No	0.642766	0.000181307	No	0.129998	NA	No	-0.148299	0.62346	No	0.364753	0.628823	No	-0.0353237	0.936455	No	0.367197	NA	No	0.0146799	NA	No	0.557892	0.860466	No	0.0242676	0.999494	No	0.0225436	0.994424	No	0.225277	0.883925	No
NGO1449	-0.129041	0.118497	No	0.363973	3.33e-07	No	1.39121	0.898465	No	0.185815	0.723619	No	0.777973	0.307959	No	-0.462348	0.0186311	No	-0.266679	0.843883	No	0.393968	0.699251	No	0.458013	9.67e-06	No	-0.317787	0.999494	No	-0.0766584	0.993858	No	2.08153	6.6e-09	Yes
NGO1450	0.0680515	0.754767	No	1.25001	1.78e-14	Yes	-1.06024	0.898465	No	-0.264587	0.417025	No	-0.0792909	0.941003	No	-0.172303	0.595691	No	0.476233	NA	No	-0.211604	NA	No	0.258102	0.955575	No	-0.453787	0.999494	No	0.133403	0.993858	No	-1.11793	0.0434884	Yes
NGO1451	0.449627	0.0506191	No	1.52887	1.94e-13	Yes	-0.483991	NA	No	0.156947	0.610502	No	0.355145	0.677538	No	0.277082	0.503761	No	0.297076	NA	No	0.673587	NA	No	-1.6003	0.395537	No	0.952602	NA	No	2.06095	0.414836	No	2.16996	NA	No
NGO1452	-0.0332364	0.728111	No	-0.65238	2.29e-22	No	-0.580788	0.931168	No	-0.134674	0.658776	No	0.610901	0.176725	No	-0.0171004	0.961108	No	-0.471125	0.365607	No	-0.196802	0.732152	No	-0.411964	0.860339	No	0.366081	0.999494	No	0.214669	0.964808	No	-0.551367	0.382242	No
NGO1454	0.148577	0.104687	No	-1.18151	7.52e-61	Yes	0.782723	0.898465	No	0.40804	0.0180778	No	0.280506	0.565547	No	0.357014	0.0837639	No	0.0782805	0.925623	No	0.636297	0.288228	No	-0.0136301	0.994056	No	0.0976636	0.999494	No	0.604739	0.655807	No	0.522312	0.467877	No
NGO1455	-0.409199	0.0146514	No	-0.657131	9.26e-06	No	1.5622	0.898465	No	0.199747	0.556382	No	-0.204297	0.792659	No	-0.172104	0.612428	No	0.363355	0.760335	No	1.03636	0.201822	No	0.333859	0.913224	No	-0.730046	0.999494	No	-1.28867	0.0671928	No	-0.201452	0.839453	No
NGO1456	0.0576955	0.710088	No	-0.229989	0.0451314	No	-1.0497	0.898465	No	-0.019289	0.965162	No	0.690176	0.171343	No	-0.179128	0.366765	No	-0.742475	0.221121	No	-0.844433	0.114728	No	-0.166969	0.985758	No	-0.632655	0.999494	No	-0.171498	0.993858	No	-1.24377	0.0380856	Yes
NGO1463	-1.03288	0.090567	No	0.140258	0.839529	No	NA	NA	No	0.840661	NA	No	-1.73406	0.639292	No	-0.0121236	NA	No	1.57362	NA	No	1.22113	NA	No	-0.413993	0.985758	No	-1.71258	NA	No	-0.594003	0.993858	No	-2.41334	NA	No
NGO1463a	2.3507	6.06e-262	Yes	2.68107	0	Yes	0.0793388	0.979252	No	0.479969	0.114997	No	-0.618409	0.800318	No	0.591023	0.590738	No	-0.247753	0.700825	No	0.218525	0.689613	No	-0.066377	0.990669	No	-0.108067	0.999494	No	0.246542	0.968536	No	0.413271	0.640833	No
NGO1466	0.61824	3.33e-24	No	2.28878	5.28e-257	Yes	-0.0028008	NA	No	0.0782013	0.834974	No	-0.696337	0.335895	No	0.326062	0.150588	No	-1.14361	0.0478872	Yes	-1.099	0.0411265	Yes	-0.0703368	0.985758	No	0.167539	0.999494	No	-0.0608597	0.993858	No	-1.72988	0.00066327	Yes
NGO1467	0.334161	0.0675938	No	1.59157	2.53e-18	Yes	0.6621	NA	No	0.0578137	0.905778	No	-0.346548	0.670257	No	0.176844	0.609388	No	-0.192703	NA	No	-0.620076	NA	No	0.057784	0.993905	No	-0.729713	0.999494	No	-0.475093	0.946857	No	0.124226	0.94293	No
NGO1468	0.275631	0.00237649	No	0.835472	5.78e-23	No	-0.0295728	NA	No	0.244526	0.286465	No	-0.351767	0.552285	No	0.56415	0.0216148	No	0.529078	NA	No	0.275432	NA	No	-0.0639129	0.985758	No	-0.228984	0.999494	No	0.133143	0.993858	No	1.24579	0.139552	No
NGO1469	-0.875302	0.0646387	No	1.29227	0.0242994	Yes	-0.748904	NA	No	1.08183	NA	No	0.89771	0.762689	No	0.0524292	NA	No	-0.127681	NA	No	-0.0815669	NA	No	2.63243	0.64896	No	-1.21254	NA	No	1.50351	0.813557	No	1.35253	NA	No
NGO1470	0.222794	0.114316	No	0.225869	0.0712718	No	-0.333954	0.940265	No	-0.394608	0.239255	No	1.05817	0.0562343	No	-0.814159	1.49e-06	No	-0.885009	0.21892	No	-0.909304	0.163291	No	-0.00618777	0.996276	No	-0.308261	0.999494	No	-0.741896	0.43974	No	0.0286749	0.974692	No
NGO1471	-0.0133232	0.95834	No	-0.696109	2.86e-05	No	-0.123782	NA	No	-0.266983	0.509576	No	0.700338	0.326468	No	-0.494604	0.110428	No	-0.504449	NA	No	-0.53733	NA	No	-0.591251	0.898071	No	-0.245035	0.999494	No	-0.33238	0.964808	No	0.690548	0.569201	No
NGO1472	-0.290132	0.0372166	No	-1.56571	8.15e-45	Yes	0.268577	0.952382	No	-0.495846	0.140819	No	0.971286	0.100472	No	-0.667262	0.000365575	No	-0.365213	0.700066	No	-0.0607968	0.957176	No	-0.155478	0.985758	No	-0.0829239	0.999494	No	-0.615792	0.620028	No	0.2527	0.767265	No
NGO1473	-0.405557	1.06e-05	No	0.105106	0.256616	No	0.551893	0.939324	No	-0.32244	0.340381	No	0.815261	NA	No	-0.645783	2.21e-05	No	0.793808	0.542924	No	0.561736	0.660547	No	1.72232	0.00435759	Yes	-0.332697	0.999494	No	-0.608312	0.598218	No	1.85993	0.000161343	Yes
NGO1474	0.0981431	0.553349	No	0.837371	4.87e-10	No	-0.571448	NA	No	-0.814305	0.00510417	No	-0.121455	0.899268	No	-0.471616	0.0526641	No	1.20322	0.0615675	No	0.680645	0.358338	No	0.800388	0.856979	No	0.547966	0.999494	No	0.154111	0.993858	No	-1.24687	0.205557	No
NGO1475	0.313545	0.0257609	No	2.68766	2.27e-93	Yes	0.941152	NA	No	-0.237243	0.76726	No	-0.851333	0.309714	No	-0.393015	0.279831	No	0.281894	NA	No	-0.269107	NA	No	0.370826	0.907452	No	0.608396	0.999494	No	-0.344413	0.968182	No	0.471409	0.728697	No
NGO1481	-0.0886109	0.501491	No	-0.78284	3.44e-16	No	-1.10792	NA	No	0.0582608	0.9306	No	-0.0405976	0.941003	No	0.147833	0.667207	No	0.762702	0.224611	No	0.621507	0.318491	No	-0.155406	0.985535	No	-0.404054	0.999494	No	0.425254	0.91927	No	1.31116	0.109729	No
NGO1482	0.303023	0.000264052	No	-0.316316	1.74e-05	No	-0.471067	NA	No	0.232451	0.343993	No	0.737008	0.0363635	No	-0.0115844	0.976071	No	0.618765	0.391199	No	0.617657	0.37342	No	-0.131852	0.985535	No	0.223731	0.999494	No	0.500643	0.812138	No	1.5575	0.0246722	Yes
NGO1483	0.0900419	0.483402	No	0.0731675	0.501936	No	0.264977	0.952382	No	0.233111	0.485617	No	-0.00526909	0.993561	No	0.395283	0.0512157	No	0.695959	0.233836	No	0.819191	0.114951	No	0.276286	0.913463	No	0.221531	0.999494	No	0.137223	0.993858	No	1.35908	0.0163146	Yes
NGO1484	0.296479	0.00844531	No	-0.17438	0.0961947	No	-0.614781	0.929922	No	-0.0513973	0.893244	No	-0.401824	0.457	No	-0.358845	0.0962096	No	-0.241685	0.732431	No	0.167445	0.7844	No	-0.11623	0.985758	No	0.346259	0.999494	No	-0.200157	0.958779	No	0.0199944	0.977586	No
NGO1485	0.0471413	0.709957	No	-0.848375	1.36e-21	No	0.263097	0.952382	No	-0.11638	0.769411	No	0.496205	0.15759	No	0.041974	0.887664	No	0.0531017	0.958539	No	0.0164204	0.986236	No	0.500297	0.898071	No	-0.167335	0.999494	No	-0.421208	0.862919	No	0.78567	0.27135	No
NGO1486	0.283238	0.00142486	No	-0.453713	5.84e-09	No	0.714925	0.908992	No	0.399377	0.0266513	No	0.89972	0.000304328	No	-0.208504	0.282875	No	-0.0752385	0.914885	No	0.00353617	0.996444	No	-0.0957563	0.985758	No	-0.420548	0.999494	No	-0.578186	0.626779	No	0.501901	0.464916	No
NGO1487	0.204591	0.00263448	No	-0.216641	0.000500509	No	-0.382427	0.939324	No	0.33208	0.0562222	No	0.69911	0.0348839	No	-0.234208	0.256868	No	0.223664	0.751729	No	0.324476	0.590081	No	-0.0957792	0.882129	No	-0.345638	0.999494	No	-0.488385	0.585177	No	0.199837	0.739675	No
NGO1488	-0.0278614	0.910854	No	-0.201402	0.256893	No	0.626666	NA	No	0.231981	0.610962	No	-0.0273142	0.967464	No	-0.131981	0.657328	No	0.306962	NA	No	0.642856	NA	No	0.867529	0.831577	No	-0.63407	0.999494	No	0.518322	0.913873	No	1.59415	0.094962	No
NGO1491	-0.266877	0.0237018	No	0.543478	4.03e-07	No	0.107308	0.975631	No	0.313332	0.195269	No	-0.485978	0.141238	No	0.416642	0.0116007	No	0.492908	0.396436	No	0.556465	0.295565	No	0.108989	0.91923	No	-0.024171	0.999494	No	0.389405	0.769149	No	0.0584468	0.941307	No
NGO1492	-0.172777	0.00581069	No	0.688153	6.26e-33	No	-0.921117	0.898465	No	0.211892	0.254111	No	0.667004	0.0531293	No	-0.298198	0.122335	No	0.124116	0.913857	No	-0.284527	0.751013	No	-0.042492	0.990669	No	0.423181	0.999494	No	0.429606	0.783352	No	-0.750386	0.165251	No
NGO1493	-0.299889	0.0342217	No	-0.390243	0.00217095	No	0.187768	0.960975	No	0.520405	0.071407	No	-2.49708	1.01e-09	Yes	0.365598	0.203004	No	-0.0180523	NA	No	-0.466981	NA	No	-0.153878	0.985758	No	0.182847	0.999494	No	-0.31157	0.946857	No	0.365491	0.683338	No
NGO1494	-0.834626	8.58e-24	No	-2.00136	2.05e-137	Yes	-0.343179	0.940265	No	0.561435	0.00568961	No	0.838316	0.147649	No	-1.3038	5.59e-16	Yes	0.140214	0.868378	No	0.363612	0.570832	No	0.110125	0.867237	No	-0.374993	0.999494	No	-0.176694	0.964808	No	1.38526	0.00123449	Yes
NGO1495	-0.0528435	0.577908	No	-0.750718	8.2e-29	No	-2.70546	0.294784	No	-1.33689	3.27e-15	Yes	-2.01852	0.0637541	No	-1.60527	7.51e-23	Yes	-0.259793	0.752754	No	-0.339862	0.636495	No	-0.295485	0.82334	No	-2.50434	1.7e-08	Yes	-2.50374	1.26e-12	Yes	-0.85875	0.0441762	No
NGO1496	-0.220894	0.000765912	No	-0.958242	1.05e-61	No	-2.79245	0.236349	No	-1.95814	4.21e-25	Yes	-2.28077	0.130095	No	-2.02472	5.09e-27	Yes	-0.230775	0.797349	No	-0.388795	0.599796	No	0.210515	0.985271	No	-3.00257	6.16e-08	Yes	-2.88417	6.28e-11	Yes	-0.366298	0.60527	No
NGO1497	0.489866	NA	No	2.2923	0.0919159	No	0.153646	NA	No	3.36601	NA	No	-2.16347	0.366021	No	-1.5205	NA	No	0.828947	NA	No	0.727883	NA	No	-0.413993	0.985758	No	0.729942	NA	No	-0.594068	0.993858	No	-0.797749	NA	No
NGO1499	0.379569	0.000167642	No	1.37425	7.9e-47	Yes	-0.654957	NA	No	0.230306	0.530415	No	1.27114	0.0135506	Yes	-0.584911	0.20171	No	0.245178	0.823346	No	0.0813996	0.945361	No	0.288257	0.898071	No	0.60223	0.999494	No	-0.198182	0.986605	No	-0.336099	0.704704	No
NGO1500	0.227649	0.0221569	No	0.691269	2.21e-14	No	-2.30529	NA	No	-0.00499895	0.995304	No	0.425751	0.407097	No	0.187237	0.411756	No	-0.232862	0.774998	No	-0.196759	0.777772	No	0.290102	0.905565	No	0.360791	0.999494	No	-0.015285	0.993858	No	0.292988	0.701578	No
NGO1501	0.269033	0.0121857	No	0.52262	1.25e-07	No	1.06644	0.898465	No	-0.0458253	0.907365	No	-0.905085	0.022084	No	0.00603456	0.992682	No	-0.223649	0.812764	No	-0.184558	0.814973	No	0.108234	0.990669	No	-0.0765079	0.999494	No	-0.529631	0.913873	No	-0.911037	0.37706	No
NGO1502	0.227511	0.120136	No	-0.667242	5.14e-09	No	1.76983	NA	No	0.150137	0.516188	No	0.910066	0.00957037	No	0.19276	0.399393	No	1.58338	0.00798431	Yes	1.98089	0.000720916	Yes	-0.412869	0.431685	No	0.197182	0.999494	No	0.467127	0.783352	No	-0.374421	0.593818	No
NGO1503	0.0548804	0.759157	No	-0.756307	3.27e-10	No	0.841879	0.898465	No	-0.315945	0.154957	No	1.19041	0.00143662	Yes	-0.140879	0.656717	No	-0.392146	NA	No	-0.0431805	NA	No	0.563769	0.806924	No	0.163925	0.999494	No	-0.385244	0.89976	No	0.169622	0.863277	No
NGO1504	0.0196611	0.910854	No	-0.126817	0.320177	No	0.804544	NA	No	0.260808	0.243825	No	-0.184541	0.747482	No	0.135745	0.645026	No	0.489394	0.588825	No	0.173369	0.845824	No	-0.00608342	0.998464	No	-0.00593748	0.999494	No	0.429061	0.913873	No	0.298538	0.778181	No
NGO1505	-0.101819	0.558679	No	-0.0671945	0.652309	No	0.268339	NA	No	0.188535	0.407597	No	0.150711	0.848898	No	0.194915	0.451845	No	1.45021	NA	No	1.31624	NA	No	-0.226166	0.985758	No	-0.360019	0.999494	No	-0.0931197	0.993858	No	-0.213015	0.879638	No
NGO1506	0.176491	0.187365	No	0.371297	0.00111668	No	0.848268	0.898465	No	0.0426379	0.907365	No	0.0429685	0.959478	No	0.251419	0.225287	No	1.75494	NA	No	0.994068	NA	No	-0.517036	0.898071	No	-0.12164	0.999494	No	0.0185863	0.994424	No	-0.351693	0.727008	No
NGO1507	0.0224406	0.878462	No	0.548881	2.31e-07	No	0.48154	0.939324	No	0.203051	0.374343	No	0.0690041	0.941003	No	0.126767	0.622044	No	0.641236	0.282984	No	0.565249	0.335617	No	-0.019768	0.99393	No	0.857624	0.999494	No	0.363809	0.93686	No	-0.0885155	0.941307	No
NGO1508	-0.121174	0.298709	No	0.298556	0.00226412	No	1.18331	0.898465	No	0.141714	0.553656	No	0.200624	0.814006	No	0.19225	0.384749	No	0.807627	0.09886	No	0.614503	0.208889	No	-0.215941	0.898071	No	0.374319	0.999494	No	0.582604	0.671803	No	0.122412	0.897613	No
NGO1509	-0.193603	0.0515037	No	0.543014	2.16e-09	No	1.52499	0.898465	No	-0.125796	0.652899	No	-0.853568	0.0769576	No	0.520544	0.0413331	No	1.29593	0.0505591	No	1.06257	0.115155	No	0.207882	0.985535	No	-0.234267	0.999494	No	-0.111718	0.993858	No	0.166597	0.856727	No
NGO1510	-0.178968	0.381211	No	0.625418	0.000204612	No	1.4344	0.898465	No	0.020004	0.959393	No	-0.0927198	0.850145	No	0.143331	0.517225	No	0.474204	NA	No	0.216385	NA	No	0.0758854	0.985758	No	-0.662948	0.999494	No	0.149254	0.993858	No	0.329098	0.685336	No
NGO1511	-0.00624662	0.963198	No	1.38365	3.06e-37	Yes	-0.083517	NA	No	0.29315	0.219608	No	-0.0929913	0.895336	No	0.211581	0.531864	No	0.741984	NA	No	0.230886	NA	No	0.224663	0.860466	No	-0.0940545	0.999494	No	0.169367	0.988536	No	0.295379	0.707262	No
NGO1512	0.256085	0.0545661	No	2.12212	1.02e-56	Yes	-0.486454	0.939324	No	-0.0106904	0.985336	No	-0.0261754	0.967048	No	0.0700706	0.82423	No	0.869861	NA	No	0.309514	NA	No	-0.00940059	0.994056	No	-0.0478701	0.999494	No	0.124751	0.993858	No	-1.17353	0.0202293	Yes
NGO1513	-1.06113	7.34e-08	Yes	-1.57862	6.13e-18	Yes	1.52076	NA	No	-0.0223102	0.988483	No	0.274	0.893043	No	1.49413	0.0887517	No	-0.343035	NA	No	-0.692918	NA	No	-0.35917	0.985758	No	1.57042	NA	No	-0.0922732	0.993858	No	-0.450957	NA	No
NGO1514	-0.404603	0.0112985	No	0.355711	0.0259927	No	0.361516	NA	No	-0.189918	0.765974	No	0.850067	0.158559	No	0.460847	0.0256236	No	0.462041	NA	No	-0.267479	NA	No	-0.208698	0.985758	No	-0.467409	0.999494	No	-0.179385	0.993858	No	-0.701569	0.40619	No
NGO1515	0.300375	0.0370998	No	2.16881	2.61e-36	Yes	1.00675	NA	No	-0.13743	0.600218	No	-0.797709	0.15379	No	0.623507	0.0230969	No	0.0216993	NA	No	0.320066	NA	No	-0.230978	0.985758	No	-0.0862934	0.999494	No	-0.63519	0.851208	No	-1.32686	0.167468	No
NGO1516	-0.440955	0.000454761	No	0.238208	0.0557976	No	-0.74464	0.908675	No	-0.640301	0.00858048	No	0.20142	0.615269	No	-0.0338672	0.920018	No	0.340471	NA	No	-1.12056	NA	No	-0.175098	0.905565	No	-0.0846585	0.999494	No	0.00751575	0.995297	No	-1.07123	0.005949	Yes
NGO1517	-0.263053	0.0254974	No	0.531287	1.18e-06	No	0.797074	NA	No	-0.347218	0.112502	No	-0.598176	0.266357	No	-0.21736	0.471641	No	-1.79863	NA	No	-1.42745	NA	No	-0.181249	0.985758	No	0.566763	0.999494	No	0.695938	0.677509	No	-0.235143	0.822628	No
NGO1518	-0.252635	0.313224	No	0.963553	3.07e-05	No	-0.211888	NA	No	-0.168807	0.574989	No	-0.492563	0.538229	No	0.0849858	0.754868	No	-0.355576	0.701051	No	-0.101067	0.917164	No	-0.237903	0.985758	No	0.269685	0.999494	No	0.0695423	0.993858	No	-0.786652	0.425038	No
NGO1519	0.0292074	0.85738	No	0.568944	1.89e-06	No	-0.298407	0.950097	No	0.12399	0.725015	No	-0.122829	0.849293	No	-0.464478	0.0264198	No	-0.293661	0.751729	No	-0.0611153	0.956404	No	-0.204331	0.985271	No	0.125945	0.999494	No	0.265391	0.946857	No	-0.265362	0.7292	No
NGO1520	-0.16109	0.134782	No	-0.118976	0.219917	No	-0.707281	0.912865	No	-0.211464	0.362888	No	0.717545	0.16905	No	0.435924	0.0390833	No	-0.509206	NA	No	-0.18695	NA	No	0.168562	0.985535	No	-0.00850916	0.999494	No	0.196858	0.970907	No	0.219513	0.78472	No
NGO1521	0.41206	0.116591	No	2.46668	1.39e-14	Yes	0.117269	NA	No	-0.452257	0.290325	No	-0.681725	0.602476	No	-0.0665977	0.928561	No	0.318201	NA	No	0.263074	NA	No	-0.726889	0.913224	No	-0.928057	NA	No	-0.729395	0.964808	No	-0.202448	NA	No
NGO1524	0.259691	0.474177	No	0.577416	0.0576689	No	0.256789	NA	No	-0.325609	0.611182	No	0.762675	0.569098	No	0.0482519	0.976071	No	0.444637	NA	No	0.570141	NA	No	-0.948881	0.905565	No	0.789342	NA	No	0.516213	0.993858	No	-1.74588	NA	No
NGO1525	0.211135	0.548239	No	1.42694	1.18e-05	Yes	-0.303361	NA	No	-0.316275	0.596621	No	1.20438	0.280564	No	-0.68629	0.44244	No	-0.814048	NA	No	-0.855865	NA	No	0.412147	0.985758	No	1.67025	NA	No	-0.471504	0.988978	No	-0.406376	NA	No
NGO1526	0.242658	0.437043	No	2.24203	1.46e-10	Yes	0.148246	NA	No	0.306276	0.832054	No	-0.859832	0.409917	No	-0.13867	0.923966	No	-0.319665	0.716903	No	-0.00655654	0.995502	No	-3.56532	0.24305	No	0.662799	NA	No	2.32651	0.717461	No	0.582277	NA	No
NGO1527	-0.306112	0.00118008	No	0.641418	7.78e-13	No	0.459314	0.939324	No	-0.38623	0.114039	No	0.0763422	0.829204	No	-0.0281964	0.923966	No	0.174651	0.893269	No	0.293223	0.773703	No	-0.063757	0.985758	No	0.104991	0.999494	No	0.2556	0.948265	No	0.280226	0.707262	No
NGO1528	-0.289841	9.24e-05	No	-0.640379	6.26e-21	No	-0.697512	0.91918	No	0.0578452	0.865026	No	0.42648	0.0797283	No	0.198398	0.287781	No	-0.267857	0.718048	No	-0.141974	0.83021	No	0.144021	0.955575	No	-0.0613801	0.999494	No	0.0356558	0.993858	No	0.417819	0.405605	No
NGO1529	-0.0419658	0.720176	No	-1.28189	1.45e-54	Yes	0.158444	0.965652	No	0.245415	0.315973	No	0.483843	0.0221758	No	0.0614771	0.815285	No	-0.653887	0.335358	No	-0.788682	0.19043	No	-0.344448	0.0767323	No	0.401815	0.999494	No	0.177036	0.958688	No	-0.390718	0.439693	No
NGO1530	-0.0446829	0.767951	No	-1.1068	8.71e-26	Yes	-0.423312	0.939324	No	0.120915	0.669937	No	0.00745819	0.991901	No	0.113747	0.684376	No	0.258336	0.804627	No	0.308662	NA	No	0.327157	0.898071	No	0.0177576	0.999494	No	0.32473	0.91927	No	0.681041	0.288136	No
NGO1531	-0.14195	0.268913	No	-0.691629	3.96e-12	No	0.665581	0.925706	No	0.229003	0.237717	No	0.326722	0.367814	No	0.288351	0.19538	No	0.11784	0.913714	No	-0.0245605	0.985088	No	-0.121152	0.985758	No	0.106659	0.999494	No	0.730498	0.588457	No	0.608891	0.422082	No
NGO1532	-0.183479	0.0354819	No	-0.701947	2.58e-21	No	0.599812	0.931168	No	0.352934	0.0979073	No	0.778149	0.00415851	No	0.345851	0.0419076	No	-0.173157	0.823346	No	-0.114002	0.87165	No	-0.410701	0.709663	No	0.0940424	0.999494	No	0.583274	0.57051	No	-0.277411	0.674216	No
NGO1533	-0.0690193	0.620239	No	-0.496921	6.62e-07	No	2.4305	0.416323	No	0.0544462	0.907365	No	-0.695611	0.0316011	No	0.310627	0.120991	No	0.703176	NA	No	1.02869	NA	No	-0.461126	0.882129	No	-0.0171707	0.999494	No	0.0113858	0.995297	No	0.193235	0.83842	No
NGO1534	-0.132874	0.177584	No	-0.560473	2.6e-12	No	1.24683	0.898465	No	-0.0417549	0.912775	No	-0.257984	0.554937	No	0.304342	0.0928077	No	0.616828	NA	No	0.439952	NA	No	-0.429259	0.153279	No	0.285648	0.999494	No	0.171921	0.970907	No	0.440156	0.44976	No
NGO1535	0.145467	0.523614	No	-1.77796	2.79e-33	Yes	0.518598	0.939324	No	-0.170062	0.654339	No	-0.636499	0.296159	No	0.754129	8.2e-06	No	-1.62758	NA	No	-1.01859	NA	No	-0.279339	0.921196	No	0.230425	0.999494	No	0.457473	0.80371	No	1.29893	0.0256239	Yes
NGO1536	0.372595	0.0937264	No	-1.81208	7.94e-30	Yes	0.429877	NA	No	-0.0104189	0.985336	No	0.477033	0.54799	No	0.789408	0.00152633	No	0.178918	NA	No	0.353008	NA	No	-0.346476	0.64896	No	0.052862	0.999494	No	-0.196969	0.993858	No	0.852498	0.301034	No
NGO1537	0.401502	0.0175699	No	-1.11616	1.98e-18	Yes	1.14671	0.898465	No	0.068865	0.865773	No	-0.581836	0.2569	No	0.723154	0.00343357	No	0.0725289	NA	No	0.104264	NA	No	-0.149889	0.882056	No	-0.0699213	0.999494	No	-0.508648	0.663774	No	0.730162	0.200752	No
NGO1538	0.712776	0.00542559	No	-0.543986	0.0071482	No	-0.283228	NA	No	0.184321	0.469896	No	-0.274491	0.702025	No	0.637052	0.0130179	No	1.36656	NA	No	1.27776	NA	No	0.355355	0.905565	No	0.126554	0.999494	No	0.919799	0.589586	No	1.29757	0.139552	No
NGO1539	0.448019	0.00719313	No	-0.933353	1.16e-11	No	0.849489	0.898465	No	-0.0969322	0.701828	No	-0.476706	0.389517	No	0.892103	1.75e-09	No	-0.362039	NA	No	-0.73964	NA	No	-0.336334	0.308551	No	-0.124863	0.999494	No	-0.0473472	0.993858	No	1.11887	0.0515848	No
NGO1540	0.41216	0.00526045	No	-1.81141	2.14e-60	Yes	0.959912	0.898465	No	-0.0223987	0.963447	No	-0.476522	0.332359	No	1.06429	5.14e-11	Yes	-0.251004	NA	No	-0.0609753	NA	No	-0.762888	3.47e-06	No	-0.138058	0.999494	No	-0.107101	0.993858	No	0.721016	0.188842	No
NGO1541	0.890633	2e-17	No	0.547079	4.91e-08	No	-0.397632	0.939324	No	0.0566768	0.852242	No	-0.14765	0.82232	No	0.99381	1.32e-07	No	0.136082	0.869476	No	-0.250773	0.690083	No	-0.664727	0.21604	No	0.239608	0.999494	No	-0.0927757	0.993858	No	-0.0631208	0.946888	No
NGO1542	0.522923	2.47e-12	No	0.454511	3.21e-10	No	-0.867116	0.898465	No	-0.400622	0.0100209	No	-0.254786	0.601783	No	1.17778	3.16e-18	Yes	0.165504	0.853235	No	-0.211456	0.763737	No	0.0383149	0.985758	No	0.13778	0.999494	No	-0.322045	0.799549	No	-0.294116	0.578586	No
NGO1543	0.452391	0.000765912	No	0.216291	0.0913407	No	-0.284613	0.950097	No	-0.409857	0.0697616	No	0.370264	0.574346	No	0.930972	1.64e-06	No	-0.439566	0.690004	No	-0.820866	NA	No	-0.131724	0.941219	No	0.152806	0.999494	No	-0.456059	0.77476	No	-0.382674	0.589877	No
NGO1544	0.468133	3.28e-12	No	0.762099	4.12e-31	No	0.391321	0.939324	No	-0.508907	0.00289798	No	-0.00108735	0.997986	No	1.14902	2.54e-13	Yes	-0.303907	0.823346	No	-0.445895	0.681409	No	-0.273719	0.702918	No	-0.0112674	0.999494	No	-0.495925	0.57051	No	-0.63965	0.147206	No
NGO1545	0.724472	1.16e-18	No	1.06022	1.66e-39	Yes	-3.14307	0.127832	No	-0.435605	0.0515963	No	0.153967	0.63292	No	1.31325	5.83e-13	Yes	-0.277629	0.913714	No	-0.50831	0.793227	No	0.0674822	0.985758	No	0.0139731	0.999494	No	-0.372892	0.803716	No	-0.414909	0.481295	No
NGO1546	-0.828357	5.14e-19	No	-2.10921	3.81e-136	Yes	-0.400532	NA	No	0.260689	0.311098	No	0.549485	0.303066	No	-2.03587	1.03e-14	Yes	-0.357138	0.664518	No	0.776364	0.191141	No	-0.289509	0.882056	No	0.333478	0.999494	No	0.480596	0.84324	No	1.35598	0.0571229	No
NGO1547	0.189093	0.00338233	No	1.45024	1.69e-123	Yes	-1.72928	0.898465	No	-0.195773	0.428483	No	-0.951057	0.00165039	No	0.0934357	0.711602	No	0.314718	0.700825	No	-0.183394	0.791784	No	0.43445	0.307505	No	-0.658466	0.999494	No	0.0945526	0.993858	No	0.524743	0.394479	No
NGO1548	0.0768382	0.352885	No	0.603172	4.62e-19	No	-1.0047	0.898465	No	0.0195363	0.965162	No	0.678674	0.109396	No	0.252457	0.286701	No	-0.226711	0.81919	No	0.167342	0.844091	No	-0.130637	0.985758	No	0.321294	0.999494	No	-0.0783304	0.993858	No	0.246527	0.778181	No
NGO1549	0.025716	0.777534	No	0.391457	3.24e-09	No	-1.26061	0.898465	No	-0.200211	0.616655	No	0.539689	0.25642	No	0.290092	0.100683	No	-0.840876	0.0702256	No	-0.860031	0.0479657	No	0.212095	0.960465	No	-0.0730719	0.999494	No	-0.0954654	0.993858	No	-0.172785	0.831935	No
NGO1550	0.169302	0.12206	No	0.949919	1.32e-22	No	0.674248	0.925706	No	-0.0756081	0.776018	No	-0.265843	0.664292	No	0.652277	0.000139244	No	-0.414293	0.650455	No	-0.463118	0.568114	No	0.283097	0.860339	No	-0.314613	0.999494	No	-0.649888	0.4641	No	-0.171578	0.821652	No
NGO1551	0.241987	0.0591842	No	-0.144579	0.2138	No	-1.13878	0.898465	No	-0.33515	0.13474	No	-0.48523	0.444374	No	0.591641	0.000198702	No	-1.4584	0.15687	No	-1.84642	0.0348329	Yes	0.738952	0.597161	No	-0.848966	0.999494	No	-0.625819	0.632384	No	-0.639756	0.35337	No
NGO1552	-1.16965	2.66e-51	Yes	0.0147126	0.875155	No	0.288126	0.950097	No	-0.00124123	0.998554	No	-0.0184004	0.991412	No	-1.34643	2.17e-19	Yes	0.680348	0.335358	No	1.74088	0.00096376	Yes	0.190631	0.803152	No	0.333825	0.999494	No	0.879147	0.125385	No	2.03012	9.66e-07	Yes
NGO1552a	-0.615743	3.84e-15	No	0.13192	0.107531	No	2.1499	0.627481	No	-0.26337	0.481992	No	1.10828	0.0727627	No	-0.637175	3.58e-05	No	0.00846324	0.994164	No	-0.00990614	0.98856	No	-0.497121	0.905565	No	0.329624	0.999494	No	0.537636	0.783352	No	-1.08049	0.0989541	No
NGO1553a	-0.0356812	0.929415	No	-0.312118	0.276051	No	0.649103	NA	No	NA	NA	NA	-1.58284	0.216242	No	NA	NA	NA	-0.154828	0.868378	No	0.521635	0.44421	No	-0.413994	0.985758	No	0.729978	NA	No	-0.594039	0.993858	No	-3.25326	NA	No
NGO1558	0.272199	0.697191	No	2.85137	0.000866044	Yes	0.0392291	NA	No	0.487741	NA	No	0.767517	0.73361	No	1.79426	NA	No	2.44891	NA	No	0.926894	NA	No	-0.413998	0.985758	No	4.2034	NA	No	2.87939	0.91927	No	2.6757	NA	No
NGO1559	2.12979	2.7e-77	Yes	4.52896	8.47e-148	Yes	0.731632	0.908675	No	-1.07104	1.86e-11	Yes	-0.735023	0.169264	No	4.58859	3.76e-29	Yes	0.206941	0.820539	No	-0.510583	0.44421	No	-0.0178352	0.99393	No	0.269207	0.999494	No	-0.334924	0.941278	No	-1.77417	0.00144244	Yes
NGO1560	-0.516444	NA	No	-0.514664	0.865598	No	NA	NA	No	-1.1037	0.236353	No	0.37461	0.925968	No	3.56627	NA	No	0.395587	NA	No	-0.829695	NA	No	-1.74023	0.905565	No	1.99901	NA	No	0.674989	0.993858	No	0.471307	NA	No
NGO1561	0.772948	7.09e-07	No	0.671943	5.44e-06	No	0.589203	0.931168	No	-0.0425606	0.925687	No	-1.16121	0.000380774	Yes	1.16324	7.89e-07	Yes	0.256812	NA	No	-0.0151425	NA	No	0.0340473	0.99393	No	1.35305	0.422015	No	1.40213	0.049564	Yes	-0.532908	0.469488	No
NGO1562	1.53593	9.47e-13	Yes	1.81081	1.06e-16	Yes	0.894946	0.898465	No	0.23473	0.607246	No	-2.47723	1.32e-06	Yes	2.43303	4.02e-06	Yes	0.193057	NA	No	-0.331527	NA	No	0.150383	0.985758	No	2.30821	0.00436735	Yes	1.45839	0.0382131	Yes	-1.73579	0.00180876	Yes
NGO1563	-0.501868	NA	No	-1.27919	0.383093	No	NA	NA	No	1.36563	NA	No	-4.16767	0.460529	No	-1.19518	NA	No	0.162294	NA	No	0.00905842	NA	No	-0.413993	0.985758	No	0.729919	NA	No	-0.594091	0.993858	No	-2.18026	NA	No
NGO1564	-0.576999	NA	No	0.221799	0.888402	No	NA	NA	No	0.407358	NA	No	-2.15473	0.737867	No	NA	NA	NA	0.968221	NA	No	0.225056	NA	No	-0.413993	0.985758	No	0.729949	NA	No	-0.594061	0.993858	No	-0.797742	NA	No
NGO1565	0.160192	0.208029	No	1.20596	2.05e-27	Yes	1.75575	0.883774	No	-0.334958	0.154957	No	0.860914	0.08535	No	-0.196315	0.471865	No	-0.388838	NA	No	-1.35696	NA	No	0.491935	0.547606	No	-0.107754	0.999494	No	-0.633559	0.516301	No	-0.802477	0.127529	No
NGO1566	-0.0144429	0.915175	No	1.44971	1.22e-48	Yes	-0.217623	0.955583	No	-0.406172	0.0333822	No	-0.351592	0.538229	No	0.885993	7e-05	No	-0.526759	0.700825	No	-1.70959	0.0348329	Yes	0.769578	0.406875	No	-0.696446	0.999494	No	-0.175458	0.984781	No	-0.69262	0.24713	No
NGO1567	0.0944973	0.387674	No	0.728715	5.18e-16	No	-0.422875	0.939324	No	-0.559685	0.116816	No	0.910352	0.171017	No	-0.355666	0.0953957	No	-0.338689	0.792831	No	-1.0561	0.191141	No	0.558582	0.815078	No	-0.539	0.999494	No	0.223308	0.964808	No	-0.308618	0.690805	No
NGO1568	0.193919	0.195683	No	0.495639	0.000131667	No	0.917951	0.898465	No	-0.177257	0.498686	No	1.4111	0.00182111	Yes	-0.247948	0.252666	No	-0.00850019	0.994164	No	-0.52576	0.631222	No	0.157228	0.985758	No	-0.456509	0.999494	No	-0.266983	0.946857	No	-0.76255	0.177632	No
NGO1573	0.162451	0.0921868	No	0.173784	0.0425697	No	-1.29259	0.898465	No	-0.285981	0.188438	No	0.0592714	0.891592	No	0.0171427	0.95342	No	-0.368918	0.403586	No	-0.448939	0.242415	No	0.27239	0.905565	No	-0.179597	0.999494	No	-0.305453	0.89959	No	-0.331593	0.596044	No
NGO1574	-0.0840635	0.468589	No	1.1363	1.85e-31	Yes	0.410954	0.939324	No	-0.167267	0.67164	No	0.513379	0.22647	No	0.00844656	0.982927	No	0.797299	NA	No	0.00666273	NA	No	0.100426	0.985758	No	-0.0201244	0.999494	No	-0.2887	0.944334	No	-0.279814	0.716723	No
NGO1575	-0.201994	0.0231034	No	0.734081	1.19e-18	No	-1.29238	0.898465	No	-0.227429	0.356352	No	0.287023	0.502013	No	0.467117	0.0207195	No	0.501655	0.701051	No	0.103023	NA	No	-0.0366329	0.993905	No	0.455535	0.999494	No	-0.201552	0.971121	No	-0.714925	0.257227	No
NGO1576	-0.540697	0.257779	No	-0.222711	0.616186	No	0.398071	NA	No	-0.138868	0.96017	No	-2.64787	0.147649	No	-0.314566	0.105254	No	-0.472413	NA	No	-0.29575	NA	No	-1.33945	0.884402	No	2.80519	NA	No	-0.906191	0.984781	No	-2.1695	NA	No
NGO1577	-0.214805	0.0011067	No	0.121061	0.0532703	No	-0.716591	0.908992	No	-0.00223154	0.997145	No	0.261664	0.636359	No	-0.238485	0.16188	No	-0.425018	0.37359	No	-0.113547	0.833158	No	0.297063	0.925429	No	0.222578	0.999494	No	-0.255183	0.946857	No	-0.251591	0.732935	No
NGO1578	0.229129	0.0111415	No	-0.072704	0.397358	No	-1.35978	0.898465	No	0.0293872	0.955664	No	0.151132	0.79752	No	-0.218284	0.366765	No	-0.313377	0.73935	No	-0.471376	0.552452	No	0.247045	0.733597	No	0.455901	0.999494	No	0.0233163	0.993858	No	-0.262645	0.690805	No
NGO1579	0.0625661	0.530376	No	0.181325	0.0213091	No	-0.817945	0.898465	No	-0.665698	1.95e-05	No	-0.406975	0.375954	No	-0.480958	0.00999692	No	-0.369833	0.615595	No	-0.387143	0.565322	No	0.508313	0.64896	No	-0.203969	0.999494	No	-0.630925	0.494543	No	-0.712706	0.176113	No
NGO1580	0.297842	0.00396593	No	-0.616281	1.68e-11	No	0.777475	0.898465	No	0.289287	0.196697	No	0.394505	0.15379	No	0.0934975	0.782289	No	-0.194633	0.751729	No	0.252234	0.631222	No	-0.407579	0.638644	No	0.519358	0.999494	No	0.600231	0.488733	No	-0.368838	0.521356	No
NGO1581	-0.851282	3.39e-38	No	-2.13681	3.5e-257	Yes	-1.1157	0.898465	No	-1.19209	0.0603686	No	0.898415	0.354239	No	-1.54355	1.47e-22	Yes	-1.02092	0.14875	No	-0.32606	0.699251	No	-0.221138	0.905565	No	-0.309389	0.999494	No	-0.102266	0.993858	No	0.836354	0.125989	No
NGO1583	-0.673635	5.66e-12	No	-0.141012	0.164506	No	-0.959847	NA	No	0.215285	0.500987	No	1.61362	0.0223704	Yes	-0.834464	3.91e-06	No	0.426383	NA	No	0.238885	NA	No	0.213267	0.951091	No	-0.138848	0.999494	No	0.408375	0.93686	No	-0.1283	0.921507	No
NGO1584	-0.502532	NA	No	0.493639	0.71348	No	NA	NA	No	1.01628	NA	No	-0.964779	0.887787	No	-1.64486	NA	No	NA	NA	NA	NA	NA	NA	-1.73428	0.905565	No	1.99275	NA	No	0.668767	0.993858	No	0.465086	NA	No
NGO1585	-0.00487236	0.981897	No	-3.75634	1.46e-164	Yes	0.361392	0.939324	No	-0.0773304	0.907095	No	-1.72317	0.0164354	Yes	-0.412446	0.154701	No	0.744943	0.197864	No	0.837705	0.108305	No	0.268961	0.985286	No	-0.36591	0.999494	No	-0.320505	0.953641	No	2.51466	0.000873716	Yes
NGO1586	-0.436717	0.294294	No	-3.99649	2.99e-54	Yes	-0.221299	NA	No	-0.238455	0.771588	No	-2.31885	0.000112125	Yes	-0.332873	0.125596	No	0.8768	0.0732457	No	0.525602	0.342596	No	0.428762	0.555494	No	0.5253	0.999494	No	-0.662168	0.805452	No	3.17221	0.00268056	Yes
NGO1588	-0.277965	0.0970215	No	-2.83601	1.38e-95	Yes	-0.897282	NA	No	-0.707334	0.00746639	No	-2.38198	0.0108826	Yes	-1.38694	4.5e-14	Yes	-0.0118673	0.994164	No	0.888068	0.208889	No	0.725706	0.905565	No	0.345672	0.999494	No	-0.820245	0.688338	No	0.867485	0.40619	No
NGO1589	0.0817267	0.526772	No	-0.766924	7.96e-16	No	2.81937	NA	No	-0.0845804	0.88537	No	0.924631	0.290928	No	0.253651	0.725191	No	0.780783	0.2128	No	1.32148	0.00955404	Yes	0.232761	0.913224	No	-0.310451	0.999494	No	0.391216	0.913873	No	2.45579	0.000683848	Yes
NGO1590	0.300043	0.149006	No	-1.60889	5.5e-21	Yes	0.238964	NA	No	-0.970923	0.0767099	No	0.695161	0.435636	No	5.4694	0.000201738	Yes	0.956819	NA	No	2.38679	NA	No	0.684403	0.905565	No	-0.376119	0.999494	No	-0.993677	0.62223	No	1.52918	0.176608	No
NGO1591	0.00296995	0.983659	No	-1.50693	4.55e-51	Yes	0.316834	NA	No	-0.598778	0.071407	No	2.09783	0.00593189	Yes	-0.491873	0.0671532	No	0.892829	0.223407	No	1.78407	0.0014579	Yes	0.640798	0.346389	No	-0.105517	0.999494	No	0.0207945	0.994424	No	3.13868	0.00129841	Yes
NGO1592	0.270628	0.0215688	No	-0.0251629	0.833362	No	2.10422	0.636497	No	-0.10606	0.907365	No	0.945389	0.155225	No	-0.247976	0.300408	No	0.552728	0.417052	No	1.21873	0.0159012	Yes	0.257301	0.905565	No	0.191035	0.999494	No	-0.364011	0.952393	No	1.65404	0.0743935	No
NGO1593	0.0506327	0.70044	No	-0.830821	1.28e-19	No	1.14524	NA	No	-0.274049	0.786168	No	0.883981	0.349032	No	-0.846109	0.000965087	No	0.88272	0.528749	No	0.191614	0.907971	No	-0.252068	0.985758	No	0.838064	NA	No	1.05173	0.77336	No	1.63431	NA	No
NGO1594	-0.143729	0.358601	No	-0.651926	1.28e-07	No	-0.881948	NA	No	-0.255741	0.87437	No	0.843496	0.0768713	No	-0.756676	0.0419897	No	0.891051	0.168927	No	0.701496	0.276233	No	-0.0492406	0.990669	No	0.31412	0.999494	No	-1.16492	0.62223	No	0.305386	0.873482	No
NGO1595	-0.297192	0.0120961	No	-0.667137	2.5e-10	No	-0.919605	0.898465	No	-0.271296	0.758289	No	-0.0871668	0.85523	No	0.0808479	0.82156	No	0.742031	0.181392	No	0.74592	0.141271	No	-0.261184	0.985758	No	0.478216	0.999494	No	0.290251	0.977871	No	1.19894	0.225331	No
NGO1596	-0.139877	0.409858	No	-0.709058	5.42e-08	No	-1.24115	0.898465	No	-0.236953	0.826605	No	-0.68595	0.210773	No	-0.0702306	0.870166	No	0.112087	0.914885	No	0.297398	0.733958	No	1.15958	0.00989919	Yes	0.692871	0.999494	No	-0.32586	0.953641	No	0.480689	0.628047	No
NGO1598	0.0402824	0.85375	No	0.215562	0.190336	No	-0.352066	NA	No	-0.592857	0.332305	No	0.563515	0.190498	No	0.46926	0.143737	No	0.3867	NA	No	0.506032	NA	No	-0.212865	0.980678	No	0.187939	0.999494	No	-0.113692	0.993858	No	0.289408	0.854601	No
NGO1599	-0.109429	0.32054	No	0.0130485	0.89938	No	-0.263993	0.952382	No	-0.0978475	0.790258	No	-0.0391974	0.944895	No	0.383835	0.084895	No	0.640606	NA	No	0.323899	NA	No	0.733629	0.113161	No	-0.433769	0.999494	No	0.159813	0.977855	No	0.0857538	0.912147	No
NGO1600	-0.0166514	0.85375	No	-0.0269149	0.707157	No	-0.781164	0.898465	No	-0.0235433	0.95495	No	0.480484	NA	No	0.185464	0.366765	No	-1.57935	0.00484271	Yes	-1.15501	0.0334163	Yes	-0.135989	0.946439	No	0.224399	0.999494	No	0.227728	0.953641	No	-1.54572	0.000402564	Yes
NGO1602	0.075791	0.732322	No	0.640021	0.000154824	No	0.617457	NA	No	0.0346038	0.9306	No	0.203952	0.816367	No	0.108962	0.727128	No	-0.234836	NA	No	-0.151209	NA	No	-0.187624	0.985271	No	0.215127	0.999494	No	0.125473	0.993858	No	-0.570275	0.571099	No
NGO1603	0.114294	0.625771	No	0.108178	0.573039	No	-1.54053	NA	No	-0.0555572	0.918718	No	0.0592196	0.941003	No	0.35222	0.157358	No	-0.109548	NA	No	-0.273309	NA	No	0.0436008	0.990669	No	-0.00403451	0.999494	No	0.0991302	0.993858	No	-0.612482	0.463043	No
NGO1605	-0.0419825	0.749586	No	-0.433967	2.75e-06	No	-1.17046	0.898465	No	0.0231557	0.953419	No	0.262409	0.573953	No	0.274968	0.331447	No	-0.383084	0.643266	No	-0.304608	0.680017	No	0.130439	0.949928	No	-0.464285	0.999494	No	0.344021	0.882456	No	-0.205293	0.791421	No
NGO1606	0.00540617	0.970628	No	-0.0559478	0.640541	No	-2.0998	NA	No	-0.0978297	0.75205	No	0.834021	0.00799519	No	0.0218449	0.952764	No	-0.116097	0.882311	No	0.00845737	0.989898	No	-0.193854	0.914171	No	-0.330136	0.999494	No	0.0508464	0.993858	No	0.284865	0.765029	No
NGO1607	-0.0482763	0.72982	No	-0.074406	0.503924	No	-0.255859	0.95285	No	0.0930895	0.864477	No	0.826766	0.000331361	No	-0.0751753	0.78378	No	-0.0843668	0.923905	No	0.111504	0.90244	No	0.645405	0.6436	No	0.0952039	0.999494	No	0.106016	0.993858	No	0.0265279	0.976676	No
NGO1608	-0.0446438	0.649459	No	-0.130156	0.0809293	No	0.109251	0.975631	No	-0.386207	0.0711658	No	0.39801	0.323837	No	0.0302849	0.918799	No	-0.0906511	0.914885	No	-0.0762829	0.929762	No	0.170185	0.985758	No	-0.277806	0.999494	No	0.163011	0.988536	No	0.172813	0.836446	No
NGO1609	0.0909011	0.485922	No	1.00065	7.01e-22	Yes	-0.793837	0.898465	No	0.212666	0.4143	No	0.893006	0.0258758	No	0.120769	0.671789	No	-0.415306	NA	No	-0.410268	NA	No	0.43295	0.538322	No	-0.317834	0.999494	No	-0.0455591	0.993858	No	-0.581455	0.409747	No
NGO1610	0.00629305	0.957487	No	-1.05459	3.41e-47	Yes	-1.30721	0.898465	No	-0.135008	0.630354	No	1.4134	0.0198712	Yes	-0.427291	0.0121209	No	-1.25479	0.0172406	Yes	-0.823678	0.149216	No	-0.176617	0.955575	No	0.40312	0.999494	No	-0.552638	0.591233	No	-1.23519	0.00610906	Yes
NGO1611	0.471365	0.000151505	No	0.79745	1.81e-11	No	0.056634	0.985016	No	-0.0523596	0.895125	No	0.560198	0.448213	No	-0.0583267	0.87166	No	-0.552719	0.30203	No	-0.288907	0.636495	No	0.21494	0.982361	No	-0.422804	0.999494	No	-0.864257	0.315797	No	-1.22739	0.0227717	Yes
NGO1612	0.179016	0.105148	No	-0.489816	6.89e-08	No	-0.409422	0.939324	No	0.0482718	0.906697	No	0.443107	0.279724	No	0.144324	0.675283	No	0.00168165	0.997838	No	0.151988	0.81485	No	0.0720435	0.985535	No	-0.0413912	0.999494	No	-0.186998	0.958688	No	-0.411202	0.450962	No
NGO1613	0.239705	0.105737	No	-0.867481	1.5e-12	No	-0.668672	0.925706	No	-0.255712	0.291485	No	0.979423	0.0122384	No	-0.222275	0.294427	No	0.090535	0.923215	No	0.338205	0.679675	No	0.168656	0.898132	No	0.186671	0.999494	No	-0.556616	0.663774	No	-0.143441	0.871368	No
NGO1614	-0.0503829	0.829364	No	0.305664	0.0913407	No	-0.237573	NA	No	-0.0323662	0.982616	No	-0.737597	0.525438	No	0.0263405	0.970334	No	-0.582175	NA	No	-0.381872	NA	No	1.06904	0.44942	No	0.15963	0.999494	No	-1.36787	0.539128	No	-1.0834	0.423964	No
NGO1615	0.117534	0.369891	No	0.680082	5.78e-10	No	0.126516	NA	No	-0.50546	0.0368344	No	0.549318	0.588758	No	0.301115	0.507705	No	-0.84955	NA	No	-1.92209	NA	No	0.018737	0.99393	No	0.38293	0.999494	No	0.0566095	0.993858	No	-0.136843	0.880878	No
NGO1616	NA	NA	NA	NA	NA	NA	NA	NA	No	NA	NA	NA	NA	NA	NA	NA	NA	NA	-0.454666	NA	No	-1.81198	NA	No	NA	NA	NA	NA	NA	NA	NA	NA	NA	NA	NA	NA
NGO1617	NA	NA	NA	NA	NA	NA	NA	NA	No	NA	NA	NA	NA	NA	NA	NA	NA	NA	NA	NA	NA	NA	NA	NA	NA	NA	NA	NA	NA	NA	NA	NA	NA	NA	NA	NA
NGO1618	NA	NA	NA	NA	NA	NA	NA	NA	No	-3.29909	NA	No	NA	NA	NA	NA	NA	NA	-0.576609	NA	No	-0.245923	NA	No	NA	NA	NA	NA	NA	NA	NA	NA	NA	NA	NA	NA
NGO1619	NA	NA	NA	NA	NA	NA	NA	NA	No	NA	NA	NA	NA	NA	NA	NA	NA	NA	NA	NA	NA	NA	NA	NA	NA	NA	NA	NA	NA	NA	NA	NA	NA	NA	NA	NA
NGO1621	NA	NA	NA	NA	NA	NA	NA	NA	No	NA	NA	NA	NA	NA	NA	NA	NA	NA	NA	NA	NA	NA	NA	NA	NA	NA	NA	NA	NA	NA	NA	NA	NA	NA	NA	NA
NGO1622	-0.170671	0.842009	No	0.998265	0.190954	No	NA	NA	No	NA	NA	NA	NA	NA	NA	NA	NA	NA	-0.294193	NA	No	-1.20715	NA	No	-0.414001	0.985758	No	2.06133	NA	No	0.737286	0.993858	No	-4.83787	NA	No
NGO1623	NA	NA	NA	NA	NA	NA	NA	NA	No	NA	NA	NA	NA	NA	NA	NA	NA	NA	NA	NA	NA	NA	NA	NA	NA	NA	NA	NA	NA	NA	NA	NA	NA	NA	NA	NA
NGO1624	-0.0725472	0.79813	No	1.39768	3.32e-08	Yes	-2.14284	NA	No	-1.8391	NA	No	NA	NA	NA	-0.826644	NA	No	NA	NA	NA	NA	NA	NA	0.34368	0.985535	No	-0.195873	0.999494	No	-0.753848	0.716411	No	0.10081	0.946888	No
NGO1625	-0.0638011	0.638965	No	2.59336	6.73e-124	Yes	-0.654216	NA	No	0.03619	0.941928	No	NA	NA	NA	0.245555	0.344052	No	NA	NA	NA	NA	NA	NA	-0.135165	0.985758	No	0.659591	0.999494	No	0.247097	0.953641	No	-0.0758965	0.93996	No
NGO1626	-0.105555	0.437043	No	1.59838	8.55e-52	Yes	-0.656849	0.926208	No	-0.130835	0.702529	No	NA	NA	NA	0.385957	0.0228817	No	-2.1176	NA	No	-1.79667	NA	No	0.479383	0.755941	No	0.281308	0.999494	No	-0.500904	0.671803	No	-0.434356	0.482729	No
NGO1627	0.136695	0.195964	No	3.76144	0	Yes	-0.383206	0.939324	No	-0.431581	0.0478247	No	-1.05208	0.678299	No	-0.53813	0.0244388	No	-0.902453	0.25394	No	-1.80698	0.0019051	Yes	0.143409	0.985758	No	0.956627	0.999494	No	-0.0580482	0.993858	No	-1.88674	0.00288601	Yes
NGO1628	0.0204801	0.893044	No	3.7749	6.64e-288	Yes	-0.49821	0.939324	No	-0.790817	0.00604126	No	-2.06698	0.307959	No	-0.914416	4e-07	No	-0.746306	0.410914	No	-2.15696	0.000897827	Yes	0.47111	0.91518	No	0.612722	0.999494	No	0.149828	0.993858	No	-1.16623	0.0730946	No
NGO1629	0.263551	0.0385627	No	1.50947	2.07e-31	Yes	-0.144539	0.971909	No	-0.151137	0.714102	No	-0.191834	0.937282	No	0.542823	0.10567	No	-0.129186	0.868378	No	-0.137116	0.823578	No	-0.372258	0.898071	No	0.0908594	0.999494	No	0.323553	0.958688	No	-0.185978	0.877079	No
NGO1630	0.0676807	0.592725	No	1.42631	1.99e-47	Yes	-0.653753	NA	No	-0.646945	0.00207251	No	NA	NA	NA	-0.851568	6.76e-07	No	0.316866	NA	No	0.475415	NA	No	0.828191	0.803152	No	-0.0262418	0.999494	No	-0.0965559	0.993858	No	-0.727734	0.396451	No
NGO1631	0.382116	0.64833	No	2.02013	0.00708869	Yes	NA	NA	No	0.499846	NA	No	-2.78097	0.654342	No	NA	NA	NA	0.592806	NA	No	1.06885	NA	No	-1.73778	0.905565	No	-2.76799	NA	No	0.672497	0.993858	No	0.468815	NA	No
NGO1632	0.354766	0.00268836	No	2.16127	4.43e-80	Yes	-0.500184	NA	No	0.128933	0.842257	No	-1.99789	0.390136	No	-0.249695	NA	No	-0.193577	NA	No	-0.212142	NA	No	-0.38254	0.803152	No	1.0059	0.999494	No	1.33458	0.182924	No	1.72666	0.0193925	Yes
NGO1633	-0.410282	0.660363	No	2.07315	0.0519756	No	0.177709	NA	No	NA	NA	NA	-0.25712	0.92772	No	NA	NA	NA	NA	NA	NA	NA	NA	NA	-0.413999	0.985758	No	0.110725	NA	No	1.22936	0.993858	No	1.02567	NA	No
NGO1634	-0.119726	0.766275	No	0.347808	0.293794	No	0.573147	NA	No	-0.923651	0.374016	No	-0.272775	0.851835	No	NA	NA	NA	0.133015	NA	No	0.3642	NA	No	-0.918227	0.882056	No	-1.37643	NA	No	-0.0760077	0.993858	No	0.511849	NA	No
NGO1636	0.227041	0.62124	No	0.608031	0.10609	No	-0.475957	NA	No	-0.803877	0.0992663	No	-0.190853	0.908311	No	-0.0784641	0.959285	No	0.670651	NA	No	1.20313	NA	No	0.155419	0.933082	No	-0.2128	0.999494	No	-1.04926	0.17849	No	-0.176169	0.856727	No
NGO1638	-0.239437	0.759074	No	-0.093452	0.887181	No	NA	NA	No	0.0314433	NA	No	0.0488461	0.993561	No	NA	NA	NA	NA	NA	NA	NA	NA	NA	NA	NA	NA	NA	NA	NA	NA	NA	NA	NA	NA	NA
NGO1639	NA	NA	NA	NA	NA	NA	NA	NA	No	NA	NA	NA	NA	NA	NA	NA	NA	NA	NA	NA	NA	NA	NA	NA	NA	NA	NA	NA	NA	NA	NA	NA	NA	NA	NA	NA
NGO1640	0.679488	0.204995	No	1.31272	0.00978523	Yes	NA	NA	No	0.570492	NA	No	-0.848028	0.633501	No	-1.23052	NA	No	-0.307023	NA	No	-0.245916	NA	No	2.02966	0.860466	No	-0.227534	NA	No	-0.552564	0.993858	No	0.188683	NA	No
NGO1641	NA	NA	NA	NA	NA	NA	NA	NA	No	NA	NA	NA	NA	NA	NA	NA	NA	NA	1.13661	NA	No	0.66371	NA	No	NA	NA	NA	NA	NA	NA	NA	NA	NA	NA	NA	NA
NGO1643	NA	NA	NA	NA	NA	NA	NA	NA	No	NA	NA	NA	NA	NA	NA	NA	NA	NA	NA	NA	NA	NA	NA	NA	NA	NA	NA	NA	NA	NA	NA	NA	NA	NA	NA	NA
NGO1645	NA	NA	NA	NA	NA	NA	NA	NA	No	NA	NA	NA	NA	NA	NA	NA	NA	NA	NA	NA	NA	NA	NA	NA	NA	NA	NA	NA	NA	NA	NA	NA	NA	NA	NA	NA
NGO1646	0.55431	0.117446	No	0.542274	0.0839399	No	-0.119178	NA	No	-0.0170127	0.988328	No	1.88009	0.306649	No	-0.962542	0.248643	No	0.532431	NA	No	0.759166	NA	No	2.64326	0.64896	No	2.02989	NA	No	-2.35141	0.84406	No	-2.48225	NA	No
NGO1647	0.582094	1.4e-06	No	1.40817	2.21e-30	Yes	-0.405053	NA	No	-0.27706	0.600218	No	0.429043	0.606745	No	-0.916809	0.0710965	No	0.194514	0.884195	No	0.28327	NA	No	0.536576	0.702918	No	0.482254	0.999494	No	-0.932911	0.612466	No	-0.253574	0.856727	No
NGO1648	-0.256324	0.128796	No	-0.242596	0.105411	No	-0.213786	NA	No	0.441077	0.560534	No	0.718648	0.379139	No	-0.214925	0.734488	No	1.74546	0.00798431	Yes	1.28981	0.0408556	Yes	-0.531248	0.921196	No	-0.324619	NA	No	-0.111478	0.993858	No	0.475874	NA	No
NGO1649	0.158672	0.751623	No	0.306184	0.443572	No	-0.199677	NA	No	-0.221409	0.763248	No	-0.588326	0.577346	No	-0.14687	0.850644	No	0.916712	NA	No	-0.473021	NA	No	-0.502174	0.931321	No	-0.435851	NA	No	-0.148084	0.993858	No	-0.159326	NA	No
NGO1650	NA	NA	NA	NA	NA	NA	NA	NA	No	NA	NA	NA	NA	NA	NA	NA	NA	NA	NA	NA	NA	NA	NA	NA	NA	NA	NA	NA	NA	NA	NA	NA	NA	NA	NA	NA
NGO1651	0.151026	0.134239	No	0.982185	4.66e-30	No	-1.72522	0.898465	No	-0.188347	0.654979	No	-0.67924	0.770913	No	0.46913	0.0941581	No	1.55315	NA	No	1.05901	NA	No	0.311528	0.867237	No	-0.418868	0.999494	No	0.0852745	0.993858	No	0.0213776	0.976997	No
NGO1652	-0.196992	0.15089	No	1.62962	1.23e-44	Yes	1.25998	0.898465	No	-0.356191	0.0595149	No	-1.87427	1.35e-06	Yes	0.235224	0.273511	No	0.252707	0.797349	No	-0.652702	0.336426	No	0.222843	0.985758	No	-0.145532	0.999494	No	-1.91008	0.00366178	Yes	-0.458785	0.605106	No
NGO1653	-0.259395	0.00418782	No	1.30002	9.75e-53	Yes	-1.65698	NA	No	-1.42417	0.260662	No	-2.97083	2.09e-10	Yes	0.194758	0.452826	No	-0.452039	NA	No	-1.93029	NA	No	0.836556	0.860339	No	0.366085	0.999494	No	-0.125734	0.993858	No	1.15941	0.144259	No
NGO1654	-0.130703	0.208029	No	1.50013	7.92e-51	Yes	1.2894	NA	No	0.211271	0.597154	No	-0.193272	0.812091	No	0.00765033	0.985798	No	0.196155	0.81919	No	0.416934	0.536661	No	-0.383763	0.914171	No	-0.0888586	0.999494	No	0.33072	0.948459	No	0.697634	0.40768	No
NGO1655	-0.226002	0.00778063	No	0.137475	0.0868368	No	-0.101056	0.975631	No	0.165663	0.587974	No	-0.112273	0.847502	No	-0.342519	0.0625424	No	0.391539	0.588292	No	0.651864	0.240846	No	-0.0360741	0.990669	No	-0.108875	0.999494	No	-0.321159	0.848981	No	1.30429	0.00261372	Yes
NGO1656	-0.255586	0.00178273	No	-0.637316	7.33e-18	No	-0.855997	0.898465	No	0.096887	0.744859	No	0.283834	0.441343	No	-0.334002	0.0239969	No	-0.0627232	0.943092	No	0.279568	0.660547	No	0.0608014	0.985758	No	-0.411103	0.999494	No	-0.475355	0.66967	No	0.595021	0.267385	No
NGO1657	-0.236938	0.0152198	No	-0.335546	0.000141149	No	-0.499844	0.939324	No	0.199759	0.392295	No	0.385098	0.342993	No	-0.28354	0.24664	No	-0.261869	0.763367	No	0.343135	0.644563	No	-0.402953	0.860339	No	0.0039303	0.999494	No	-0.953184	0.200479	No	0.402133	0.589877	No
NGO1658	-0.0292018	0.836063	No	0.533578	1.6e-07	No	0.0480378	0.987517	No	-0.0925071	0.768882	No	-0.935978	0.000411131	No	-0.651693	0.000775652	No	-0.433625	0.585247	No	0.36448	0.632164	No	0.0367805	0.990669	No	-0.337491	0.999494	No	-0.866228	0.20699	No	-0.181042	0.811373	No
NGO1659	0.117616	0.401264	No	0.261452	0.0218297	No	-0.574683	0.931168	No	0.134394	0.725259	No	-0.250521	0.570805	No	0.0401546	0.918524	No	-0.0568082	0.97094	No	0.482336	0.615068	No	-0.333497	0.860339	No	-0.159413	0.999494	No	0.0111462	0.995248	No	1.28179	0.00796714	Yes
NGO1662	-0.291741	0.00110468	No	-0.791093	5.43e-23	No	-0.158069	0.965652	No	-0.219051	0.239092	No	-0.141134	0.854787	No	0.126679	0.55929	No	-0.431648	0.358407	No	-0.53985	0.18678	No	-0.0773455	0.985758	No	0.242118	0.999494	No	0.398182	0.839789	No	0.244405	0.759909	No
NGO1663	-0.0282498	0.916012	No	-0.0155494	0.946119	No	-1.18684	NA	No	-0.251599	0.40662	No	0.206906	0.712899	No	0.243278	0.389103	No	-0.478398	0.654177	No	-0.702473	0.420127	No	0.194667	0.905565	No	-0.0487256	0.999494	No	0.027356	0.993858	No	-0.508332	0.42452	No
NGO1664	0.48777	0.453802	No	1.24766	0.0342419	Yes	-0.401466	NA	No	0.0187466	0.994942	No	-0.905249	0.639292	No	1.07107	0.331244	No	-0.558296	NA	No	0.174601	NA	No	-0.810269	0.898071	No	1.50806	NA	No	0.377024	0.993858	No	0.2652	NA	No
NGO1665	-0.342656	0.000171571	No	-0.681817	1.55e-16	No	-1.07812	0.898465	No	0.0939013	0.788002	No	0.366336	NA	No	0.478331	0.0175329	No	-1.33656	0.0113878	Yes	-0.716312	0.217809	No	-0.442831	0.517759	No	1.06809	0.252948	No	0.366645	0.791376	No	-1.24468	0.002079	Yes
NGO1666	-0.091535	0.187211	No	-0.432674	2.18e-14	No	-2.03203	0.655072	No	0.086769	0.763248	No	0.0122711	0.984834	No	-0.0468916	0.870166	No	0.0474032	0.961815	No	0.285067	0.66781	No	0.485758	0.127814	No	-0.101196	0.999494	No	0.709747	0.318998	No	0.322308	0.593254	No
NGO1667	-0.298944	0.00239378	No	-1.07796	9.68e-37	Yes	-0.793623	0.898465	No	-0.0900165	0.842257	No	-0.0523504	0.92772	No	-0.391675	0.0245092	No	-0.205538	0.844815	No	0.302015	0.702796	No	0.372565	0.898071	No	-0.22266	0.999494	No	0.715798	0.414857	No	1.31691	0.00697612	Yes
NGO1668	0.0119395	0.948569	No	1.0373	7.96e-16	Yes	0.192738	0.960975	No	-0.340554	0.206279	No	0.28856	0.600273	No	-0.727253	7.38e-05	No	0.568007	0.586139	No	0.335748	NA	No	-0.101869	0.985758	No	0.191345	0.999494	No	0.0662823	0.993858	No	0.0911579	0.931655	No
NGO1669	-0.531086	6.04e-06	No	-0.680832	7.56e-10	No	-0.117726	0.975631	No	-0.23944	0.350674	No	0.0205601	0.963573	No	0.175614	0.397876	No	-0.0898383	0.912329	No	0.203387	0.749836	No	0.269393	0.619903	No	0.203885	0.999494	No	-0.0442053	0.993858	No	0.481703	0.284283	No
NGO1670	-0.334444	0.000643449	No	-0.728666	2.15e-16	No	1.63912	0.898465	No	0.161476	0.603969	No	0.0608525	0.936387	No	-0.157216	0.578527	No	0.615344	0.347191	No	0.739291	0.206364	No	-0.204279	0.985758	No	0.288399	0.999494	No	1.02262	0.315797	No	0.984362	0.170795	No
NGO1671	-0.353257	0.000356971	No	-0.459711	4.37e-07	No	0.958353	NA	No	0.436713	0.0482715	No	-0.530872	0.456445	No	0.147319	0.650082	No	0.767146	0.268981	No	0.469984	0.552452	No	-0.740904	0.629195	No	-0.27552	0.999494	No	0.47686	0.853537	No	-0.132397	0.906614	No
NGO1672	-0.223511	0.471273	No	-0.0161522	0.954495	No	0.60642	NA	No	-0.322819	0.607246	No	-0.907613	0.222904	No	0.0126182	0.982663	No	-1.64216	NA	No	-2.21124	NA	No	-0.499743	0.882129	No	0.118765	0.999494	No	0.27542	0.993858	No	-0.400129	0.773715	No
NGO1673	-0.262234	0.000510648	No	0.452231	8.33e-11	No	-1.45113	0.898465	No	-0.0308823	0.93291	No	0.382842	0.0897648	No	0.0883273	0.63925	No	-0.0274484	0.989918	No	-0.0915635	0.944996	No	0.219745	0.87829	No	0.14973	0.999494	No	0.0158983	0.993858	No	0.462867	0.325875	No
NGO1674	-0.287669	0.00710097	No	0.550853	4.94e-08	No	-0.0182506	NA	No	0.109561	0.895144	No	-0.866597	0.00957037	No	0.698344	0.00818108	No	1.55966	NA	No	0.506952	NA	No	0.281844	0.872198	No	0.100045	0.999494	No	-0.221104	0.970907	No	0.0444032	0.964799	No
NGO1675	-0.259854	0.000758726	No	0.12681	0.0901548	No	1.10131	0.898465	No	-0.107658	0.658776	No	-0.203904	0.569098	No	0.0779421	0.742848	No	0.0812373	0.914885	No	0.465929	0.44421	No	0.40093	0.344748	No	-0.122442	0.999494	No	1.00245	0.0216916	Yes	1.07809	0.00539479	Yes
NGO1676	-0.0818589	0.507288	No	-0.218717	0.0259927	No	-0.326721	0.940733	No	0.552208	0.0141147	No	-0.10429	0.856702	No	0.443041	0.0236044	No	0.514244	0.386336	No	1.0999	0.0124049	Yes	0.102042	0.985758	No	0.0923787	0.999494	No	0.819712	0.182924	No	1.18116	0.00552575	Yes
NGO1677	0.11876	0.309074	No	-0.28546	0.00281026	No	0.945743	0.898465	No	0.901053	4.21e-12	No	-0.439971	0.299164	No	-0.0387265	0.918799	No	0.327284	0.654177	No	0.803119	0.109658	No	-0.0357831	0.985758	No	0.289935	0.999494	No	0.11633	0.988536	No	1.09982	0.00248949	Yes
NGO1678	0.208938	0.01084	No	-0.624235	7.24e-20	No	0.389602	0.939324	No	0.100751	0.737306	No	1.07643	0.0111868	Yes	0.657616	1.37e-05	No	-0.47233	0.459227	No	-0.230052	0.733958	No	0.0456953	0.985758	No	0.205518	0.999494	No	0.0223201	0.993858	No	-0.67338	0.168574	No
NGO1679	0.0833992	0.709815	No	1.13307	4.75e-12	Yes	1.0447	0.898465	No	0.173376	0.755772	No	-1.24213	0.00234612	Yes	-0.709907	0.0291154	No	0.106761	NA	No	-0.619081	NA	No	-0.0812489	0.990669	No	0.597071	0.999494	No	-1.77384	0.00649252	Yes	0.190187	0.856727	No
NGO1680	-0.283004	0.0624685	No	0.664385	5.73e-07	No	1.36204	0.898465	No	0.241924	0.324758	No	-1.80889	7.83e-09	Yes	0.70542	2.61e-05	No	0.52411	0.368891	No	0.164698	0.794419	No	0.278954	0.945282	No	-0.384112	0.999494	No	-0.269571	0.946857	No	0.488548	0.442197	No
NGO1681	0.0802757	0.80911	No	1.66648	5.08e-12	Yes	0.704642	NA	No	-0.0781745	0.910121	No	-0.350656	0.539999	No	2.06162	4.21e-13	Yes	0.736776	NA	No	0.702483	NA	No	0.145794	0.985535	No	-0.57067	0.999494	No	1.18499	0.174461	No	2.80204	3.65e-05	Yes
NGO1682	-0.196677	0.012013	No	1.15081	3.04e-51	Yes	1.15901	NA	No	-0.144795	0.649217	No	0.603971	0.504653	No	-0.121514	0.736844	No	0.43536	0.623793	No	0.0174898	0.986236	No	-0.851595	0.344748	No	1.22881	0.491658	No	1.28882	0.0615088	No	-0.693449	0.272778	No
NGO1683	-0.294446	0.00522581	No	0.896252	2.3e-20	No	-0.0327958	0.991793	No	0.0900584	0.801771	No	-0.0847623	0.936387	No	0.379422	0.132615	No	0.836421	NA	No	0.550587	NA	No	-0.922851	0.00265305	No	0.0561602	0.999494	No	0.136923	0.993858	No	-2.13234	7.81e-07	Yes
NGO1684	0.620703	2.22e-12	No	0.621722	3.81e-13	No	0.437937	NA	No	-0.0942343	0.805634	No	-1.02723	0.131886	No	-0.81797	0.0845872	No	0.256798	0.812764	No	0.240893	0.7844	No	-0.894256	0.884402	No	0.579795	0.999494	No	-0.0711575	0.993858	No	-0.153777	0.935258	No
NGO1685	-0.0380905	0.893044	No	-2.39918	3.97e-51	Yes	0.0825155	NA	No	-0.00479822	0.995304	No	-0.310324	0.689778	No	-0.281609	0.502328	No	0.642836	NA	No	0.314664	NA	No	-1.36242	0.166365	No	1.4308	NA	No	0.186836	0.993858	No	-0.396078	NA	No
NGO1686	-0.265407	0.00255324	No	0.131317	0.128232	No	-1.43284	NA	No	-0.0936386	0.790258	No	0.597667	0.128451	No	0.00080537	0.997373	No	-1.39098	NA	No	-1.50938	NA	No	-0.0445744	0.985758	No	-0.829744	0.999494	No	-0.710801	0.378017	No	-0.53254	0.361862	No
NGO1687	0.215348	0.108451	No	0.891325	2.59e-13	No	1.66628	NA	No	0.00322923	0.995304	No	0.0919811	0.936387	No	0.29072	0.269164	No	-0.501131	NA	No	-0.0694366	NA	No	0.0213729	0.995129	No	-0.356312	0.999494	No	-1.05074	0.588457	No	-1.48263	0.116408	No
NGO1688	-0.562568	6.06e-11	No	-0.782807	9.28e-22	No	-0.939032	0.898465	No	-0.747932	9.57e-05	No	-0.759397	0.248938	No	-0.770482	9.22e-07	No	0.37568	0.899955	No	0.0945899	0.979369	No	-0.101048	0.905565	No	-1.98157	0.000120313	Yes	-2.13518	8.78e-08	Yes	0.292226	0.687047	No
NGO1690	-0.0576021	0.633662	No	-0.0612529	0.532979	No	0.420509	0.939324	No	-0.441375	0.0157876	No	-0.49308	0.176318	No	-0.3159	0.16096	No	0.0861187	NA	No	0.693166	NA	No	0.536013	0.867237	No	0.152051	0.999494	No	0.31737	0.946857	No	-0.0716948	0.946888	No
NGO1691	0.789238	0.119848	No	1.3937	0.00404408	Yes	0.604301	NA	No	0.540648	NA	No	0.639662	0.801241	No	-0.0249435	0.983924	No	0.71273	NA	No	0.720802	NA	No	-0.413999	0.985758	No	0.834784	NA	No	1.95342	0.951544	No	0.213245	NA	No
NGO1692	-0.364117	0.085657	No	0.161366	0.4406	No	0.971443	NA	No	-0.030736	0.925687	No	-1.13128	0.00230658	Yes	0.0849694	0.852737	No	0.290652	NA	No	-0.558763	NA	No	-0.258765	0.860339	No	-0.451546	0.999494	No	0.315232	0.929274	No	0.410515	0.589008	No
NGO1693	-0.193534	0.30451	No	0.365761	0.0263109	No	0.463371	NA	No	0.0935727	0.819734	No	-0.353856	0.559584	No	0.509266	0.116525	No	0.78326	NA	No	0.24882	NA	No	-0.349281	0.860339	No	-0.210544	0.999494	No	0.623039	0.690255	No	0.239883	0.797584	No
NGO1694	-0.126505	0.307376	No	1.07452	1.35e-23	Yes	-2.32427	NA	No	-0.572758	0.0128302	No	0.224795	0.815864	No	-0.324708	0.265878	No	0.431934	NA	No	0.0576229	NA	No	0.138476	0.985758	No	-0.704419	0.999494	No	-0.886361	0.588457	No	-1.47162	0.0507152	No
NGO1695	-0.301461	0.000302528	No	-0.703068	1.67e-20	No	-0.687946	0.920033	No	-1.00015	8.88e-07	Yes	0.700821	0.0869577	No	-0.682432	4.4e-05	No	-0.229556	0.806926	No	0.212086	0.7844	No	0.148431	0.898071	No	-0.129449	0.999494	No	-0.558059	0.588457	No	-0.841726	0.0902151	No
NGO1699	-0.324107	0.00159034	No	-0.158447	0.107727	No	-1.06194	0.898465	No	-0.426226	0.147921	No	0.36559	0.515421	No	-0.0405461	0.923966	No	0.130511	0.8623	No	-0.261819	0.645668	No	0.322734	0.884402	No	-0.229803	0.999494	No	-0.346642	0.848981	No	0.275205	0.687047	No
NGO1700	-0.211881	0.00780505	No	-0.131598	0.0795216	No	-0.967801	0.898465	No	0.0249893	0.950953	No	0.357336	0.3877	No	-0.390141	0.0128736	No	0.390977	0.386336	No	0.154068	0.761274	No	0.0228583	0.990669	No	0.11078	0.999494	No	0.162098	0.971121	No	-0.868901	0.0509625	No
NGO1701	0.0685636	0.545345	No	1.14869	1.15e-37	Yes	0.95886	0.898465	No	0.186961	0.629065	No	0.769328	0.0604338	No	0.0563918	0.87166	No	-1.08003	0.0083811	Yes	-1.04219	0.00733134	Yes	0.0156622	0.99393	No	0.095606	0.999494	No	-0.491086	0.640573	No	-1.71547	1.97e-05	Yes
NGO1702	-0.044469	0.893044	No	1.75181	1.19e-08	Yes	0.749615	NA	No	-0.120241	0.928838	No	-0.917824	0.335505	No	-0.0158341	0.976071	No	0.382486	NA	No	0.871492	NA	No	1.25725	0.921196	No	1.82695	NA	No	-0.102133	0.993858	No	-0.179728	NA	No
NGO1703	-1.00203	NA	No	-0.0504483	0.974436	No	NA	NA	No	NA	NA	NA	1.8626	0.353964	No	1.53722	NA	No	1.47805	NA	No	1.51158	NA	No	NA	NA	NA	NA	NA	NA	NA	NA	NA	NA	NA	NA
NGO1704	0.150121	0.571424	No	0.223521	0.304895	No	0.0906219	NA	No	-0.240972	0.85503	No	0.893775	0.52579	No	-0.312049	0.680709	No	0.405937	NA	No	0.8558	NA	No	1.22302	0.898071	No	0.203727	NA	No	-0.176133	0.993858	No	3.4406	NA	No
NGO1705	-0.138025	0.679078	No	0.120728	0.666781	No	-0.527455	NA	No	-0.63438	0.0300394	No	-0.972196	0.352849	No	0.390392	0.52335	No	0.172696	NA	No	0.236446	NA	No	0.626314	0.985535	No	-0.171376	NA	No	0.0498327	0.995248	No	0.019555	NA	No
NGO1706	0.323093	0.0104726	No	-0.0233281	0.85415	No	-0.0637589	NA	No	-0.113619	0.755956	No	0.678908	0.187508	No	-0.159064	0.639626	No	-0.731266	0.233115	No	-0.736634	0.191297	No	0.271758	0.905565	No	-0.277939	0.999494	No	-0.558745	0.77476	No	-0.954723	0.170155	No
NGO1707	0.654425	0.0439509	No	-0.704568	0.00398849	No	0.527625	NA	No	-0.0890865	0.749336	No	0.595539	0.336334	No	-0.26184	0.401254	No	-0.618756	NA	No	-0.509435	NA	No	-0.758884	0.116515	No	-0.790019	0.999494	No	-0.829432	0.626011	No	-0.778293	0.400089	No
NGO1708	0.309055	0.0159494	No	-0.567546	8.92e-08	No	0.822997	0.898465	No	-0.0871242	0.733956	No	0.580533	0.271682	No	0.318445	0.130163	No	-0.302315	0.687318	No	-0.39697	0.533515	No	0.463704	0.905565	No	-0.330297	0.999494	No	-1.61812	0.0185626	Yes	0.683874	0.406151	No
NGO1709	1.23076	0.000987252	Yes	-3.27302	3.92e-61	Yes	0.0728791	NA	No	-0.000867122	0.998554	No	1.39269	0.037505	Yes	0.10213	0.75296	No	-0.900508	NA	No	0.113197	NA	No	0.62579	0.933042	No	0.0517421	0.999494	No	-0.254993	0.993858	No	-0.60977	0.615573	No
NGO1710	0.353924	0.0157742	No	-1.98532	8.2e-81	Yes	-0.47618	NA	No	0.0187093	0.964101	No	-0.0372343	0.954369	No	0.362925	0.0975227	No	0.625679	0.3269	No	0.895849	0.0991875	No	0.188203	0.960626	No	0.268115	0.999494	No	0.57321	0.80272	No	1.37298	0.078192	No
NGO1711	-0.010981	0.912859	No	-0.492075	1.51e-13	No	1.94159	0.700998	No	0.0318179	0.928838	No	0.747397	0.0416358	No	-0.0197485	0.948117	No	-0.599875	0.25394	No	-0.34426	0.568114	No	-0.273558	0.904439	No	0.348027	0.999494	No	0.455518	0.763798	No	-0.240804	0.73767	No
NGO1712	-0.228022	0.0950405	No	0.165454	0.20031	No	-0.0618849	NA	No	0.245095	0.387515	No	0.328362	0.617703	No	-0.282798	0.216164	No	-0.279943	NA	No	0.224842	NA	No	-0.925047	0.638644	No	0.331022	0.999494	No	0.483835	0.87079	No	-0.276423	0.793313	No
NGO1713	-0.117474	0.252461	No	-0.59444	4.76e-13	No	0.320628	0.942477	No	0.269698	0.206279	No	-0.512881	0.0597078	No	0.0889338	0.736252	No	0.17461	0.843153	No	0.700721	0.191141	No	-0.23199	0.985758	No	0.261099	0.999494	No	0.398149	0.925832	No	0.519216	0.573678	No
NGO1714	0.356621	0.0342217	No	-3.28265	1.64e-205	Yes	0.871801	0.898465	No	0.223626	0.326667	No	0.283797	0.375321	No	0.381142	0.0891522	No	-0.592177	0.502559	No	0.044434	0.976474	No	-0.0956906	0.990669	No	-0.55685	0.999494	No	0.184003	0.993858	No	0.290795	0.793313	No
NGO1715	-0.0827493	0.31378	No	0.228858	0.000722357	No	0.117275	0.975631	No	-0.0608694	0.828653	No	0.53494	0.00399804	No	0.0801415	0.688393	No	-0.171062	0.73002	No	-0.131541	0.761274	No	-0.0615207	0.985758	No	0.00383943	0.999494	No	-0.158147	0.969435	No	0.0654373	0.933034	No
NGO1716	-0.416109	7.59e-05	No	-0.660663	9.28e-12	No	-0.0452294	0.988794	No	0.032424	0.932725	No	0.154241	0.682808	No	-0.0407097	0.873882	No	-0.105706	0.912329	No	0.00277058	0.996746	No	0.369819	0.0088735	No	-0.263426	0.999494	No	-0.0848372	0.993858	No	0.561367	0.19808	No
NGO1717	-0.276862	0.000397021	No	-0.651143	2.61e-20	No	0.518995	0.939324	No	-0.174332	0.581937	No	0.353077	0.457258	No	0.553793	0.00351149	No	-0.173304	0.885476	No	0.0265678	NA	No	0.184694	0.898071	No	-0.108154	0.999494	No	-0.300751	0.910685	No	-0.567674	0.313804	No
NGO1718	-0.164865	0.220788	No	0.40507	0.000429147	No	1.47123	0.898465	No	-0.0828889	0.788002	No	-0.884526	0.0797283	No	-0.154844	0.48351	No	0.772241	0.270189	No	0.970673	0.115155	No	-0.204954	0.905565	No	-0.10373	0.999494	No	1.39272	0.0130601	Yes	1.08718	0.0437872	Yes
NGO1719	0.285876	0.0501361	No	0.33927	0.00993978	No	0.915642	NA	No	0.0425535	0.903273	No	0.15905	0.880737	No	0.279655	0.429433	No	0.395447	NA	No	0.111414	NA	No	-0.577646	0.835836	No	0.0207479	0.999494	No	0.561374	0.93686	No	0.549858	0.707604	No
NGO1720	0.11572	0.897847	No	0.0351069	0.960869	No	0.0411138	NA	No	-0.760909	NA	No	-0.401441	0.92772	No	0.340346	0.680709	No	-0.800654	NA	No	0.513969	NA	No	1.24247	0.925429	No	2.69158	NA	No	-1.63086	0.962325	No	-1.12415	NA	No
NGO1721	0.0199599	0.910854	No	-0.813362	4.83e-13	No	-0.491725	NA	No	0.163677	0.594439	No	1.00195	0.00807936	Yes	-0.0870819	0.782897	No	-0.0462506	0.973017	No	0.284271	0.736249	No	-0.285963	0.907452	No	0.410653	0.999494	No	1.0421	0.433745	No	0.818877	0.355527	No
NGO1722	0.147382	0.339395	No	-0.772995	2.76e-11	No	1.30159	0.898465	No	0.152855	0.564612	No	0.121126	0.855999	No	0.160178	0.54674	No	0.716727	0.223407	No	0.870208	0.0981231	No	-0.33736	0.64896	No	-0.0851586	0.999494	No	0.471353	0.80371	No	0.968901	0.13703	No
NGO1723	-0.119084	0.335757	No	0.483958	2.97e-06	No	0.353283	0.939324	No	-0.288825	0.295226	No	-0.0202424	0.969754	No	0.548481	0.0534825	No	0.239369	0.850326	No	0.496082	NA	No	0.510509	0.373083	No	0.165938	0.999494	No	0.0226229	0.993858	No	0.679231	0.348321	No
NGO1724	0.19251	0.245219	No	0.0993807	0.501936	No	0.431072	NA	No	-0.332016	0.32722	No	0.098904	0.860245	No	-0.11645	0.74759	No	-1.13292	NA	No	-0.243849	NA	No	0.451937	0.87483	No	-0.329686	0.999494	No	-0.113853	0.993858	No	-0.206243	0.881894	No
NGO1725	0.0104852	0.952476	No	-0.155792	0.200779	No	0.0410049	NA	No	-0.231891	0.385414	No	-0.327239	0.547711	No	0.0392068	0.914591	No	0.583442	NA	No	-0.0788875	NA	No	0.197191	0.985758	No	-0.2972	0.999494	No	-0.876296	0.585845	No	-1.4739	0.0451157	Yes
NGO1726	0.0396496	0.878744	No	0.497174	0.00878492	No	0.0992015	NA	No	-0.0414939	0.928838	No	-0.533097	0.40613	No	-0.051176	0.923966	No	0.114484	0.914885	No	-0.102817	NA	No	-0.0861946	0.990669	No	-0.863821	0.999494	No	-1.06144	0.577281	No	-1.35519	0.156273	No
NGO1727	1.3007	1.22e-16	Yes	2.72739	2.79e-46	Yes	1.31662	NA	No	0.169581	0.695968	No	-1.73686	2.09e-10	Yes	0.40851	0.229432	No	-0.306978	NA	No	-1.00534	NA	No	0.153813	0.985758	No	-0.84521	0.999494	No	-0.775352	0.612432	No	-0.612874	0.485629	No
NGO1728	1.63126	6.5e-26	Yes	3.0047	3.15e-53	Yes	-0.0522472	NA	No	0.189165	0.665297	No	-1.02732	0.0287442	Yes	0.894189	0.135891	No	0.137218	0.913714	No	-0.399514	NA	No	-0.158388	0.985758	No	0.119193	0.999494	No	0.449796	0.946857	No	-0.135481	0.931655	No
NGO1729	0.118318	0.269453	No	-0.739132	8.79e-19	No	-0.283111	0.950097	No	0.348808	0.142194	No	-0.855708	0.0373988	No	-0.132524	0.750691	No	0.194813	NA	No	-0.737823	NA	No	-0.671865	0.0390797	No	-0.106737	0.999494	No	-0.23293	0.964545	No	-1.18803	0.0319717	Yes
NGO1730	0.156578	0.284451	No	0.397056	0.00102794	No	0.189388	NA	No	-0.115443	0.725015	No	-0.221961	0.674261	No	0.0661133	0.87166	No	0.617852	NA	No	-0.125859	NA	No	-0.354569	0.860339	No	-0.0612005	0.999494	No	0.411582	0.913873	No	-0.452954	0.599903	No
NGO1731	-0.0124855	0.984216	No	1.08581	0.0555211	No	0.300611	NA	No	-0.31544	0.779301	No	-0.884515	0.515421	No	-0.140142	0.847326	No	0.102921	NA	No	-0.263187	NA	No	0.33954	0.962951	No	-1.58903	NA	No	-1.42428	0.63561	No	-0.144493	NA	No
NGO1732	-0.0305986	0.778972	No	0.398334	1.15e-06	No	1.56354	0.898465	No	-0.0677531	0.843878	No	-0.435952	0.234113	No	0.189876	0.419369	No	0.357676	0.485497	No	-0.0910995	0.875519	No	0.357677	0.140849	No	-0.0815664	0.999494	No	-0.0591554	0.993858	No	-0.014744	0.982228	No
NGO1733	0.682696	0.000267635	No	-1.18404	1.35e-17	Yes	1.34864	NA	No	0.401721	0.127058	No	-0.278275	0.746263	No	0.404208	0.327008	No	-0.372832	NA	No	-0.917546	NA	No	-0.0812664	0.990669	No	0.266422	0.999494	No	-0.126793	0.993858	No	0.328967	0.806847	No
NGO1734	-0.065363	0.734004	No	-1.23923	5.95e-22	Yes	-2.68633	0.299198	No	-0.0516918	0.910121	No	0.18641	0.789686	No	0.765265	0.00355419	No	0.804864	NA	No	0.936078	NA	No	1.14732	0.000118552	Yes	-0.67828	0.999494	No	-0.0342275	0.993858	No	1.09582	0.0709022	No
NGO1735	-0.148656	0.213159	No	-1.14994	1.42e-37	Yes	0.529633	0.939324	No	-0.0617565	0.907519	No	-0.0998845	0.837389	No	-0.129715	0.706438	No	0.00196318	NA	No	0.332681	NA	No	0.382078	0.884402	No	-0.125931	0.999494	No	0.0579781	0.993858	No	0.218497	0.80935	No
NGO1736	0.0516871	0.814371	No	-0.552076	0.000379217	No	0.753252	NA	No	-0.248075	0.352666	No	0.789152	0.101937	No	0.0619986	0.929619	No	-0.199236	NA	No	-0.0458367	NA	No	0.778059	0.618728	No	0.96905	0.999494	No	0.437041	0.935021	No	0.258805	0.833426	No
NGO1737	-0.0653299	0.759157	No	-3.5719	1.38e-204	Yes	1.52709	0.898465	No	-0.0979377	0.843878	No	0.125615	0.849702	No	0.370451	0.0625268	No	0.638825	0.396436	No	0.57405	0.449646	No	-0.174762	0.985758	No	1.958	0.0224205	Yes	1.81928	0.00237554	Yes	1.7497	0.00256021	Yes
NGO1738	0.173528	0.186136	No	-4.04137	0	Yes	1.83672	0.813004	No	-0.0464768	0.937613	No	0.799666	0.139951	No	-0.082301	0.743474	No	-0.190288	0.865517	No	0.1874	NA	No	-0.138384	0.985758	No	1.89487	0.0992967	No	2.03278	0.00308421	Yes	1.53962	0.0227717	Yes
NGO1739	0.0455268	0.748942	No	-5.44495	0	Yes	1.31035	0.898465	No	0.30334	0.344816	No	1.17663	0.814018	No	-0.497379	0.013006	No	0.333913	NA	No	-0.741627	NA	No	0.487223	0.985535	No	2.66223	0.0654827	No	1.55409	0.227148	No	2.17879	0.0143346	Yes
NGO1740	0.189305	0.311813	No	-5.0412	0	Yes	1.23054	0.898465	No	0.0978825	0.813037	No	1.08363	0.00198526	Yes	-0.0948147	0.667903	No	0.23887	0.797349	No	0.39721	0.603442	No	-0.381106	0.956152	No	2.35619	0.0120919	Yes	2.3496	0.000465192	Yes	1.92969	0.00343605	Yes
NGO1741	0.0456098	0.935846	No	-3.16235	3.31e-27	Yes	0.65685	NA	No	0.224696	0.654339	No	1.61118	0.000790447	Yes	0.0416658	0.903629	No	1.01828	NA	No	0.446803	NA	No	0.117763	0.985758	No	2.47761	0.0992967	No	2.05974	0.0565191	No	2.59266	0.00720864	Yes
NGO1742	0.130384	0.476385	No	-4.27453	0	Yes	1.6687	NA	No	0.0318113	0.950953	No	0.397532	0.293709	No	-0.0363398	0.910264	No	0.0652975	NA	No	0.0387829	NA	No	-0.125286	0.985758	No	2.53389	0.0232882	Yes	2.76799	0.000498097	Yes	2.45002	0.00159187	Yes
NGO1743	0.366802	0.0333884	No	-4.38432	0	Yes	0.624763	0.929922	No	0.483529	0.0415032	No	1.87584	3.71e-06	Yes	-0.0320218	0.925788	No	-1.014	NA	No	-0.553396	NA	No	0.327229	0.985535	No	2.3694	0.0264096	Yes	1.75809	0.0328311	Yes	1.34262	0.0824267	No
NGO1744	0.356846	0.162736	No	-4.22909	7.56e-181	Yes	1.25894	0.898465	No	0.391809	0.154957	No	1.2091	0.00278662	Yes	-0.0371782	0.910264	No	-0.164755	0.869545	No	0.359387	0.652021	No	-0.333412	0.985535	No	1.93661	0.0992967	No	2.81954	8.72e-05	Yes	1.76688	0.0128324	Yes
NGO1745	-0.0284056	0.881066	No	-2.7753	1.24e-120	Yes	1.64214	0.898465	No	0.505196	0.0100209	No	1.19969	0.000195972	Yes	0.222048	0.27482	No	-0.123329	0.885476	No	-0.0229437	0.981294	No	-0.0678462	0.985758	No	2.11885	0.000363692	Yes	2.11172	4.75e-06	Yes	1.38547	0.0038451	Yes
NGO1746	0.00363602	0.981737	No	-2.88485	1.02e-233	Yes	0.348867	0.939324	No	0.634124	0.000163168	No	1.76331	9.24e-09	Yes	-0.00514915	0.985828	No	-0.480064	0.386336	No	-0.618844	0.192419	No	-0.0902548	0.985758	No	2.57864	3.26e-05	Yes	3.16575	4.91e-10	Yes	1.52165	0.00318847	Yes
NGO1747	-0.0871106	0.548239	No	-2.01618	2.71e-100	Yes	-0.382525	0.939324	No	0.772821	6.5e-05	No	2.4548	1.76e-11	Yes	0.59033	0.00651038	No	0.313641	NA	No	0.284404	NA	No	-0.168116	0.985758	No	3.9014	0.000123778	Yes	3.13159	0.000196532	Yes	1.16575	0.159185	No
NGO1748	-0.291225	0.0022787	No	-1.34413	2.08e-61	Yes	-1.39415	0.898465	No	0.595663	0.0023904	No	2.14042	6.68e-11	Yes	-0.117475	0.604918	No	-0.434788	0.454853	No	-0.242342	0.691792	No	0.368494	0.905565	No	2.81955	8.28e-05	Yes	2.70853	3.87e-06	Yes	1.59654	0.00667346	Yes
NGO1749	-0.465755	2.17e-05	No	-1.24004	4.97e-36	Yes	-1.19556	0.898465	No	0.805006	0.000369127	No	3.00796	1.38e-12	Yes	-0.0485401	0.876592	No	-0.824249	0.178614	No	-0.529282	0.431867	No	-0.926053	0.262906	No	3.16602	5.71e-06	Yes	2.96295	7.99e-07	Yes	0.744889	0.265898	No
NGO1750	-0.510896	2.12e-09	No	-0.718753	3.33e-19	No	-0.825687	0.898465	No	0.502311	0.0525839	No	2.05123	0.000259944	Yes	-0.192853	0.496118	No	-0.923437	NA	No	-0.514896	NA	No	-0.600695	0.913463	No	3.3214	0.000123778	Yes	3.42354	3.38e-06	Yes	0.560687	0.536606	No
NGO1751	-0.513482	1.21e-06	No	-0.316713	0.0020955	No	-0.756328	NA	No	0.378359	0.174876	No	0.647916	0.231605	No	0.0536562	0.90259	No	0.191991	NA	No	0.317874	NA	No	-0.384199	0.955575	No	2.44068	0.0629244	No	3.23773	0.000307052	Yes	0.36563	0.758073	No
NGO1752	-0.0237276	0.759767	No	-1.00181	1.16e-77	Yes	-0.474504	0.939324	No	0.0625043	0.825624	No	0.311857	0.673867	No	-0.421692	0.0230812	No	0.048851	0.949607	No	0.435271	0.38375	No	-0.0111274	0.994056	No	-0.105235	0.999494	No	0.112405	0.993858	No	0.454787	0.399709	No
NGO1753	-0.129156	0.192315	No	1.37514	2.61e-62	Yes	-1.05583	0.898465	No	0.0470668	0.912447	No	-0.362323	0.601783	No	-0.343965	0.367806	No	0.45677	0.349171	No	0.954964	0.0107	No	0.148701	0.985758	No	0.0901882	0.999494	No	-0.27544	0.949043	No	-0.11248	0.907642	No
NGO1754	2.01695	NA	No	-0.0436279	0.974379	No	NA	NA	No	NA	NA	NA	-0.17445	0.902275	No	NA	NA	NA	0.0375316	0.981891	No	0.0581645	NA	No	-0.300363	0.990669	No	0.33043	NA	No	2.2975	0.832709	No	2.16136	NA	No
NGO1755	-0.432924	0.556388	No	-1.07758	0.0481801	Yes	-0.24508	NA	No	-1.62517	NA	No	-1.25353	0.173866	No	-0.16876	0.835838	No	0.803635	NA	No	0.503937	NA	No	0.548324	0.982361	No	-0.366939	NA	No	0.698957	0.96067	No	0.0998423	NA	No
NGO1756	-1.06403	0.573256	No	-4.14798	0.000560086	Yes	0.3018	NA	No	0.293803	0.422164	No	0.141764	0.931282	No	0.184466	0.726155	No	-0.705244	NA	No	-1.07291	NA	No	1.02264	0.949928	No	1.3116	NA	No	1.47136	0.89976	No	0.605657	NA	No
NGO1757	0.161433	0.355988	No	-0.777527	1.76e-09	No	1.06381	NA	No	0.384721	0.0377178	No	-0.00628295	0.993406	No	0.219266	0.507705	No	-0.0478215	0.971016	No	-0.00427031	0.996746	No	-0.076581	0.985758	No	0.884471	0.999494	No	0.656351	0.763808	No	0.156396	0.897332	No
NGO1758	0.248809	0.127196	No	0.082386	0.585	No	0.790983	0.898465	No	-0.0831143	0.848297	No	0.255824	0.675333	No	-0.649595	0.000376542	No	-0.685026	0.335358	No	-0.422577	0.603442	No	-0.79435	0.0357076	No	0.356529	0.999494	No	0.433371	0.836553	No	0.586165	0.409747	No
NGO1759	-1.21009	0.000758726	Yes	0.634841	0.134679	No	-0.24705	NA	No	0.915345	0.559552	No	-1.77766	NA	No	-0.300451	0.751712	No	-2.00747	NA	No	-1.87482	NA	No	-0.545289	0.985535	No	0.381676	NA	No	0.495182	0.993858	No	1.88572	NA	No
NGO1760	-0.248444	0.503405	No	1.09581	0.00210807	Yes	3.00962	NA	No	0.342202	0.524533	No	1.58733	0.122909	No	0.748536	0.0377807	No	-2.68833	NA	No	-2.35851	NA	No	1.93339	0.806924	No	0.750273	NA	No	0.959204	0.957254	No	2.9925	NA	No
NGO1761	-0.532801	6.85e-11	No	-0.365187	5.83e-06	No	-0.751212	NA	No	0.333514	0.0448981	No	0.595675	0.13096	No	0.620589	0.000287603	No	-0.297187	0.71937	No	-0.0767282	0.933979	No	0.0993548	0.985758	No	-0.355128	0.999494	No	0.154441	0.993858	No	0.593672	0.467541	No
NGO1762	-0.371091	0.000122801	No	-1.4331	3.88e-59	Yes	0.416597	0.939324	No	-0.0939767	0.725259	No	-0.545758	0.380579	No	0.149607	0.614727	No	-0.297136	0.82012	No	0.279007	0.787662	No	0.116987	0.985758	No	-0.521266	0.999494	No	-0.0104063	0.995297	No	0.726322	0.272589	No
NGO1763	0.0442441	0.680613	No	-0.651272	4.95e-18	No	1.04841	0.898465	No	0.30297	0.258517	No	-0.106444	0.835113	No	-0.205522	0.258046	No	0.19633	0.823346	No	0.509617	0.430003	No	-0.299376	0.790888	No	-0.202494	0.999494	No	0.29599	0.892943	No	-0.0313308	0.965648	No
NGO1765	-0.0465771	0.807518	No	-0.582646	1.06e-05	No	-1.37414	NA	No	-0.154337	0.673462	No	1.07635	0.0258758	Yes	0.158197	0.621632	No	0.172856	0.875396	No	0.157849	0.866744	No	0.723428	0.360782	No	0.731253	0.999494	No	0.285454	0.9598	No	0.0803288	0.946888	No
NGO1767	-0.218603	0.000109143	No	0.203182	0.000157977	No	0.923989	0.898465	No	-2.39414	1.43e-59	Yes	0.264222	0.602476	No	-0.683162	6e-05	No	-0.692842	0.0675168	No	-1.02665	0.0014579	Yes	0.577302	0.755941	No	0.974295	0.999494	No	0.585073	0.627134	No	-0.300245	0.689579	No
NGO1768	0.0973196	0.493845	No	1.36217	5.82e-32	Yes	0.255879	NA	No	-0.0206123	0.988377	No	-0.661394	0.162492	No	0.0705186	0.923966	No	0.808386	NA	No	-0.0594554	NA	No	-1.40114	0.24305	No	0.337623	0.999494	No	2.39451	0.0213724	Yes	0.216898	0.866949	No
NGO1769	-0.115869	0.571439	No	-0.937447	8.41e-11	No	-2.53996	0.367329	No	2.23501	5.5e-56	Yes	1.89626	0.000298459	Yes	-0.394177	0.0287933	No	0.286779	NA	No	0.633715	NA	No	-0.219019	0.985535	No	0.487959	0.999494	No	3.75211	1.36e-09	Yes	2.18467	0.000324843	Yes
NGO1770	0.165184	0.212234	No	-1.94065	4.07e-90	Yes	0.779803	0.898465	No	-1.09688	6.46e-09	Yes	0.0355086	0.935043	No	-2.20561	1.33e-46	Yes	-0.662448	0.189946	No	-0.527995	0.289866	No	-0.619687	0.803152	No	0.387898	0.999494	No	-0.0215034	0.993858	No	-1.2755	0.0253951	Yes
NGO1771	-0.128675	0.538843	No	0.257099	0.141173	No	0.410913	NA	No	-0.265387	0.278669	No	0.161115	0.850145	No	-0.239648	0.367121	No	-0.202175	NA	No	0.0543475	NA	No	-0.0321493	0.992965	No	-0.33297	0.999494	No	0.0022383	0.997037	No	-1.67365	0.00437176	Yes
NGO1772	0.00374446	0.961339	No	-1.01982	2.65e-89	Yes	1.91293	0.729244	No	0.0145766	0.966735	No	0.745753	0.0074325	No	0.164905	0.344052	No	-0.0684796	0.910993	No	-0.0644073	0.90622	No	0.293968	0.905565	No	-0.105986	0.999494	No	0.459888	0.717461	No	-0.44312	0.450962	No
NGO1773	0.228267	0.0740711	No	0.0809746	0.500321	No	0.994705	NA	No	0.0127895	0.978929	No	-0.160569	0.82064	No	-0.152981	0.663441	No	-0.00961349	NA	No	0.0162558	NA	No	-0.566679	0.66062	No	-0.83836	0.999494	No	0.866419	0.588445	No	-0.145008	0.901905	No
NGO1774	-0.296538	0.00344541	No	0.454465	1.69e-06	No	0.360145	0.939324	No	-0.027686	0.958201	No	-1.16524	0.000371386	Yes	0.390934	0.0515332	No	0.693008	NA	No	0.254017	NA	No	0.043198	0.985758	No	0.0575035	0.999494	No	0.548843	0.637443	No	0.0408376	0.963551	No
NGO1775	0.239752	0.0893731	No	1.68861	6.53e-36	Yes	1.17833	NA	No	0.14973	0.565502	No	-0.533785	0.6071	No	0.500663	0.265008	No	0.342283	NA	No	-0.196802	NA	No	-0.428244	0.914171	No	0.00554083	0.999494	No	-0.752229	0.907483	No	-1.54282	0.243519	No
NGO1776	-0.102599	0.445373	No	0.840206	3.12e-15	No	1.04834	NA	No	0.982866	8.27e-07	No	-2.93468	1.4e-05	Yes	-1.43198	1.62e-10	Yes	1.0298	0.261266	No	0.923978	0.288228	No	-0.153402	0.985758	No	0.424416	0.999494	No	2.08247	0.0223572	Yes	-0.708083	0.403195	No
NGO1778	-0.164081	0.145226	No	1.47556	1.44e-40	Yes	1.13017	NA	No	-0.15122	0.801771	No	-0.649869	0.222174	No	-0.173837	0.702529	No	0.554086	NA	No	0.392165	NA	No	3.74363	3.22e-07	Yes	2.58411	0.0818567	No	-0.822819	0.671736	No	-0.977404	0.293721	No
NGO1779	0.141137	0.355396	No	0.294408	0.0189116	No	0.547241	0.939324	No	-1.00034	4.7e-12	Yes	-0.310701	0.543945	No	0.318322	0.24664	No	-0.0846204	0.937789	No	-0.341188	0.682553	No	8.30499	2.24e-20	Yes	8.18565	2.62e-11	Yes	-1.39053	0.000568587	Yes	0.217227	0.727008	No
NGO1780	0.240259	0.1125	No	0.53728	4.37e-05	No	1.51809	NA	No	-0.0789448	0.842557	No	1.2878	0.00808714	Yes	-0.386752	0.169013	No	-0.520004	0.491783	No	-0.139322	0.874589	No	1.43861	0.000201481	Yes	1.88959	0.141787	No	-1.11581	0.227148	No	-1.73614	0.00386648	Yes
NGO1781	0.0110395	0.956289	No	0.0650442	0.66893	No	0.674697	NA	No	0.0362052	0.943565	No	0.29158	0.493616	No	-0.231716	0.443366	No	-0.533118	0.573339	No	-0.199646	0.833158	No	0.719492	0.257914	No	1.15035	0.999494	No	0.012212	0.995297	No	-1.07849	0.0988486	No
NGO1782	-0.344206	0.00558631	No	0.162821	0.182258	No	0.588682	NA	No	-0.192534	0.71111	No	0.354379	0.479579	No	0.180768	0.438508	No	0.360805	NA	No	0.129419	NA	No	-0.0387796	0.990669	No	-0.297025	0.999494	No	0.409665	0.872282	No	-0.248301	0.780091	No
NGO1783	-0.368591	0.000477458	No	-0.51976	7.28e-08	No	-0.394489	NA	No	0.151858	0.582861	No	0.549073	0.146587	No	-0.204399	0.371459	No	-0.611314	0.434244	No	-0.3462	0.681409	No	-0.163858	0.908451	No	-0.550439	0.999494	No	-0.116521	0.993858	No	-0.682538	0.247754	No
NGO1785	-0.318662	0.000280199	No	-0.591444	1.9e-13	No	1.38395	0.898465	No	0.296791	0.152169	No	-0.00528903	0.993561	No	0.247948	0.203433	No	0.353451	0.464256	No	0.625892	0.108305	No	-0.169998	0.985535	No	-0.019973	0.999494	No	0.427778	0.778874	No	0.512531	0.387904	No
NGO1786	-0.282441	0.0283466	No	0.0983679	0.447445	No	0.387002	NA	No	0.253862	0.201102	No	0.158458	0.840585	No	-0.356956	0.114533	No	0.197054	NA	No	0.341306	NA	No	-0.867364	0.702918	No	-0.808515	0.999494	No	0.568261	0.826077	No	-0.444407	0.656404	No
NGO1787	-0.221685	0.0346542	No	0.484573	3.43e-07	No	-0.980801	0.898465	No	-0.141753	0.617683	No	-0.156815	0.902568	No	1.02572	3.59e-12	Yes	-0.490406	0.331738	No	-0.0783258	0.90622	No	-0.208116	0.898071	No	0.341716	0.999494	No	0.00548028	0.995297	No	-0.640914	0.162657	No
NGO1788	-0.264007	0.00217235	No	-0.558816	4.04e-13	No	1.02696	0.898465	No	0.23908	0.227201	No	-0.149949	0.708896	No	0.152118	0.534866	No	0.398077	0.521199	No	-0.0176469	0.985117	No	-0.634705	0.675132	No	0.014563	0.999494	No	0.69612	0.588457	No	-0.498059	0.491638	No
NGO1789	0.0649594	0.767248	No	-0.197494	0.229505	No	1.17176	NA	No	0.191926	0.599347	No	0.485659	0.538229	No	-0.0983477	0.910264	No	0.661466	NA	No	0.385805	NA	No	-1.01672	0.374339	No	-0.0232888	0.999494	No	1.38271	0.372378	No	-0.136622	0.929883	No
NGO1790	-0.19396	0.0802235	No	0.396613	6.18e-05	No	-0.395759	0.939324	No	-0.0518717	0.907365	No	0.0959075	0.85885	No	0.180368	0.426732	No	0.121685	NA	No	-0.451807	NA	No	-0.143903	0.985758	No	0.323973	0.999494	No	0.359858	0.926676	No	-0.470438	0.561073	No
NGO1791	-0.247821	0.0163464	No	-0.251817	0.00758378	No	-1.2672	0.898465	No	-0.273338	0.384334	No	0.71282	0.0534965	No	-0.0909508	0.704901	No	0.592311	NA	No	0.99619	NA	No	0.0262155	0.99393	No	-0.518005	0.999494	No	-0.0952064	0.993858	No	-0.536539	0.405605	No
NGO1792	-0.200372	0.447881	No	0.889584	9.78e-05	No	0.734308	NA	No	-1.07391	0.0389989	Yes	-0.0352524	0.976532	No	-0.13529	0.810298	No	2.48792	NA	No	1.15472	NA	No	0.403393	0.942449	No	-1.08176	0.999494	No	-1.10641	0.688338	No	-1.97319	0.0763797	No
NGO1793	0.49396	4.59e-05	No	1.45735	2.2e-31	Yes	0.129825	NA	No	0.278854	0.197684	No	-0.220211	0.814072	No	0.0555714	0.914138	No	-0.0782207	NA	No	-0.341981	NA	No	0.217168	0.956889	No	-0.932402	0.999494	No	-0.839499	0.62223	No	-0.804731	0.387223	No
NGO1795	0.139022	0.174569	No	-0.742794	2e-20	No	-1.02856	NA	No	-0.0230966	0.966735	No	0.419063	0.217997	No	-0.11246	0.753675	No	0.10013	0.901159	No	0.0969292	0.891775	No	0.649866	0.860339	No	0.163218	0.999494	No	-0.22725	0.984781	No	0.0125491	0.991073	No
NGO1796	-0.0959385	0.144404	No	-1.32568	1.88e-136	Yes	-0.667087	0.925706	No	0.0401596	0.907365	No	0.58284	0.0462346	No	-0.042518	0.885419	No	-0.283669	0.650455	No	0.239422	0.660547	No	0.274841	0.945682	No	-0.150514	0.999494	No	-0.0710373	0.993858	No	-0.243328	0.750252	No
NGO1797	-0.152467	0.0480292	No	-0.499862	6.29e-14	No	0.0148393	0.998941	No	0.0476614	0.893244	No	-0.11341	0.72277	No	0.170281	0.36073	No	-0.160052	0.823346	No	0.0251308	0.977922	No	0.0382921	0.985758	No	0.162545	0.999494	No	0.0802084	0.993858	No	0.660844	0.125111	No
NGO1798	-0.37247	0.026946	No	0.0114108	0.950433	No	0.371413	0.939324	No	-0.0823569	0.865026	No	-0.560827	0.0524289	No	-0.109856	0.592751	No	0.224694	0.809035	No	0.0839594	0.93047	No	-0.111145	0.921196	No	-0.122476	0.999494	No	-0.239886	0.93686	No	-0.0881189	0.907421	No
NGO1799	0.0365259	0.806614	No	0.240104	0.0331402	No	0.820941	0.898465	No	0.182432	0.343993	No	-0.190552	0.636359	No	0.342749	0.131895	No	0.0162204	0.989918	No	0.172408	0.777138	No	-0.00973171	0.994056	No	0.0976138	0.999494	No	-0.0351011	0.993858	No	0.52199	0.317554	No
NGO1800	-0.191822	0.0262417	No	-0.809476	2.34e-28	No	1.55064	0.898465	No	0.124592	0.616655	No	-0.279855	0.516509	No	0.122788	0.564267	No	-0.0160719	0.993062	No	0.210987	0.766599	No	-0.168803	0.514925	No	-0.262561	0.999494	No	-0.170041	0.958688	No	0.386497	0.43924	No
NGO1801	0.0576853	0.471769	No	-1.90177	9.74e-253	Yes	0.609575	0.930726	No	-0.0266941	0.949911	No	0.56493	0.0321355	No	-0.168072	0.359296	No	-0.498141	0.528749	No	-0.202693	0.794419	No	-0.231558	0.955024	No	0.227884	0.999494	No	0.184266	0.9711	No	-0.0734534	0.938889	No
NGO1802	0.418332	0.000646492	No	-2.23544	8.6e-130	Yes	0.714679	0.908992	No	-0.188445	0.360973	No	0.11172	0.846151	No	-0.308249	0.132486	No	-0.396398	0.700825	No	0.191052	0.833158	No	-0.170095	0.985758	No	0.166353	0.999494	No	0.208533	0.984781	No	0.569626	0.484959	No
NGO1803	0.490866	0.000235018	No	-2.18216	2.15e-110	Yes	0.952423	0.898465	No	0.0084499	0.982616	No	-0.67841	0.0965199	No	-0.0150349	0.969279	No	-0.257673	0.808046	No	0.229293	0.786211	No	0.222361	0.985758	No	-0.463741	0.999494	No	0.0943744	0.993858	No	0.581461	0.45111	No
NGO1804	0.605934	0.0433105	No	-4.0986	5.07e-125	Yes	0.392518	0.939324	No	0.046656	0.884744	No	-0.582609	0.313185	No	-0.12169	0.747251	No	0.236791	0.849602	No	1.11503	NA	No	-0.0789595	0.993222	No	0.24172	0.999494	No	0.189001	0.993858	No	0.484428	0.667179	No
NGO1805	0.0683026	0.667232	No	-1.80508	1e-63	Yes	0.160649	0.965652	No	0.318737	0.533448	No	0.0683409	0.92772	No	-0.146327	0.511878	No	0.136624	0.901159	No	0.0610643	0.957492	No	0.470089	0.961637	No	0.222516	0.999494	No	-0.945574	0.600274	No	1.27346	0.189788	No
NGO1806	0.348886	0.0162891	No	-1.76474	6.91e-61	Yes	0.44831	NA	No	0.334305	0.0596892	No	0.0241221	0.959795	No	-0.182227	0.597512	No	-0.408049	0.642868	No	-0.0627967	0.956404	No	-0.599813	0.0881496	No	0.317187	0.999494	No	0.0487464	0.993858	No	0.522097	0.489349	No
NGO1807	-0.285726	0.00453359	No	1.06685	1.46e-26	Yes	0.0842237	0.978145	No	-0.360463	0.192789	No	0.249219	NA	No	-0.057408	0.870166	No	-0.860766	0.0160092	No	-0.822361	0.0157978	No	0.6087	0.0899411	No	0.0744414	0.999494	No	-0.645138	0.506451	No	-0.878954	0.089839	No
NGO1808	-0.290314	0.0189139	No	1.92335	4.23e-41	Yes	-1.67889	0.898465	No	-0.366239	0.254573	No	0.230703	NA	No	0.113071	0.792908	No	-0.618562	0.406376	No	-0.401066	0.624871	No	0.784381	0.544229	No	-0.338275	0.999494	No	-0.558804	0.783352	No	-0.688932	0.37706	No
NGO1809	-0.2295	0.125649	No	-0.648822	3.05e-07	No	-0.413856	0.939324	No	-0.0177116	0.959487	No	0.327097	0.380584	No	-0.17944	0.302517	No	-0.0821045	0.898819	No	0.0790605	0.885762	No	-0.0831932	0.985758	No	0.440365	0.999494	No	0.606217	0.506514	No	0.132471	0.857113	No
NGO1810	-0.0105464	0.951961	No	-0.262741	0.0243645	No	0.50208	NA	No	0.269988	0.290812	No	-0.00142467	0.997986	No	0.182489	0.694197	No	0.118193	0.914885	No	0.663858	0.418972	No	-0.521936	0.462807	No	-0.0241405	0.999494	No	0.635066	0.70273	No	1.2621	0.0770917	No
NGO1811	0.0801126	0.575604	No	0.543647	1.84e-06	No	0.803916	NA	No	-0.0565074	0.85503	No	-0.669373	0.336334	No	0.0527762	0.91986	No	-0.342444	NA	No	0.0960344	NA	No	0.0768553	0.985758	No	-0.454667	0.999494	No	0.135263	0.993858	No	-1.15655	0.109729	No
NGO1812	-0.189343	0.207031	No	0.638302	3.23e-07	No	0.311304	0.945889	No	0.325705	0.0641406	No	-0.221917	0.694462	No	-0.552905	0.00374538	No	-0.618069	0.205461	No	-0.355279	0.526033	No	0.845502	0.14301	No	-0.0456877	0.999494	No	-0.255283	0.939421	No	0.145182	0.848407	No
NGO1813	-0.481608	2.22e-12	No	-0.068523	0.343162	No	-0.175246	0.960975	No	0.1074	0.725015	No	0.358745	0.379611	No	-0.261982	0.166612	No	-0.0830336	0.914885	No	0.265641	0.660547	No	-0.0397764	0.985758	No	0.0111469	0.999494	No	-0.197958	0.948459	No	0.559751	0.230325	No
NGO1814	-0.41057	1.05e-10	No	-0.0368479	0.595169	No	-0.787037	0.898465	No	-0.322605	0.097961	No	0.939653	0.0187123	No	-0.16147	0.517225	No	-0.109631	0.885476	No	-0.043645	0.957176	No	0.138498	0.985535	No	0.226285	0.999494	No	0.307143	0.913873	No	1.00189	0.0538887	No
NGO1816	-0.341861	0.00542559	No	-0.169372	0.147643	No	-2.31337	0.514456	No	-0.12876	0.665216	No	-0.0182531	0.969754	No	-0.192127	0.371459	No	0.0879407	0.901159	No	0.369474	0.468012	No	0.183144	0.949928	No	0.141882	0.999494	No	0.246818	0.93686	No	1.30498	0.00261372	Yes
NGO1817	-0.864019	2.95e-12	No	-0.267836	0.0312044	No	4.35974	0.00258872	Yes	0.660048	0.0023904	No	-0.791972	0.0965453	No	-0.828043	1.05e-08	No	0.973801	0.0454746	No	0.888993	0.0535573	No	0.331215	0.898071	No	-0.0564166	0.999494	No	-0.125425	0.993858	No	0.929938	0.0598686	No
NGO1818	-0.81372	1.37e-38	No	0.0578606	0.394099	No	0.807543	0.898465	No	0.571516	0.000581351	No	-0.778122	0.0920817	No	-0.54318	0.00821726	No	1.04273	0.0164255	Yes	0.721394	0.114728	No	0.230728	0.931321	No	0.193979	0.999494	No	0.172799	0.970173	No	1.49323	0.000359049	Yes
NGO1819	-0.795353	1.71e-07	No	0.0304938	0.85503	No	0.393072	0.939324	No	0.410294	0.0120363	No	-0.341182	0.566814	No	-0.579088	0.0130988	No	0.865295	0.0171499	No	0.848436	0.0151672	No	0.399574	0.905565	No	0.213825	0.999494	No	-0.229227	0.958936	No	1.21761	0.0235627	Yes
NGO1820	-0.533934	6.14e-10	No	-0.131952	0.130321	No	3.87025	0.0149415	Yes	0.397515	0.0362825	No	-0.679278	0.0965199	No	-0.0381493	0.918762	No	0.727632	0.135591	No	0.968927	0.0176278	No	0.225455	0.758221	No	0.159721	0.999494	No	0.272305	0.862509	No	0.90625	0.0181281	No
NGO1821	-0.466581	0.00185217	No	-0.292248	0.0388256	No	1.20577	0.898465	No	0.59384	0.0545406	No	-0.789003	0.0483465	No	-0.36147	0.120074	No	0.692279	0.141936	No	0.83854	0.0379175	No	0.123727	0.985758	No	0.50837	0.999494	No	-0.232586	0.958688	No	0.672526	0.284283	No
NGO18211	-0.606188	2.76e-18	No	-0.167067	0.017652	No	-0.0750997	0.979252	No	0.242643	0.421701	No	-0.259716	0.661097	No	-0.154966	0.578527	No	0.901141	0.055503	No	1.14165	0.00625475	Yes	-0.0495418	0.990669	No	0.0583947	0.999494	No	0.905895	0.255867	No	1.55339	0.00262733	Yes
NGO1822	-0.624312	7.9e-10	No	0.792209	4.3e-16	No	-0.334758	0.940265	No	0.305805	0.123161	No	-0.70948	0.145723	No	-0.509255	0.00082097	No	1.04492	NA	No	1.14636	NA	No	0.369154	0.931965	No	0.425069	0.999494	No	-0.149872	0.993858	No	1.32522	0.0219591	Yes
NGO1823	-0.190522	0.273642	No	0.381533	0.00849551	No	0.4697	0.939324	No	0.425922	0.180356	No	-0.36781	0.590437	No	-0.748837	0.00218935	No	0.799788	NA	No	0.949095	NA	No	0.0181319	0.994056	No	0.387042	0.999494	No	-0.313389	0.91433	No	-0.29041	0.687903	No
NGO18231	-0.151318	0.658069	No	0.280512	0.293348	No	-1.8098	0.83231	No	0.689384	0.0593533	No	-0.757148	0.202873	No	-0.485493	0.138423	No	0.82122	0.81919	No	0.657794	0.823578	No	-0.0395514	0.990669	No	-0.150659	0.999494	No	0.379535	0.799549	No	1.35343	0.00218335	Yes
NGO1824	-0.458013	8.75e-08	No	0.15346	0.0713507	No	-1.0382	0.898465	No	0.779796	0.00014357	No	0.511573	0.449592	No	-0.701081	0.00137801	No	0.8197	0.713901	No	0.598223	0.760664	No	-0.0573799	0.985758	No	0.186979	0.999494	No	0.140585	0.97654	No	0.677316	0.107322	No
NGO18241	-0.557029	1.19e-08	No	0.249152	0.00945347	No	-1.02732	0.898465	No	0.815388	0.000114272	No	-0.306405	0.678299	No	-0.535158	0.0605339	No	0.678101	0.449392	No	0.412067	0.660547	No	-0.0194573	0.99393	No	0.182803	0.999494	No	0.142699	0.984781	No	0.543801	0.281742	No
NGO1825	-0.6081	4.34e-06	No	0.484595	0.000127747	No	-0.9784	0.898465	No	0.659004	3.39e-05	No	-0.317928	0.665666	No	-0.671221	0.0042748	No	0.57439	0.521199	No	0.0880954	0.940866	No	-0.00330176	0.998464	No	0.25031	0.999494	No	0.486209	0.668575	No	1.26896	0.00452378	Yes
NGO1826	-0.634028	1.09e-07	No	0.769611	1.41e-11	No	-0.712034	0.908992	No	0.461345	0.0791682	No	0.153351	0.845492	No	-0.357714	0.193463	No	0.843691	0.264847	No	0.66856	0.37342	No	0.00994576	0.995129	No	0.350462	0.999494	No	0.308972	0.927005	No	0.849902	0.13703	No
[truncated: 318 more rows]
