# Supplementary material for: Global Network Analysis of Neisseria gonorrhoeae Identifies Coordination between Pathways, Processes, and Regulators Expressed during Human Infection
Source: mSystems. 2020 Feb 4;5(1):e00729-19. doi: 10.1128/mSystems.00729-19 (PMC7002116; doi:10.1128/mSystems.00729-19)
Supplement: TEXT S2 [file mSystems.00729-19-s0002.txt]

NGO_r03 C NGO_r12
NGO_r03 C NGO1129
NGO_r03 C NGO1130
NGO_r05 C NGO2027
NGO_r12 C NGO2060a
NGO_t01 C NGO_t02
NGO_t01 C NGO_t04
NGO_t01 C NGO_t05
NGO_t01 C NGO_t06
NGO_t01 C NGO_t09
NGO_t01 C NGO_t13
NGO_t01 C NGO_t20
NGO_t01 C NGO_t23
NGO_t01 C NGO_t25
NGO_t01 C NGO_t35
NGO_t01 C NGO_t42
NGO_t01 C NGO_t45
NGO_t01 C NGO_t54
NGO_t01 C NGO_t55
NGO_t02 C NGO_t09
NGO_t02 C NGO_t23
NGO_t02 C NGO_t25
NGO_t02 C NGO_t35
NGO_t02 C NGO_t42
NGO_t02 C NGO_t45
NGO_t02 C NGO_t51
NGO_t02 C NGO_t53
NGO_t02 C NGO_t54
NGO_t02 C NGO_t55
NGO_t03 C NGO_t05
NGO_t03 C NGO_t14
NGO_t03 C NGO_t32
NGO_t03 C NGO_t36
NGO_t03 C NGO_t41
NGO_t04 C NGO_t06
NGO_t04 C NGO_t31
NGO_t04 C NGO_t34
NGO_t04 C NGO_t45
NGO_t04 C NGO_t54
NGO_t04 C NGO_t55
NGO_t05 C NGO_t09
NGO_t05 C NGO_t13
NGO_t05 C NGO_t14
NGO_t05 C NGO_t15
NGO_t05 C NGO_t20
NGO_t05 C NGO_t23
NGO_t05 C NGO_t25
NGO_t05 C NGO_t32
NGO_t05 C NGO_t35
NGO_t05 C NGO_t42
NGO_t05 C NGO_t45
NGO_t05 C NGO_t53
NGO_t05 C NGO_t54
NGO_t06 C NGO_t23
NGO_t06 C NGO_t31
NGO_t06 C NGO_t45
NGO_t06 C NGO_t54
NGO_t06 C NGO_t55
NGO_t08 C NGO1949
NGO_t09 C NGO_t13
NGO_t09 C NGO_t14
NGO_t09 C NGO_t20
NGO_t09 C NGO_t23
NGO_t09 C NGO_t25
NGO_t09 C NGO_t35
NGO_t09 C NGO_t42
NGO_t09 C NGO_t45
NGO_t09 C NGO_t53
NGO_t09 C NGO_t54
NGO_t09 C NGO_t55
NGO_t10 C NGO0198
NGO_t11 C NGO_t15
NGO_t11 C NGO_t33
NGO_t13 C NGO_t14
NGO_t13 C NGO_t20
NGO_t13 C NGO_t23
NGO_t13 C NGO_t25
NGO_t13 C NGO_t35
NGO_t13 C NGO_t42
NGO_t13 C NGO_t53
NGO_t13 C NGO_t54
NGO_t13 C NGO_t55
NGO_t14 C NGO_t19
NGO_t14 C NGO_t20
NGO_t14 C NGO_t35
NGO_t14 C NGO_t36
NGO_t14 C NGO_t42
NGO_t14 C NGO_t45
NGO_t14 C NGO_t48
NGO_t15 C NGO_t35
NGO_t15 C NGO_t42
NGO_t16 C NGO0523
NGO_t17 C NGO0503
NGO_t17 C NGO1282
NGO_t19 C NGO_t34
NGO_t19 C NGO_t36
NGO_t19 C NGO_t46
NGO_t20 C NGO_t23
NGO_t20 C NGO_t25
NGO_t20 C NGO_t35
NGO_t20 C NGO_t42
NGO_t20 C NGO_t54
NGO_t20 C NGO_t55
NGO_t23 C NGO_t25
NGO_t23 C NGO_t35
NGO_t23 C NGO_t42
NGO_t23 C NGO_t45
NGO_t23 C NGO_t51
NGO_t23 C NGO_t53
NGO_t23 C NGO_t54
NGO_t23 C NGO_t55
NGO_t23 C NGO2081
NGO_t24 C NGO_t25
NGO_t24 C NGO_t33
NGO_t25 C NGO_t33
NGO_t25 C NGO_t35
NGO_t25 C NGO_t42
NGO_t25 C NGO_t51
NGO_t25 C NGO_t53
NGO_t25 C NGO_t54
NGO_t25 C NGO_t55
NGO_t26 C NGO1473
NGO_t31 C NGO_t44
NGO_t32 C NGO_t36
NGO_t32 C NGO_t37
NGO_t32 C NGO_t48
NGO_t32 C NGO_t53
NGO_t33 C NGO_t51
NGO_t33 C NGO_t53
NGO_t33 C NGO0523
NGO_t34 C NGO_t36
NGO_t34 C NGO_t41
NGO_t34 C NGO_t45
NGO_t34 C NGO_t48
NGO_t35 C NGO_t42
NGO_t35 C NGO_t45
NGO_t35 C NGO_t51
NGO_t35 C NGO_t53
NGO_t35 C NGO_t54
NGO_t35 C NGO_t55
NGO_t36 C NGO_t41
NGO_t36 C NGO_t48
NGO_t37 C NGO_t45
NGO_t37 C NGO_t47
NGO_t37 C NGO_t48
NGO_t37 C NGO1652
NGO_t41 C NGO_t45
NGO_t41 C NGO_t48
NGO_t42 C NGO_t45
NGO_t42 C NGO_t51
NGO_t42 C NGO_t53
NGO_t42 C NGO_t54
NGO_t42 C NGO_t55
NGO_t45 C NGO_t48
NGO_t45 C NGO_t54
NGO_t45 C NGO_t55
NGO_t46 C NGO_t47
NGO_t46 C NGO2068
NGO_t47 C NGO1652
NGO_t51 C NGO_t53
NGO_t51 C NGO_t54
NGO_t53 C NGO_t54
NGO_t53 C NGO_t55
NGO_t54 C NGO_t55
NGO_t54 C NGO2081
NGO0003 C NGO1507
NGO0006 C NGO0044
NGO0006 C NGO1682
NGO0006 C NGO1741
NGO0006 C NGO2154
NGO0009 C NGO0226
NGO0011 C NGO1005
NGO0011 C NGO1411
NGO0011 C NGO1537
NGO0011 C NGO1700
NGO0011 C NGO1800
NGO0016 C NGO0191
NGO0016 C NGO0395
NGO0016 C NGO2173
NGO0017 C NGO0143
NGO0017 C NGO1677
NGO0017 C NGO1679
NGO0017 C NGO1817
NGO0018 C NGO1357
NGO0019 C NGO0658
NGO0019 C NGO1791
NGO0021 C NGO0022
NGO0021 C NGO0299
NGO0022 C NGO0035
NGO0025 C NGO1495
NGO0026 C NGO0617
NGO0026 C NGO0626
NGO0026 C NGO1627
NGO0026 C NGO1682
NGO0026 C NGO1741
NGO0026 C NGO2154
NGO0028 C NGO1931
NGO0029 C NGO1030
NGO0029 C NGO1052
NGO0030 C NGO0751
NGO0030 C NGO1826
NGO0032 C NGO0517
NGO0032 C NGO1248
NGO0033 C NGO1622
NGO0034 C NGO1904
NGO0035 C NGO0506
NGO0035 C NGO0507
NGO0035 C NGO1518
NGO0036 C NGO0596
NGO0036 C NGO1106
NGO0036 C NGO1188
NGO0036 C NGO1455
NGO0036 C NGO1787
NGO0037 C NGO0809
NGO0039 C NGO0440
NGO0040 C NGO1197
NGO0040 C NGO1782
NGO0042 C NGO0690
NGO0043 C NGO0530
NGO0043 C NGO1785
NGO0044 C NGO0048
NGO0044 C NGO0478
NGO0044 C NGO0635
NGO0044 C NGO1579
NGO0044 C NGO1741
NGO0044 C NGO1919
NGO0045 C NGO1847
NGO0046 C NGO0049
NGO0046 C NGO0066a
NGO0046 C NGO0596
NGO0046 C NGO2182
NGO0048 C NGO0235
NGO0049 C NGO0267
NGO0049 C NGO0745
NGO0049 C NGO1442
NGO0049 C NGO1525
NGO0055 C NGO1067
NGO0057 C NGO1246
NGO0064 C NGO1068
NGO0064 C NGO1284
NGO0064 C NGO1506
NGO0069 C NGO0326
NGO0069 C NGO0395
NGO0069 C NGO0453
NGO0069 C NGO0690
NGO0069 C NGO1229
NGO0069 C NGO1690
NGO0071 C NGO1274
NGO0073 C NGO0913
NGO0073 C NGO1775
NGO0078 C NGO0618
NGO0079 C NGO0854
NGO0082 C NGO1753
NGO0084 C NGO1081
NGO0086 C NGO0087
NGO0089 C NGO1028
NGO0089 C NGO18261
NGO0090 C NGO2159
NGO0091 C NGO0805
NGO0093 C NGO0753
NGO0095 C NGO0281
NGO0096 C NGO0097
NGO0096 C NGO0098
NGO0096 C NGO0549
NGO0096 C NGO0580
NGO0096 C NGO1798
NGO0097 C NGO0098
NGO0098 C NGO0990
NGO0099 C NGO0385
NGO0099 C NGO1340
NGO0100 C NGO0120
NGO0101 C NGO0994
NGO0101 C NGO1191
NGO0101 C NGO1562
NGO0101 C NGO2099
NGO0101 C NGO2113
NGO0103 C NGO1052
NGO0105 C NGO1694
NGO0106 C NGO2050
NGO0109 C NGO1233
NGO0109 C NGO1330
NGO0109 C NGO1472
NGO0109 C NGO2033
NGO0109 C NGO2076
NGO0119 C NGO0670
NGO0119 C NGO0799
NGO0119 C NGO1331
NGO0119 C NGO1466
NGO0119 C NGO1488
NGO0119 C NGO2070
NGO0120 C NGO0355
NGO0120 C NGO1563
NGO0121 C NGO1893
NGO0123 C NGO0199
NGO0123 C NGO0717
NGO0127 C NGO0962
NGO0129 C NGO1738
NGO0130 C NGO1890
NGO0131 C NGO0209
NGO0131 C NGO1586
NGO0131 C NGO1609
NGO0135 C NGO0635
NGO0137 C NGO1474
NGO0137 C NGO2179
NGO0138 C NGO0143
NGO0138 C NGO1600
NGO0138 C NGO1946
NGO0139 C NGO2033
NGO0140 C NGO0327
NGO0141 C NGO1605
NGO0143 C NGO1600
NGO0145 C NGO0663
NGO0149 C NGO1860
NGO0151 C NGO0275
NGO0153 C NGO2107
NGO0155 C NGO1679
NGO0156 C NGO1067
NGO0156 C NGO1808
NGO0161 C NGO1206
NGO0161 C NGO1965
NGO0163 C NGO0449
NGO0168 C NGO0169
NGO0168 C NGO1205
NGO0168 C NGO1389
NGO0168 C NGO1408
NGO0169 C NGO1205
NGO0169 C NGO1392
NGO0170 C NGO0593
NGO0171 C NGO0298
NGO0171 C NGO1677
NGO0171 C NGO1817
NGO0171 C NGO1850
NGO0172 C NGO0224
NGO0172 C NGO0277
NGO0173 C NGO1456
NGO0176 C NGO0593
NGO0176 C NGO1143
NGO0176 C NGO2030
NGO0177 C NGO0399
NGO0177 C NGO0866
NGO0180 C NGO0182
NGO0180 C NGO0585
NGO0180 C NGO1116
NGO0182 C NGO0335
NGO0182 C NGO1116
NGO0182 C NGO2048
NGO0182 C NGO2164
NGO0183 C NGO0244
NGO0185 C NGO0294
NGO0185 C NGO2141
NGO0187 C NGO0391
NGO0187 C NGO0647
NGO0189 C NGO0616
NGO0189 C NGO1536
NGO0189 C NGO1737
NGO0195 C NGO0227
NGO0196 C NGO0603
NGO0196 C NGO0787
NGO0196 C NGO1045
NGO0196 C NGO1059
NGO0196 C NGO1466
NGO0197 C NGO0780
NGO0197 C NGO0942a
NGO0197 C NGO1405
NGO0197 C NGO1586
NGO0197 C NGO1984
NGO0198 C NGO0252
NGO0199 C NGO0717
NGO0200 C NGO0259
NGO0207 C NGO1081
NGO0208 C NGO0246
NGO0208 C NGO0826
NGO0208 C NGO1056
NGO0212 C NGO0413
NGO0215 C NGO0217
NGO0216 C NGO0217
NGO0217 C NGO1750
NGO0217 C NGO1751
NGO0225 C NGO1158
NGO0229 C NGO2159
NGO0231 C NGO1187
NGO0231 C NGO2171
NGO0233 C NGO0738
NGO0233 C NGO1040
NGO0233 C NGO1494
NGO0233 C NGO2024
NGO0233 C NGO2164
NGO0234 C NGO0775
NGO0234 C NGO0974
NGO0234 C NGO1685
NGO0236 C NGO0608
NGO0239 C NGO1151
NGO0240 C NGO0507
NGO0240 C NGO0590
NGO0242 C NGO0347
NGO0243 C NGO0700
NGO0243 C NGO0873
NGO0243 C NGO0998
NGO0243 C NGO1229
NGO0243 C NGO1492
NGO0243 C NGO1710
NGO0244 C NGO0623
NGO0244 C NGO0674
NGO0246 C NGO0826
NGO0249 C NGO0282
NGO0249 C NGO2015
NGO0250 C NGO0327
NGO0250 C NGO0390
NGO0250 C NGO0832
NGO0250 C NGO0947
NGO0250 C NGO1931
NGO0250 C NGO2139
NGO0255 C NGO0389
NGO0256 C NGO0400
NGO0257 C NGO0332
NGO0258 C NGO0670
NGO0258 C NGO0747
NGO0258 C NGO1059
NGO0258 C NGO1780
NGO0260 C NGO1382
NGO0263 C NGO0278
NGO0263 C NGO0548
NGO0263 C NGO1850
NGO0264 C NGO1977
NGO0264 C NGO2015
NGO0264 C NGO2165
NGO0266 C NGO1916
NGO0268 C NGO0583
NGO0268 C NGO2102
NGO0269 C NGO1609
NGO0269 C NGO1877
NGO0272 C NGO0575
NGO0274 C NGO0517
NGO0274 C NGO1725
NGO0275 C NGO0541
NGO0275 C NGO0740
NGO0277 C NGO1309
NGO0278 C NGO1677
NGO0278 C NGO1850
NGO0282 C NGO2015
NGO0284 C NGO1439
NGO0285 C NGO0408
NGO0285 C NGO1957
NGO0286 C NGO1877
NGO0291 C NGO0588
NGO0292 C NGO1001
NGO0292 C NGO1448
NGO0293 C NGO1733
NGO0296 C NGO0411
NGO0296 C NGO0815
NGO0296 C NGO2146
NGO0298 C NGO1655
NGO0298 C NGO18311
NGO0299 C NGO0507
NGO0300 C NGO1372
NGO0300 C NGO1939
NGO0302 C NGO18231
NGO0303 C NGO1595
NGO0303 C NGO1856
NGO0305 C NGO0863
NGO0305 C NGO2031
NGO0306 C NGO0777
NGO0306 C NGO1397
NGO0310 C NGO0822
NGO0310 C NGO1396
NGO0310 C NGO1699
NGO0310 C NGO1813
NGO0310 C NGO1834
NGO0310 C NGO2162
NGO0310 C NGO2173
NGO0311 C NGO1084
NGO0313 C NGO0551
NGO0314 C NGO0326
NGO0314 C NGO0402
NGO0314 C NGO1484
NGO0318 C NGO1627
NGO0318 C NGO1804
NGO0319 C NGO0327
NGO0319 C NGO0637
NGO0319 C NGO0799
NGO0319 C NGO0832
NGO0319 C NGO1187
NGO0319 C NGO1488
NGO0322 C NGO0905
NGO0322 C NGO1377
NGO0322 C NGO1688
NGO0326 C NGO0402
NGO0326 C NGO0453
NGO0326 C NGO0892
NGO0326 C NGO1493
NGO0326 C NGO1518
NGO0326 C NGO1955
NGO0326 C NGO2082
NGO0326 C NGO2173
NGO0327 C NGO0637
NGO0328 C NGO1182
NGO0332 C NGO1908
NGO0332 C NGO1918
NGO0333 C NGO1628
NGO0333 C NGO2145
NGO0335 C NGO1040
NGO0335 C NGO1838
NGO0335 C NGO2024
NGO0335 C NGO2164
NGO0336 C NGO0853
NGO0337 C NGO1416
NGO0337 C NGO1417
NGO0342 C NGO1290
NGO0343 C NGO0386
NGO0344 C NGO0534
NGO0350 C NGO0394
NGO0350 C NGO0773
NGO0350 C NGO0892
NGO0350 C NGO1203
NGO0350 C NGO1421
NGO0350 C NGO1700
NGO0350 C NGO2182
NGO0351 C NGO0456
NGO0351 C NGO0534
NGO0351 C NGO0718
NGO0351 C NGO1404
NGO0355 C NGO0865
NGO0363 C NGO0364
NGO0363 C NGO0365
NGO0364 C NGO0365
NGO0368 C NGO1802
NGO0369 C NGO0606
NGO0370 C NGO0743
NGO0372 C NGO0374
NGO0373 C NGO1060
NGO0375 C NGO0875
NGO0375 C NGO1714
NGO0375 C NGO1763
NGO0375 C NGO2163
NGO0381 C NGO1228
NGO0381 C NGO1666
NGO0382 C NGO0998
NGO0382 C NGO1355
NGO0383 C NGO0936
NGO0386 C NGO1410
NGO0386 C NGO2141
NGO0387 C NGO0633
NGO0387 C NGO0636
NGO0387 C NGO1370
NGO0389 C NGO1503
NGO0390 C NGO0832
NGO0390 C NGO0947
NGO0390 C NGO1755
NGO0392 C NGO1733
NGO0393 C NGO1055
NGO0394 C NGO0678
NGO0394 C NGO1203
NGO0394 C NGO1421
NGO0394 C NGO1834
NGO0395 C NGO2173
NGO0399 C NGO0757
NGO0399 C NGO1958
NGO0399 C NGO1981
NGO0400 C NGO2168
NGO0401 C NGO1927
NGO0405 C NGO0407
NGO0407 C NGO0493
NGO0409 C NGO1531
NGO0410 C NGO0561
NGO0410 C NGO1041
NGO0411 C NGO0586
NGO0414 C NGO1332
NGO0414 C NGO1658
NGO0416 C NGO0847
NGO0417 C NGO2019
NGO0418 C NGO0774
NGO0418 C NGO0784
NGO0418 C NGO1077
NGO0418 C NGO1359
NGO0419 C NGO0594
NGO0420 C NGO0895
NGO0423 C NGO1516
NGO0426 C NGO1376
NGO0426 C NGO1718
NGO0434 C NGO1684
NGO0434 C NGO2178
NGO0436 C NGO2000
NGO0437 C NGO0788
NGO0437 C NGO2000
NGO0442 C NGO2160
NGO0443 C NGO1332
NGO0445 C NGO0446
NGO0446 C NGO0652
NGO0446 C NGO1290
NGO0446 C NGO1301
NGO0449 C NGO0694
NGO0449 C NGO1785
NGO0452 C NGO0454
NGO0454 C NGO1955
NGO0456 C NGO1300
NGO0461 C NGO1531
NGO0463 C NGO1525
NGO0463 C NGO1579
NGO0463 C NGO1808
NGO0464 C NGO1329
NGO0474 C NGO1616
NGO0476 C NGO0827
NGO0476 C NGO1577
NGO0478 C NGO0647
NGO0478 C NGO0663
NGO0478 C NGO1120
NGO0478 C NGO1579
NGO0478 C NGO1923
NGO0479 C NGO0867
NGO0479 C NGO1277a
NGO0480 C NGO0950a
NGO0480 C NGO1114
NGO0480 C NGO1262
NGO0480 C NGO1902
NGO0494 C NGO0496
NGO0495 C NGO0496
NGO0495 C NGO0510
NGO0496 C NGO0497
NGO0499 C NGO0500
NGO0503 C NGO0504
NGO0503 C NGO0522
NGO0504 C NGO0522
NGO0506 C NGO0507
NGO0506 C NGO0508
NGO0506 C NGO0514
NGO0506 C NGO0522
NGO0506 C NGO1518
NGO0507 C NGO0508
NGO0507 C NGO1518
NGO0508 C NGO0774
NGO0508 C NGO0784
NGO0508 C NGO0822
NGO0508 C NGO1132
NGO0508 C NGO1359
NGO0508 C NGO1518
NGO0508 C NGO1699
NGO0508 C NGO1813
NGO0508 C NGO2047
NGO0508 C NGO2162
NGO0510 C NGO2111
NGO0516 C NGO1192
NGO0517 C NGO0640
NGO0517 C NGO0641
NGO0517 C NGO1520
NGO0526 C NGO1474
NGO0528 C NGO0709
NGO0528 C NGO1521
NGO0530 C NGO1538
NGO0534 C NGO0830
NGO0539 C NGO1373
NGO0539 C NGO1586
NGO0539 C NGO1870
NGO0541 C NGO1509
NGO0543 C NGO1284
NGO0545 C NGO0546
NGO0545 C NGO1876
NGO0546 C NGO1719
NGO0548 C NGO1851
NGO0553 C NGO0554
NGO0553 C NGO1496
NGO0553 C NGO1861
NGO0553 C NGO2068
NGO0554 C NGO1496
NGO0554 C NGO1861
NGO0555 C NGO2050
NGO0562 C NGO0564
NGO0562 C NGO0565
NGO0564 C NGO0565
NGO0567 C NGO1811
NGO0571 C NGO1800
NGO0575 C NGO1684
NGO0575 C NGO1924
NGO0575 C NGO2098
NGO0575 C NGO2178
NGO0581 C NGO1416
NGO0582 C NGO1845
NGO0584 C NGO0724
NGO0585 C NGO0903
NGO0586 C NGO0853
NGO0586 C NGO1687
NGO0589 C NGO1319
NGO0590 C NGO1467
NGO0592 C NGO0640
NGO0592 C NGO1481
NGO0592 C NGO1565
NGO0592 C NGO1687
NGO0593 C NGO0903
NGO0593 C NGO1371
NGO0593 C NGO2025
NGO0594 C NGO1806
NGO0596 C NGO1110
NGO0596 C NGO1506
NGO0596 C NGO2182
NGO0600 C NGO1525
NGO0600 C NGO1526
NGO0603 C NGO0787
NGO0603 C NGO0930
NGO0603 C NGO1406
NGO0603 C NGO1455
NGO0604 C NGO1783
NGO0605 C NGO0940
NGO0606 C NGO1511
NGO0608 C NGO1918
NGO0609 C NGO0610
NGO0609 C NGO0611
NGO0609 C NGO0658
NGO0609 C NGO0769
NGO0609 C NGO0804
NGO0610 C NGO1061
NGO0610 C NGO1512
NGO0613 C NGO1838
NGO0613 C NGO1924
NGO0616 C NGO1536
NGO0617 C NGO1741
NGO0620 C NGO0626
NGO0620 C NGO1407
NGO0620 C NGO2132
NGO0624 C NGO0626
NGO0624 C NGO0782
NGO0626 C NGO0782
NGO0626 C NGO1407
NGO0626 C NGO1919
NGO0626 C NGO2154
NGO0631 C NGO1301
NGO0632 C NGO1118
NGO0633 C NGO0636
NGO0635 C NGO1579
NGO0635 C NGO1919
NGO0636 C NGO1370
NGO0637 C NGO0958
NGO0637 C NGO1627
NGO0637 C NGO1737
NGO0637 C NGO1738
NGO0637 C NGO1743
NGO0640 C NGO0641
NGO0640 C NGO1012
NGO0640 C NGO1825
NGO0641 C NGO0643
NGO0641 C NGO1012
NGO0641 C NGO1056
NGO0641 C NGO1197
NGO0641 C NGO1520
NGO0641 C NGO1821
NGO0642 C NGO0744
NGO0643 C NGO1012
NGO0643 C NGO1821
NGO0644 C NGO0725
NGO0644 C NGO1760
NGO0646 C NGO1061
NGO0647 C NGO1120
NGO0647 C NGO1517
NGO0647 C NGO1923
NGO0649 C NGO1217
NGO0650 C NGO1654
NGO0651 C NGO1542
NGO0652 C NGO1301
NGO0652 C NGO1558
NGO0654 C NGO0745
NGO0654 C NGO0773
NGO0654 C NGO0942a
NGO0654 C NGO1442
NGO0654 C NGO1586
NGO0654 C NGO1609
NGO0658 C NGO1342
NGO0658 C NGO1791
NGO0659 C NGO0857
NGO0659 C NGO1261
NGO0663 C NGO0791
NGO0663 C NGO0880
NGO0663 C NGO1275
NGO0663 C NGO1628
NGO0664 C NGO2172
NGO0666 C NGO0986
NGO0667 C NGO1412
NGO0669 C NGO1655
NGO0669 C NGO1659
NGO0670 C NGO1059
NGO0670 C NGO1466
NGO0670 C NGO1780
NGO0671 C NGO0746
NGO0672 C NGO0709
NGO0672 C NGO1077
NGO0672 C NGO1132
NGO0672 C NGO1301
NGO0672 C NGO2179
NGO0678 C NGO1203
NGO0679 C NGO1986
NGO0683 C NGO1068
NGO0683 C NGO1188
NGO0683 C NGO1228
NGO0683 C NGO1506
NGO0683 C NGO1717
NGO0683 C NGO2076
NGO0684 C NGO1814
NGO0685 C NGO0743
NGO0687 C NGO1283
NGO0690 C NGO1695
NGO0697 C NGO2000
NGO0698 C NGO1738
NGO0698 C NGO1982
NGO0699 C NGO0700
NGO0699 C NGO0874
NGO0699 C NGO1805
NGO0700 C NGO0873
NGO0700 C NGO0874
NGO0700 C NGO1586
NGO0700 C NGO1710
NGO0700 C NGO1805
NGO0702 C NGO1416
NGO0702 C NGO1418
NGO0704 C NGO1559
NGO0709 C NGO1474
NGO0709 C NGO1576
NGO0709 C NGO1841
NGO0709 C NGO2179
NGO0713 C NGO0714
NGO0715 C NGO0717
NGO0716 C NGO1944
NGO0718 C NGO1829
NGO0729 C NGO0874
NGO0732 C NGO0975
NGO0732 C NGO1060
NGO0732 C NGO1118
NGO0732 C NGO1683
NGO0735 C NGO0970
NGO0736 C NGO1073
NGO0736 C NGO1588
NGO0736 C NGO1967
NGO0736 C NGO2026
NGO0740 C NGO1509
NGO0740 C NGO1795
NGO0740 C NGO2033
NGO0742 C NGO1289
NGO0742 C NGO1519
NGO0742 C NGO1562
NGO0743 C NGO0875
NGO0743 C NGO1910
NGO0744 C NGO0829
NGO0744 C NGO0872
NGO0745 C NGO0747
NGO0745 C NGO0791
NGO0745 C NGO0845
NGO0745 C NGO0942a
NGO0745 C NGO1233
NGO0745 C NGO1406
NGO0745 C NGO1442
NGO0745 C NGO1455
NGO0745 C NGO1472
NGO0745 C NGO1630
NGO0747 C NGO0791
NGO0748 C NGO1440
NGO0751 C NGO1856
NGO0755 C NGO0861
NGO0757 C NGO0841
NGO0759 C NGO0873
NGO0761 C NGO1775
NGO0763 C NGO1799
NGO0765 C NGO0778
NGO0765 C NGO1600
NGO0766 C NGO1077
NGO0766 C NGO1359
NGO0766 C NGO1702
NGO0766 C NGO2054
NGO0766 C NGO2168
NGO0773 C NGO0834
NGO0773 C NGO0892
NGO0773 C NGO0942a
NGO0773 C NGO1229
NGO0773 C NGO1586
NGO0773 C NGO1609
NGO0774 C NGO0859
NGO0774 C NGO1137
NGO0774 C NGO1666
NGO0774 C NGO1726
NGO0774 C NGO2082
NGO0775 C NGO0974
NGO0775 C NGO1046
NGO0775 C NGO1429
NGO0775 C NGO2094
NGO0775 C NGO2095
NGO0777 C NGO1397
NGO0779 C NGO0798
NGO0780 C NGO0942a
NGO0780 C NGO1405
NGO0782 C NGO1329
NGO0782 C NGO1510
NGO0782 C NGO1532
NGO0782 C NGO2058
NGO0782 C NGO2154
NGO0784 C NGO1077
NGO0784 C NGO1185
NGO0784 C NGO1245
NGO0784 C NGO1359
NGO0784 C NGO1576
NGO0784 C NGO1813
NGO0787 C NGO1442
NGO0791 C NGO1229
NGO0791 C NGO1484
NGO0792 C NGO1249
NGO0792 C NGO1365
NGO0793 C NGO1983
NGO0795 C NGO1914
NGO0795 C NGO2016
NGO0797 C NGO1315
NGO0799 C NGO1331
NGO0801 C NGO0925
NGO0801 C NGO0936
NGO0803 C NGO1613
NGO0804 C NGO1791
NGO0813 C NGO1337
NGO0813 C NGO2033
NGO0814 C NGO1068
NGO0814 C NGO1228
NGO0815 C NGO2146
NGO0816 C NGO1785
NGO0820 C NGO1467
NGO0821 C NGO0990
NGO0821 C NGO1149
NGO0822 C NGO1518
NGO0822 C NGO1611
NGO0822 C NGO1699
NGO0822 C NGO1834
NGO0822 C NGO2162
NGO0826 C NGO0983
NGO0826 C NGO1341
NGO0828 C NGO2171
NGO0829 C NGO0872
NGO0832 C NGO1488
NGO0842 C NGO1055
NGO0842 C NGO2031
NGO0845 C NGO0942a
NGO0845 C NGO1442
NGO0845 C NGO1449
NGO0845 C NGO1654
NGO0846 C NGO2154
NGO0847 C NGO1378
NGO0850 C NGO1935
NGO0850 C NGO2126
NGO0850 C NGO2150
NGO0851 C NGO1684
NGO0851 C NGO2098
NGO0853 C NGO1219
NGO0854 C NGO1653
NGO0854 C NGO1977
NGO0857 C NGO1321
NGO0858 C NGO2147
NGO0859 C NGO1359
NGO0859 C NGO1726
NGO0859 C NGO2179
NGO0861 C NGO2035
NGO0862 C NGO0866
NGO0867 C NGO1277a
NGO0867 C NGO1861a
NGO0873 C NGO1229
NGO0873 C NGO1955
NGO0874 C NGO1710
NGO0875 C NGO1763
NGO0875 C NGO1910
NGO0891 C NGO1905
NGO0891 C NGO1980
NGO0894 C NGO1733
NGO0894 C NGO2006
NGO0896 C NGO1084
NGO0903 C NGO1392
NGO0904 C NGO0906
NGO0904 C NGO1688
NGO0905 C NGO0906
NGO0906 C NGO1745
NGO0912 C NGO1470
NGO0912 C NGO1667
NGO0913 C NGO1330
NGO0919 C NGO1031
NGO0919 C NGO1231
NGO0919 C NGO1493
NGO0919 C NGO2173
NGO0920 C NGO1234
NGO0921 C NGO0942a
NGO0922 C NGO1900
NGO0925 C NGO1915
NGO0927 C NGO1652
NGO0929 C NGO1208
NGO0930 C NGO0931
NGO0930 C NGO1106
NGO0930 C NGO1455
NGO0931 C NGO1238
NGO0933 C NGO1954
NGO0938 C NGO1245
NGO0939 C NGO1034
NGO0940 C NGO2120
NGO0942a C NGO1403
NGO0942a C NGO1442
NGO0942a C NGO1586
NGO0947 C NGO1187
NGO0950a C NGO1113
NGO0950a C NGO1902
NGO0950a C NGO2060a
NGO0952 C NGO1151
NGO0956 C NGO1702
NGO0958 C NGO1919
NGO0959 C NGO1357
NGO0960 C NGO0986
NGO0960 C NGO1991
NGO0960 C NGO2137
NGO0968 C NGO1918
NGO0968 C NGO2000
NGO0974 C NGO2072
NGO0978 C NGO1289
NGO0978 C NGO1413
NGO0979 C NGO1484
NGO0979 C NGO1984
NGO0983 C NGO1056
NGO0986 C NGO1329
NGO0986 C NGO1509
NGO0986 C NGO1510
NGO0986 C NGO1991
NGO0986 C NGO2058
NGO0991 C NGO1073
NGO0994 C NGO1562
NGO0994 C NGO1905
NGO0994 C NGO1980
NGO0996 C NGO0999
NGO0998 C NGO1429
NGO1001 C NGO1249
NGO1004 C NGO1526
NGO1006 C NGO1103
NGO1010 C NGO1011
NGO1010 C NGO1206
NGO1010 C NGO1290
NGO1010 C NGO1390
NGO1011 C NGO1013
NGO1011 C NGO1206
NGO1011 C NGO1390
NGO1012 C NGO1893
NGO1013 C NGO1206
NGO1030 C NGO1382
NGO1031 C NGO1185
NGO1032 C NGO1239
NGO1032 C NGO1774
NGO1040 C NGO1494
NGO1040 C NGO2024
NGO1040 C NGO2164
NGO1046 C NGO2094
NGO1046 C NGO2095
NGO1047 C NGO1422
NGO1047 C NGO1735
NGO1048 C NGO1630
NGO1048 C NGO2011
NGO1052 C NGO1382
NGO1052 C NGO1852
NGO1052 C NGO2032
NGO1053 C NGO2025
NGO1055 C NGO1946
NGO1056 C NGO1821
NGO1058 C NGO1410
NGO1059 C NGO1452
NGO1059 C NGO1466
NGO1059 C NGO2141
NGO1064 C NGO1259
NGO1064 C NGO1559
NGO1064 C NGO2016
NGO1067 C NGO1341
NGO1067 C NGO1506
NGO1067 C NGO1666
NGO1067 C NGO1717
NGO1067 C NGO1870
NGO1068 C NGO1284
NGO1068 C NGO1506
NGO1070 C NGO1073
NGO1070 C NGO1389
NGO1070 C NGO1967
NGO1070 C NGO2026
NGO1073 C NGO1588
NGO1073 C NGO1868
NGO1073 C NGO1967
NGO1073 C NGO1992
NGO1073 C NGO2026
NGO1077 C NGO1359
NGO1077 C NGO1702
NGO1077 C NGO2116
NGO1081 C NGO1388
NGO1106 C NGO1110
NGO1110 C NGO1111
NGO1111 C NGO1638
NGO1113 C NGO1902
NGO1114 C NGO1262
NGO1117 C NGO1654
NGO1118 C NGO1492
NGO1120 C NGO1923
NGO1129 C NGO1130
NGO1132 C NGO1245
NGO1132 C NGO1359
NGO1132 C NGO1677
NGO1132 C NGO1841
NGO1132 C NGO1938
NGO1137 C NGO1726
NGO1137 C NGO2162
NGO1150 C NGO1987
NGO1152 C NGO1259
NGO1164 C NGO2060a
NGO1185 C NGO1245
NGO1185 C NGO2116
NGO1188 C NGO1318
NGO1188 C NGO1330
NGO1188 C NGO1506
NGO1188 C NGO1787
NGO1189 C NGO1422
NGO1189 C NGO1901
NGO1189 C NGO2006
NGO1190 C NGO2026
NGO1191 C NGO1562
NGO1192 C NGO1388
NGO1192 C NGO1391
NGO1192 C NGO1392
NGO1197 C NGO1821
NGO1201 C NGO2133
NGO1203 C NGO1421
NGO1203 C NGO1807
NGO1206 C NGO2133
NGO1208 C NGO1209
NGO1216 C NGO1915
NGO1219 C NGO1253
NGO1223 C NGO1224
NGO1223 C NGO1509
NGO1228 C NGO1506
NGO1228 C NGO1877
NGO1229 C NGO1492
NGO1229 C NGO1586
NGO1232 C NGO1414
NGO1232 C NGO1417
NGO1232 C NGO1742
NGO1232 C NGO1743
NGO1233 C NGO1403
NGO1233 C NGO1472
NGO1233 C NGO1630
NGO1233 C NGO1775
NGO1233 C NGO2033
NGO1234 C NGO2107
NGO1235 C NGO1405
NGO1238 C NGO1366
NGO1241 C NGO1375
NGO1241 C NGO1898
NGO1242 C NGO1375
NGO1245 C NGO1813
NGO1246 C NGO1822
NGO1246 C NGO1830
NGO1258 C NGO1494
NGO1259 C NGO1746
NGO1260 C NGO1803
NGO1261 C NGO2072
NGO1275 C NGO2145
NGO1276 C NGO1277
NGO1276 C NGO1741
NGO1276 C NGO1745
NGO1276 C NGO1769
NGO1276 C NGO1919
NGO1276 C NGO2154
NGO1277 C NGO1769
NGO1284 C NGO1330
NGO1284 C NGO1337
NGO1284 C NGO1506
NGO1284 C NGO1877
NGO1285 C NGO1286
NGO1285 C NGO1508
NGO1286 C NGO1508
NGO1286 C NGO1773
NGO1286 C NGO2162
NGO1287 C NGO1668
NGO1289 C NGO1562
NGO1289 C NGO2024
NGO1289 C NGO2113
NGO1290 C NGO1861
NGO1290 C NGO2083
NGO1291 C NGO1501
NGO1291 C NGO1701
NGO1294 C NGO1677
NGO1298 C NGO2131
NGO1308 C NGO1716
NGO1311 C NGO1939
NGO1314 C NGO1669
NGO1328 C NGO1583
NGO1328 C NGO1750
NGO1329 C NGO1510
NGO1329 C NGO2058
NGO1330 C NGO1337
NGO1330 C NGO1441
NGO1330 C NGO1506
NGO1330 C NGO2034
NGO1331 C NGO1780
NGO1332 C NGO1658
NGO1332 C NGO1989
NGO1333 C NGO2034
NGO1336 C NGO1716
NGO1337 C NGO1506
NGO1338 C NGO1858
NGO1341 C NGO1355
NGO1341 C NGO1442
NGO1341 C NGO1585
NGO1341 C NGO1717
NGO1341 C NGO1782
NGO1342 C NGO1791
NGO1355 C NGO1455
NGO1359 C NGO1576
NGO1359 C NGO1726
NGO1363 C NGO1364
NGO1364 C NGO1626
NGO1368 C NGO1630
NGO1371 C NGO1494
NGO1371 C NGO2025
NGO1373 C NGO1586
NGO1373 C NGO1870
NGO1373 C NGO2100
NGO1374 C NGO1559
NGO1374 C NGO1581
NGO1375 C NGO2165
NGO1377 C NGO1379
NGO1377 C NGO1688
NGO1378 C NGO1379
NGO1378 C NGO2071
NGO1379 C NGO1688
NGO1379 C NGO2071
NGO1383 C NGO1384
NGO1387 C NGO1388
NGO1387 C NGO1389
NGO1387 C NGO1392
NGO1388 C NGO1593
NGO1388 C NGO1855
NGO1390 C NGO1971
NGO1390 C NGO2133
NGO1391 C NGO1392
NGO1392 C NGO1911
NGO1405 C NGO1984
NGO1405 C NGO2100
NGO1406 C NGO1472
NGO1407 C NGO1944
NGO1407 C NGO1948
NGO1408 C NGO2085
NGO1410 C NGO2141
NGO1414 C NGO1415
NGO1414 C NGO1416
NGO1414 C NGO1417
NGO1414 C NGO2011
NGO1414 C NGO2145
NGO1415 C NGO1417
NGO1416 C NGO1417
NGO1416 C NGO1418
NGO1417 C NGO1418
NGO1418 C NGO2012
NGO1420 C NGO2027
NGO1420 C NGO2178
NGO1421 C NGO1700
NGO1422 C NGO1901
NGO1428 C NGO1627
NGO1428 C NGO1919
NGO1435 C NGO1826
NGO1435 C NGO1856
NGO1438 C NGO1577
NGO1439 C NGO1537
NGO1439 C NGO1541
NGO1442 C NGO1630
NGO1444 C NGO1720
NGO1448 C NGO1467
NGO1448 C NGO2139
NGO1449 C NGO1552
NGO1455 C NGO2076
NGO1456 C NGO2045
NGO1466 C NGO1536
NGO1467 C NGO2139
NGO1474 C NGO1807
NGO1474 C NGO1841
NGO1481 C NGO1565
NGO1481 C NGO1687
NGO1482 C NGO2030
NGO1488 C NGO1891
NGO1492 C NGO1586
NGO1493 C NGO2126
NGO1493 C NGO2173
NGO1494 C NGO2024
NGO1499 C NGO1540
NGO1504 C NGO2086
NGO1506 C NGO1877
NGO1506 C NGO2101
NGO1509 C NGO1795
NGO1509 C NGO2010
NGO1510 C NGO2058
NGO1516 C NGO1713
NGO1517 C NGO1682
NGO1518 C NGO2019
NGO1525 C NGO1526
NGO1526 C NGO1629
NGO1533 C NGO1540
NGO1533 C NGO1864
NGO1535 C NGO1538
NGO1535 C NGO1539
NGO1537 C NGO1800
NGO1539 C NGO1540
NGO1539 C NGO2132
NGO1551 C NGO1851
NGO1559 C NGO1581
NGO1559 C NGO2017
NGO1561 C NGO1562
NGO1562 C NGO2113
NGO1565 C NGO1687
NGO1565 C NGO1971
NGO1566 C NGO2102
NGO1567 C NGO1568
NGO1574 C NGO1575
NGO1577 C NGO1894
NGO1579 C NGO1923
NGO1580 C NGO1976
NGO1580 C NGO2122
NGO1581 C NGO1900
NGO1583 C NGO2029
NGO1584 C NGO1638
NGO1585 C NGO1586
NGO1585 C NGO1967
NGO1591 C NGO1592
NGO1593 C NGO1855
NGO1594 C NGO1595
NGO1595 C NGO1855
NGO1603 C NGO1834
NGO1603 C NGO1835
NGO1603 C NGO2098
NGO1603 C NGO2125
NGO1605 C NGO1702
NGO1605 C NGO1938
NGO1611 C NGO1935
NGO1611 C NGO2126
NGO1611 C NGO2150
NGO1612 C NGO1832
NGO1625 C NGO1626
NGO1627 C NGO1628
NGO1627 C NGO1737
NGO1627 C NGO1743
NGO1641 C NGO1902
NGO1655 C NGO1656
NGO1655 C NGO1659
NGO1666 C NGO1932
NGO1667 C NGO1800
NGO1667 C NGO1966
NGO1672 C NGO1894
NGO1677 C NGO1817
NGO1679 C NGO1817
NGO1682 C NGO1741
NGO1684 C NGO2178
NGO1686 C NGO2071
NGO1686 C NGO2161
NGO1688 C NGO2111
NGO1699 C NGO2162
NGO1703 C NGO2036
NGO1710 C NGO1744
NGO1714 C NGO1753
NGO1714 C NGO1763
NGO1714 C NGO2163
NGO1717 C NGO1808
NGO1718 C NGO1931
NGO1737 C NGO1738
NGO1737 C NGO1743
NGO1738 C NGO1743
NGO1738 C NGO2159
NGO1739 C NGO1861a
NGO1740 C NGO1742
NGO1740 C NGO1743
NGO1740 C NGO1744
NGO1740 C NGO1745
NGO1740 C NGO1746
NGO1741 C NGO1742
NGO1741 C NGO1745
NGO1741 C NGO1919
NGO1741 C NGO2154
NGO1742 C NGO1743
NGO1742 C NGO1745
NGO1742 C NGO1746
NGO1743 C NGO1744
NGO1743 C NGO1746
NGO1744 C NGO1746
NGO1745 C NGO1746
NGO1747 C NGO1750
NGO1747 C NGO2030
NGO1748 C NGO1749
NGO1750 C NGO1751
NGO1752 C NGO1762
NGO1763 C NGO2086
NGO1763 C NGO2163
NGO1774 C NGO2117
NGO1782 C NGO1867
NGO1782 C NGO1943
NGO1785 C NGO2167
NGO1795 C NGO1893
NGO1795 C NGO1991
NGO1800 C NGO1966
NGO1805 C NGO2026
NGO1807 C NGO1808
NGO1818 C NGO1819
NGO1818 C NGO1820
NGO1818 C NGO18211
NGO1818 C NGO18241
NGO1818 C NGO1825
NGO1818 C NGO1826
NGO1818 C NGO1830
NGO1818 C NGO1853
NGO1818 C NGO1856
NGO1818 C NGO1941
NGO1818 C NGO2134
NGO1819 C NGO1820
NGO1819 C NGO1830
NGO1819 C NGO18311
NGO1819 C NGO1853
NGO1819 C NGO1856
NGO1819 C NGO1857
NGO1819 C NGO2134
NGO1820 C NGO18211
NGO1820 C NGO18241
NGO1820 C NGO1825
NGO1820 C NGO1853
NGO1820 C NGO1856
NGO1820 C NGO2134
NGO18211 C NGO18241
NGO18211 C NGO1825
NGO18211 C NGO1826
NGO18211 C NGO1853
NGO18211 C NGO1854
NGO18211 C NGO1856
NGO18211 C NGO1941
NGO1822 C NGO1830
NGO1822 C NGO1941
NGO1823 C NGO18261
NGO1823 C NGO1828
NGO1823 C NGO1829
NGO1824 C NGO1827
NGO1824 C NGO1832
NGO1824 C NGO1833
NGO18241 C NGO1825
NGO18241 C NGO1826
NGO18241 C NGO1853
NGO18241 C NGO1856
NGO18241 C NGO1941
NGO1825 C NGO1826
NGO1825 C NGO1853
NGO1825 C NGO1854
NGO1825 C NGO1941
NGO1826 C NGO1856
NGO18261 C NGO1828
NGO18261 C NGO1829
NGO1827 C NGO1832
NGO1829 C NGO1831
NGO1830 C NGO18311
NGO1830 C NGO1853
NGO1830 C NGO2147
NGO1832 C NGO1833
NGO1832 C NGO1835
NGO1833 C NGO1834
NGO1833 C NGO1835
NGO1834 C NGO1835
NGO1834 C NGO2125
NGO1835 C NGO1838
NGO1841 C NGO1938
NGO1841 C NGO2179
NGO1842 C NGO1843
NGO1842 C NGO2019
NGO1843 C NGO1844
NGO1850 C NGO1851
NGO1853 C NGO1856
NGO1853 C NGO2134
NGO1854 C NGO1893
NGO1868 C NGO1992
NGO1870 C NGO2101
NGO1879 C NGO1938
NGO1893 C NGO1991
NGO1896 C NGO2045
NGO1905 C NGO1980
NGO1908 C NGO1931
NGO1911 C NGO1997
NGO1914 C NGO2016
NGO1919 C NGO2154
NGO1922 C NGO2018
NGO1935 C NGO2150
NGO1956 C NGO2093
NGO1967 C NGO2026
NGO1992 C NGO2026
NGO2011 C NGO2012
NGO2013 C NGO2014
NGO2019 C NGO2125
NGO2021 C NGO2126
NGO2027 C NGO2180
NGO2047 C NGO2162
NGO2092 C NGO2109
NGO2094 C NGO2095
NGO2097 C NGO2131
NGO2119 C NGO2178
NGO2123 C NGO2124
NGO2126 C NGO2173
NGO2130 C NGO2172
NGO2145 C NGO2163
NGO2147 C NGO2151
NGO2148 C NGO2149
NGO2148 C NGO2150
NGO2148 C NGO2151
NGO2149 C NGO2150
NGO2178 C NGO2180
